# Supplementary material for: Rapidly making biodegradable and recyclable paper plastic based on microwave radiation driven dynamic carbamate chemistry
Source: Nat Commun. 2025 Jul 15;16:6523. doi: 10.1038/s41467-025-61722-0 (PMC12264110; doi:10.1038/s41467-025-61722-0)
Supplement: Supplementary file 4 — Source Data [file 41467_2025_61722_MOESM4_ESM.zip]

Archive with 7 entries (6 files):
- Source Data/
- Source Data/Source Data Fig. 1.xlsx
- Source Data/Source Data Fig. 2.xlsx
- Source Data/Source Data Fig. 3.xlsx
- Source Data/Source Data Fig. 4.xlsx
- Source Data/Source Data Fig. 5.xlsx
- Source Data/Source Data Fig. 6.xlsx
