# Supplementary material for: Rapidly making biodegradable and recyclable paper plastic based on microwave radiation driven dynamic carbamate chemistry
Source: Nat Commun. 2025 Jul 15;16:6523. doi: 10.1038/s41467-025-61722-0 (PMC12264110; doi:10.1038/s41467-025-61722-0)
Supplement: Supplementary file 4 — Source Data [file 41467_2025_61722_MOESM4_ESM.zip › Source Data/Source Data Fig. 1.xlsx]

## Sheet: Sheet1
	Paper plastic (This work)	paper	Polyethylene
Biodegradability	89	100	0.3
Tensile strength	100	9.16	24
1/Cost	45	100	62.5
Recyclability	95	100	60
Water resistance	92	2	90
Thermal stability	90	100	40
