# Supplementary material for: Rapidly making biodegradable and recyclable paper plastic based on microwave radiation driven dynamic carbamate chemistry
Source: Nat Commun. 2025 Jul 15;16:6523. doi: 10.1038/s41467-025-61722-0 (PMC12264110; doi:10.1038/s41467-025-61722-0)
Supplement: Supplementary file 4 — Source Data [file 41467_2025_61722_MOESM4_ESM.zip › Source Data/Source Data Fig. 2.xlsx]

## Sheet: Fig2b
	CSBO			APAC			PEI			NIPU
Wavenumber (cm-1)	Transmittance		Wavenumber (cm-1)	Transmittance		Wavenumber (cm-1)	Transmittance		Wavenumber (cm-1)	Transmittance
400.157	91.2143		400.157	78.1779		400.157	77.3929		400.163	78.3474
400.639	91.1348		400.639	77.9403		400.639	77.3786		400.646	77.8498
401.121	91.0669		401.121	77.7372		401.121	77.3569		401.128	77.3657
401.603	91.0338		401.603	77.6365		401.603	77.3473		401.61	76.9665
402.085	91.0073		402.085	77.5669		402.085	77.3855		402.092	76.6746
402.567	90.9754		402.567	77.5066		402.567	77.4457		402.574	76.5058
403.05	90.9388		403.05	77.4528		403.05	77.4645		403.056	76.4501
403.532	90.9117		403.532	77.4127		403.532	77.4035		403.538	76.4868
404.014	90.9143		404.014	77.3926		404.014	77.2926		404.02	76.5937
404.496	90.9598		404.496	77.3939		404.496	77.1935		404.503	76.7442
404.978	91.0431		404.978	77.4095		404.978	77.1448		404.985	76.9081
405.46	91.1315		405.46	77.4182		405.46	77.1539		405.467	77.0587
405.942	91.1916		405.942	77.395		405.942	77.2061		405.949	77.1814
406.424	91.2236		406.424	77.3731		406.424	77.2482		406.431	77.3242
406.906	91.2379		406.906	77.3331		406.906	77.3034		406.913	77.4568
407.389	91.2343		407.389	77.2802		407.389	77.3674		407.395	77.5683
407.871	91.2148		407.871	77.2218		407.871	77.437		407.877	77.6503
408.353	91.1792		408.353	77.1646		408.353	77.5131		408.36	77.6981
408.835	91.1281		408.835	77.1142		408.835	77.5983		408.842	77.7115
409.317	91.0608		409.317	77.074		409.317	77.6952		409.324	77.6941
409.799	90.9759		409.799	77.0458		409.799	77.8045		409.806	77.6519
410.281	90.8728		410.281	77.0309		410.281	77.9232		410.288	77.5922
410.763	90.7523		410.763	77.0312		410.763	78.0439		410.77	77.5219
411.245	90.6174		411.245	77.0494		411.245	78.1576		411.252	77.4474
411.728	90.4732		411.728	77.0903		411.728	78.2567		411.734	77.3738
412.21	90.3279		412.21	77.1598		412.21	78.3367		412.217	77.3037
412.692	90.1895		412.692	77.2628		412.692	78.3991		412.699	77.2367
413.174	90.0689		413.174	77.4005		413.174	78.4513		413.181	77.1688
413.656	89.974		413.656	77.5683		413.656	78.5014		413.663	77.0948
414.138	89.9086		414.138	77.7567		414.138	78.5557		414.145	77.0099
414.62	89.872		414.62	77.9544		414.62	78.616		414.627	76.9108
415.103	89.859		415.103	78.1504		415.103	78.6816		415.109	76.7956
415.585	89.8615		415.585	78.3349		415.585	78.7503		415.591	76.6638
416.067	89.8694		416.067	78.5		416.067	78.8182		416.074	76.5164
416.549	89.8782		416.549	78.6394		416.549	78.8846		416.556	76.3558
417.031	89.8805		417.031	78.7498		417.031	78.9479		417.038	76.1856
417.513	89.8743		417.513	78.8302		417.513	79.0085		417.52	76.0097
417.995	89.8585		417.995	78.8819		417.995	79.0687		418.002	75.832
418.477	89.837		418.477	78.9085		418.477	79.127		418.484	75.6559
418.959	89.8138		418.959	78.9144		418.959	79.183		418.966	75.4845
419.442	89.7934		419.442	78.9042		419.442	79.2362		419.448	75.3222
419.924	89.778		419.924	78.8817		419.924	79.2879		419.931	75.1747
420.406	89.7709		420.406	78.8492		420.406	79.3371		420.413	75.0494
420.888	89.7735		420.888	78.808		420.888	79.3849		420.895	74.9544
421.37	89.7863		421.37	78.7593		421.37	79.432		421.377	74.8971
421.852	89.8103		421.852	78.7047		421.852	79.4769		421.859	74.8823
422.334	89.8463		422.334	78.6474		422.334	79.5164		422.341	74.9116
422.816	89.895		422.816	78.5914		422.816	79.5472		422.823	74.9823
423.298	89.9574		423.298	78.5408		423.298	79.5658		423.305	75.0876
423.781	90.0335		423.781	78.4985		423.781	79.5711		423.788	75.2174
424.263	90.1222		424.263	78.4637		424.263	79.5652		424.27	75.3598
424.745	90.2217		424.745	78.4322		424.745	79.552		424.752	75.5042
425.227	90.3262		425.227	78.399		425.227	79.5332		425.234	75.6428
425.709	90.4291		425.709	78.3613		425.709	79.5109		425.716	75.7712
426.191	90.5239		426.191	78.3201		426.191	79.4863		426.198	75.8869
426.673	90.6053		426.673	78.2794		426.673	79.461		426.68	75.9879
427.155	90.6694		427.155	78.2432		427.155	79.4375		427.162	76.0729
427.637	90.7131		427.637	78.2149		427.637	79.4178		427.645	76.1411
428.12	90.7368		428.12	78.1955		428.12	79.4062		428.127	76.1929
428.602	90.7379		428.602	78.1843		428.602	79.4027		428.609	76.2289
429.084	90.7177		429.084	78.1796		429.084	79.4104		429.091	76.2506
429.566	90.6788		429.566	78.1795		429.566	79.4298		429.573	76.259
430.048	90.6263		430.048	78.183		430.048	79.4573		430.055	76.2559
430.53	90.565		430.53	78.1902		430.53	79.4916		430.537	76.2437
431.012	90.5004		431.012	78.2022		431.012	79.531		431.019	76.2262
431.494	90.4373		431.494	78.2201		431.494	79.5747		431.502	76.2084
431.977	90.3797		431.977	78.2444		431.977	79.6218		431.984	76.1956
432.459	90.3302		432.459	78.274		432.459	79.6729		432.466	76.1924
432.941	90.2906		432.941	78.3069		432.941	79.726		432.948	76.2013
433.423	90.2622		433.423	78.3405		433.423	79.7784		433.43	76.2221
433.905	90.2455		433.905	78.3721		433.905	79.8264		433.912	76.2516
434.387	90.2401		434.387	78.3992		434.387	79.8672		434.394	76.2846
434.869	90.2461		434.869	78.4201		434.869	79.8986		434.876	76.3146
435.351	90.2619		435.351	78.4337		435.351	79.9216		435.359	76.3356
435.834	90.2855		435.834	78.4393		435.834	79.9388		435.841	76.3431
436.316	90.315		436.316	78.4367		436.316	79.9556		436.323	76.3349
436.798	90.3476		436.798	78.4261		436.798	79.9757		436.805	76.3107
437.28	90.3803		437.28	78.4086		437.28	80.0038		437.287	76.2724
437.762	90.4106		437.762	78.3863		437.762	80.0418		437.769	76.2222
438.244	90.4366		438.244	78.3617		438.244	80.0892		438.251	76.1635
438.726	90.4585		438.726	78.3378		438.726	80.1437		438.733	76.1002
439.208	90.4746		439.208	78.3173		439.208	80.2035		439.216	76.0366
439.69	90.484		439.69	78.3015		439.69	80.2665		439.698	75.9778
440.173	90.4862		440.173	78.2912		440.173	80.3306		440.18	75.9284
440.655	90.4828		440.655	78.2859		440.655	80.3952		440.662	75.8922
441.137	90.4757		441.137	78.2848		441.137	80.4596		441.144	75.8709
441.619	90.4667		441.619	78.2869		441.619	80.5225		441.626	75.8646
442.101	90.4574		442.101	78.2919		442.101	80.5821		442.108	75.8713
442.583	90.4491		442.583	78.2994		442.583	80.6368		442.59	75.8882
443.065	90.4445		443.065	78.3093		443.065	80.6861		443.072	75.9126
443.547	90.4438		443.547	78.3213		443.547	80.7287		443.555	75.9422
444.029	90.4449		444.029	78.3348		444.029	80.7648		444.037	75.9751
444.512	90.4484		444.512	78.349		444.512	80.7933		444.519	76.0094
444.994	90.4536		444.994	78.3633		444.994	80.816		445.001	76.0423
445.476	90.4614		445.476	78.3766		445.476	80.8343		445.483	76.0699
445.958	90.4715		445.958	78.3881		445.958	80.8495		445.965	76.0874
446.44	90.4835		446.44	78.3967		446.44	80.8623		446.447	76.0897
446.922	90.4956		446.922	78.4012		446.922	80.8741		446.93	76.0727
447.404	90.5047		447.404	78.4003		447.404	80.8874		447.412	76.0348
447.886	90.5081		447.886	78.3933		447.886	80.9032		447.894	75.9772
448.368	90.5026		448.368	78.3801		448.368	80.9222		448.376	75.9034
448.851	90.4866		448.851	78.3617		448.851	80.9462		448.858	75.818
449.333	90.4603		449.333	78.3401		449.333	80.9761		449.34	75.7256
449.815	90.425		449.815	78.3177		449.815	81.0116		449.822	75.6302
450.297	90.3838		450.297	78.2963		450.297	81.0524		450.304	75.5351
450.779	90.3379		450.779	78.2767		450.779	81.0991		450.786	75.4432
451.261	90.2897		451.261	78.2584		451.261	81.1502		451.269	75.3575
451.743	90.2419		451.743	78.2397		451.743	81.2041		451.751	75.2811
452.226	90.1959		452.226	78.219		452.226	81.2589		452.233	75.2178
452.708	90.1521		452.708	78.1947		452.708	81.3119		452.715	75.1705
453.19	90.1088		453.19	78.1664		453.19	81.3591		453.197	75.1408
453.672	90.0667		453.672	78.1349		453.672	81.3972		453.679	75.129
454.154	90.0262		454.154	78.1016		454.154	81.4262		454.161	75.1344
454.636	89.9888		454.636	78.0684		454.636	81.4462		454.644	75.1564
455.118	89.9532		455.118	78.0371		455.118	81.4599		455.126	75.1945
455.6	89.9204		455.6	78.0094		455.6	81.4715		455.608	75.248
456.082	89.8943		456.082	77.9862		456.082	81.4854		456.09	75.3151
456.565	89.8767		456.565	77.9685		456.565	81.5059		456.572	75.3926
457.047	89.8712		457.047	77.9567		457.047	81.5354		457.054	75.4754
457.529	89.8792		457.529	77.9513		457.529	81.5737		457.536	75.5571
458.011	89.901		458.011	77.9522		458.011	81.6187		458.018	75.6318
458.493	89.9349		458.493	77.959		458.493	81.6692		458.5	75.6947
458.975	89.9786		458.975	77.97		458.975	81.7229		458.983	75.7436
459.457	90.0295		459.457	77.9829		459.457	81.7778		459.465	75.7783
459.939	90.085		459.939	77.9951		459.939	81.8318		459.947	75.7996
460.421	90.1421		460.421	78.0035		460.421	81.884		460.429	75.8082
460.904	90.1979		460.904	78.006		460.904	81.9331		460.911	75.8039
461.386	90.2493		461.386	78.0014		461.386	81.9777		461.393	75.786
461.868	90.2949		461.868	77.9902		461.868	82.0173		461.875	75.7537
462.35	90.3335		462.35	77.974		462.35	82.0519		462.358	75.7076
462.832	90.3645		462.832	77.9559		462.832	82.0818		462.84	75.6505
463.314	90.3876		463.314	77.9389		463.314	82.1077		463.322	75.5874
463.796	90.403		463.796	77.9261		463.796	82.1301		463.804	75.5241
464.278	90.4112		464.278	77.9195		464.278	82.1494		464.286	75.4654
464.76	90.4123		464.76	77.92		464.76	82.1652		464.768	75.4146
465.243	90.4084		465.243	77.9276		465.243	82.1781		465.25	75.3731
465.725	90.3986		465.725	77.9414		465.725	82.1895		465.732	75.3415
466.207	90.3837		466.207	77.9608		466.207	82.2004		466.214	75.3201
466.689	90.3652		466.689	77.9854		466.689	82.2139		466.697	75.3093
467.171	90.3444		467.171	78.0151		467.171	82.233		467.179	75.309
467.653	90.3251		467.653	78.0503		467.653	82.2591		467.661	75.3184
468.135	90.3111		468.135	78.0915		468.135	82.2935		468.143	75.3356
468.617	90.3064		468.617	78.139		468.617	82.3358		468.625	75.3574
469.099	90.3138		469.099	78.1925		469.099	82.3837		469.107	75.3798
469.582	90.3327		469.582	78.2508		469.582	82.4346		469.589	75.3997
470.064	90.3626		470.064	78.312		470.064	82.4878		470.072	75.4148
470.546	90.4008		470.546	78.3735		470.546	82.5395		470.554	75.4247
471.028	90.4443		471.028	78.4327		471.028	82.5885		471.036	75.4301
471.51	90.4903		471.51	78.4875		471.51	82.6331		471.518	75.4324
471.992	90.5364		471.992	78.5366		471.992	82.6733		472	75.4325
472.474	90.5815		472.474	78.5802		472.474	82.7091		472.482	75.4308
472.957	90.6268		472.957	78.6197		472.957	82.7407		472.964	75.4267
473.439	90.6742		473.439	78.6574		473.439	82.769		473.446	75.4195
473.921	90.7263		473.921	78.6956		473.921	82.7959		473.928	75.4092
474.403	90.7852		474.403	78.7358		474.403	82.8239		474.411	75.3968
474.885	90.852		474.885	78.7781		474.885	82.853		474.893	75.3843
475.367	90.9257		475.367	78.8219		475.367	82.8828		475.375	75.374
475.849	91.0034		475.849	78.8655		475.849	82.9133		475.857	75.3681
476.331	91.0805		476.331	78.9076		476.331	82.9427		476.339	75.3674
476.813	91.1525		476.813	78.947		476.813	82.9697		476.821	75.3719
477.296	91.214		477.296	78.9837		477.296	82.9932		477.303	75.3806
477.778	91.2623		477.778	79.0183		477.778	83.0145		477.786	75.3922
478.26	91.2969		478.26	79.0518		478.26	83.0353		478.268	75.4053
478.742	91.3194		478.742	79.0854		478.742	83.057		478.75	75.4186
479.224	91.335		479.224	79.1195		479.224	83.082		479.232	75.4309
479.706	91.3473		479.706	79.1542		479.706	83.1124		479.714	75.4407
480.188	91.3613		480.188	79.1889		480.188	83.1495		480.196	75.4464
480.67	91.3797		480.67	79.2225		480.67	83.1896		480.678	75.4465
481.152	91.4029		481.152	79.2542		481.152	83.2323		481.16	75.44
481.635	91.4304		481.635	79.2831		481.635	83.2765		481.642	75.4271
482.117	91.46		482.117	79.3087		482.117	83.3192		482.125	75.4092
482.599	91.4899		482.599	79.3309		482.599	83.3602		482.607	75.3884
483.081	91.5181		483.081	79.3501		483.081	83.3988		483.089	75.3674
483.563	91.5445		483.563	79.3672		483.563	83.4342		483.571	75.3479
484.045	91.5699		484.045	79.3834		484.045	83.4656		484.053	75.331
484.527	91.5957		484.527	79.4002		484.527	83.4922		484.535	75.3163
485.009	91.6224		485.009	79.4188		485.009	83.5133		485.017	75.3033
485.491	91.6514		485.491	79.4401		485.491	83.5294		485.5	75.291
485.974	91.6824		485.974	79.4646		485.974	83.5405		485.982	75.2796
486.456	91.7138		486.456	79.4922		486.456	83.5447		486.464	75.2696
486.938	91.7432		486.938	79.5229		486.938	83.5436		486.946	75.2621
487.42	91.7678		487.42	79.5564		487.42	83.5366		487.428	75.2576
487.902	91.7863		487.902	79.5927		487.902	83.5231		487.91	75.2558
488.384	91.7984		488.384	79.6319		488.384	83.5027		488.392	75.2554
488.866	91.8036		488.866	79.6737		488.866	83.4761		488.874	75.2544
489.348	91.8033		489.348	79.7179		489.348	83.4459		489.356	75.2508
489.831	91.8007		489.831	79.7635		489.831	83.415		489.839	75.2435
490.313	91.7988		490.313	79.8088		490.313	83.3863		490.321	75.2324
490.795	91.8007		490.795	79.8523		490.795	83.3627		490.803	75.2179
491.277	91.8079		491.277	79.8924		491.277	83.3459		491.285	75.2009
491.759	91.8229		491.759	79.9283		491.759	83.3363		491.767	75.1823
492.241	91.8449		492.241	79.9598		492.241	83.3312		492.249	75.1626
492.723	91.8722		492.723	79.9875		492.723	83.3317		492.731	75.1421
493.205	91.9032		493.205	80.0122		493.205	83.338		493.214	75.1214
493.688	91.9361		493.688	80.0348		493.688	83.3485		493.696	75.101
494.17	91.9678		494.17	80.0558		494.17	83.3642		494.178	75.0817
494.652	91.9964		494.652	80.0756		494.652	83.3853		494.66	75.0642
495.134	92.021		495.134	80.0945		495.134	83.4116		495.142	75.0486
495.616	92.0422		495.616	80.1125		495.616	83.4424		495.624	75.0349
496.098	92.0599		496.098	80.1299		496.098	83.4745		496.106	75.0222
496.58	92.0749		496.58	80.1472		496.58	83.5069		496.588	75.01
497.062	92.0886		497.062	80.1646		497.062	83.5369		497.07	74.9982
497.544	92.1027		497.544	80.1823		497.544	83.5623		497.553	74.9872
498.027	92.1177		498.027	80.2001		498.027	83.5813		498.035	74.978
498.509	92.135		498.509	80.2178		498.509	83.5933		498.517	74.9715
498.991	92.1548		498.991	80.2351		498.991	83.5967		498.999	74.9681
499.473	92.1782		499.473	80.252		499.473	83.5911		499.481	74.9672
499.955	92.2047		499.955	80.2687		499.955	83.5766		499.963	74.9673
500.437	92.2338		500.437	80.2858		500.437	83.5529		500.445	74.967
500.919	92.265		500.919	80.3038		500.919	83.5208		500.928	74.9649
501.401	92.2972		501.401	80.3232		501.401	83.4817		501.41	74.9609
501.884	92.3294		501.884	80.3442		501.884	83.437		501.892	74.9553
502.366	92.3598		502.366	80.3667		502.366	83.3878		502.374	74.9495
502.848	92.3866		502.848	80.3909		502.848	83.3355		502.856	74.9444
503.33	92.409		503.33	80.4168		503.33	83.2806		503.338	74.9408
503.812	92.4269		503.812	80.4454		503.812	83.2232		503.82	74.9391
504.294	92.4396		504.294	80.4774		504.294	83.1669		504.302	74.9392
504.776	92.4482		504.776	80.5141		504.776	83.1114		504.784	74.9407
505.258	92.4515		505.258	80.556		505.258	83.058		505.267	74.9437
505.74	92.4485		505.74	80.6033		505.74	83.0076		505.749	74.9482
506.223	92.4396		506.223	80.6551		506.223	82.9605		506.231	74.954
506.705	92.426		506.705	80.7095		506.705	82.9176		506.713	74.9607
507.187	92.4097		507.187	80.7642		507.187	82.878		507.195	74.9669
507.669	92.3931		507.669	80.8164		507.669	82.8401		507.677	74.971
508.151	92.379		508.151	80.8635		508.151	82.8041		508.159	74.9713
508.633	92.3706		508.633	80.9035		508.633	82.7686		508.642	74.9665
509.115	92.3697		509.115	80.9353		509.115	82.7346		509.124	74.9564
509.597	92.3767		509.597	80.9588		509.597	82.7031		509.606	74.9421
510.079	92.3913		510.079	80.9748		510.079	82.6753		510.088	74.9254
510.562	92.4119		510.562	80.9849		510.562	82.6521		510.57	74.9088
511.044	92.4375		511.044	80.9906		511.044	82.6334		511.052	74.8946
511.526	92.4664		511.526	80.9932		511.526	82.6204		511.534	74.8848
512.008	92.4974		512.008	80.9932		512.008	82.609		512.016	74.8806
512.49	92.5276		512.49	80.9905		512.49	82.5994		512.499	74.8824
512.972	92.557		512.972	80.9843		512.972	82.591		512.981	74.8901
513.454	92.5833		513.454	80.9736		513.454	82.5845		513.463	74.9028
513.936	92.6052		513.936	80.9581		513.936	82.5801		513.945	74.9193
514.418	92.622		514.418	80.9385		514.418	82.5781		514.427	74.9382
514.901	92.6341		514.901	80.9165		514.901	82.5789		514.909	74.9581
515.383	92.6425		515.383	80.8944		515.383	82.5827		515.391	74.9777
515.865	92.6471		515.865	80.8746		515.865	82.5904		515.873	74.9962
516.347	92.6488		516.347	80.8591		516.347	82.599		516.356	75.0132
516.829	92.6471		516.829	80.8489		516.829	82.6093		516.838	75.0288
517.311	92.6419		517.311	80.8437		517.311	82.6185		517.32	75.043
517.793	92.6348		517.793	80.8427		517.793	82.626		517.802	75.0557
518.275	92.6265		518.275	80.8443		518.275	82.6328		518.284	75.0663
518.758	92.6181		518.758	80.8476		518.758	82.639		518.766	75.0738
519.24	92.6123		519.24	80.8518		519.24	82.6435		519.248	75.0771
519.722	92.6109		519.722	80.8569		519.722	82.6484		519.73	75.0755
520.204	92.6164		520.204	80.863		520.204	82.6531		520.212	75.0691
520.686	92.6304		520.686	80.8705		520.686	82.6594		520.695	75.0589
521.168	92.6531		521.168	80.8795		521.168	82.6699		521.177	75.0472
521.65	92.6847		521.65	80.8897		521.65	82.6867		521.659	75.0361
522.132	92.7246		522.132	80.9004		522.132	82.708		522.141	75.0276
522.615	92.7715		522.615	80.9108		522.615	82.7335		522.623	75.0226
523.097	92.8235		523.097	80.9197		523.097	82.7625		523.105	75.0211
523.579	92.8785		523.579	80.9261		523.579	82.7923		523.587	75.0217
524.061	92.9337		524.061	80.9287		524.061	82.8241		524.069	75.0229
524.543	92.9881		524.543	80.9265		524.543	82.8577		524.552	75.0233
525.025	93.0375		525.025	80.9184		525.025	82.8936		525.034	75.0216
525.507	93.0805		525.507	80.9035		525.507	82.9315		525.516	75.0176
525.989	93.1157		525.989	80.8808		525.989	82.9713		525.998	75.0112
526.471	93.1423		526.471	80.8498		526.471	83.0123		526.48	75.0029
526.954	93.1601		526.954	80.8101		526.954	83.0534		526.962	74.9931
527.436	93.1692		527.436	80.7618		527.436	83.0933		527.444	74.9827
527.918	93.1699		527.918	80.7051		527.918	83.1311		527.927	74.9725
528.4	93.1627		528.4	80.6407		528.4	83.166		528.409	74.9636
528.882	93.1482		528.882	80.5697		528.882	83.1975		528.891	74.957
529.364	93.1276		529.364	80.4934		529.364	83.2264		529.373	74.9537
529.846	93.1014		529.846	80.4136		529.846	83.2546		529.855	74.9539
530.328	93.0718		530.328	80.3324		530.328	83.2812		530.337	74.9573
530.811	93.0416		530.811	80.2524		530.811	83.3055		530.819	74.9629
531.293	93.0128		531.293	80.1767		531.293	83.3281		531.301	74.9695
531.775	92.9877		531.775	80.1085		531.775	83.3477		531.783	74.9758
532.257	92.9672		532.257	80.0512		532.257	83.3658		532.266	74.9809
532.739	92.9517		532.739	80.0079		532.739	83.3826		532.748	74.9844
533.221	92.9409		533.221	79.981		533.221	83.397		533.23	74.9863
533.703	92.9351		533.703	79.9724		533.703	83.4059		533.712	74.987
534.185	92.9324		534.185	79.9826		534.185	83.412		534.194	74.9869
534.668	92.9318		534.668	80.0112		534.668	83.415		534.676	74.9864
535.149	92.932		535.149	80.0566		535.149	83.4155		535.158	74.9861
535.632	92.9315		535.632	80.1161		535.632	83.4158		535.64	74.9862
536.114	92.9297		536.114	80.1867		536.114	83.4154		536.123	74.9874
536.596	92.9252		536.596	80.2649		536.596	83.4163		536.605	74.99
537.078	92.9178		537.078	80.3478		537.078	83.4197		537.087	74.9943
537.56	92.908		537.56	80.4323		537.56	83.4265		537.569	75.0005
538.042	92.8965		538.042	80.5165		538.042	83.4371		538.051	75.0085
538.524	92.8853		538.524	80.5984		538.524	83.4504		538.533	75.0182
539.006	92.8755		539.006	80.6767		539.006	83.4655		539.015	75.0296
539.489	92.8682		539.489	80.7501		539.489	83.4815		539.497	75.0426
539.971	92.8632		539.971	80.8174		539.971	83.4989		539.98	75.0573
540.453	92.8599		540.453	80.8778		540.453	83.5174		540.462	75.0736
540.935	92.8582		540.935	80.9302		540.935	83.5368		540.944	75.091
541.417	92.8579		541.417	80.9743		541.417	83.5567		541.426	75.1087
541.899	92.8589		541.899	81.0101		541.899	83.5767		541.908	75.1257
542.381	92.8618		542.381	81.0384		542.381	83.596		542.39	75.1408
542.863	92.8671		542.863	81.0604		542.863	83.6137		542.872	75.153
543.346	92.8757		543.346	81.0774		543.346	83.6295		543.354	75.162
543.828	92.8879		543.828	81.091		543.828	83.6428		543.837	75.1681
544.31	92.9035		544.31	81.1024		544.31	83.6533		544.319	75.1719
544.792	92.9218		544.792	81.1126		544.792	83.6612		544.801	75.1741
545.274	92.9418		545.274	81.1219		545.274	83.6668		545.283	75.1752
545.756	92.9614		545.756	81.1306		545.756	83.6722		545.765	75.1755
546.238	92.9794		546.238	81.1381		546.238	83.6769		546.247	75.1748
546.72	92.9949		546.72	81.1439		546.72	83.682		546.729	75.1728
547.202	93.0067		547.202	81.1468		547.202	83.6894		547.211	75.1696
547.685	93.0145		547.685	81.1459		547.685	83.699		547.694	75.1656
548.167	93.0184		548.167	81.1404		548.167	83.7129		548.176	75.1611
548.649	93.0198		548.649	81.13		548.649	83.7312		548.658	75.1568
549.131	93.0199		549.131	81.1148		549.131	83.7533		549.14	75.153
549.613	93.02		549.613	81.0959		549.613	83.7779		549.622	75.1496
550.095	93.022		550.095	81.0744		550.095	83.8026		550.104	75.1464
550.577	93.026		550.577	81.0516		550.577	83.8264		550.586	75.1428
551.059	93.0326		551.059	81.0285		551.059	83.8484		551.068	75.1389
551.542	93.0418		551.542	81.0052		551.542	83.8685		551.551	75.1347
552.024	93.0543		552.024	80.9813		552.024	83.8861		552.033	75.1309
552.506	93.0709		552.506	80.9557		552.506	83.9013		552.515	75.1281
552.988	93.0919		552.988	80.9274		552.988	83.9142		552.997	75.127
553.47	93.1187		553.47	80.8957		553.47	83.9248		553.479	75.1277
553.952	93.1523		553.952	80.8606		553.952	83.9332		553.961	75.1299
554.434	93.1925		554.434	80.8232		554.434	83.9393		554.443	75.1331
554.916	93.2389		554.916	80.7854		554.916	83.9438		554.925	75.1368
555.398	93.2894		555.398	80.7497		555.398	83.9465		555.408	75.1407
555.881	93.3413		555.881	80.7184		555.881	83.9496		555.89	75.145
556.363	93.3915		556.363	80.6934		556.363	83.953		556.372	75.15
556.845	93.4369		556.845	80.6758		556.845	83.958		556.854	75.1559
557.327	93.4753		557.327	80.6652		557.327	83.9647		557.336	75.1629
557.809	93.5058		557.809	80.6604		557.809	83.9731		557.818	75.1707
558.291	93.5282		558.291	80.6592		558.291	83.983		558.3	75.1791
558.773	93.5428		558.773	80.659		558.773	83.9943		558.783	75.1874
559.255	93.5509		559.255	80.6574		559.255	84.0062		559.264	75.1953
559.737	93.5543		559.737	80.6528		559.737	84.0182		559.747	75.2024
560.22	93.554		560.22	80.6444		560.22	84.0304		560.229	75.2087
560.702	93.5513		560.702	80.6325		560.702	84.0427		560.711	75.2141
561.184	93.5472		561.184	80.618		561.184	84.0553		561.193	75.2186
561.666	93.5428		561.666	80.6024		561.666	84.068		561.675	75.2222
562.148	93.5387		562.148	80.587		562.148	84.0809		562.157	75.2246
562.63	93.5351		562.63	80.5729		562.63	84.0947		562.639	75.2257
563.112	93.5331		563.112	80.5607		563.112	84.108		563.122	75.2252
563.595	93.5319		563.595	80.5506		563.595	84.1213		563.604	75.2228
564.077	93.5318		564.077	80.5429		564.077	84.1343		564.086	75.2185
564.559	93.5323		564.559	80.5377		564.559	84.147		564.568	75.2121
565.041	93.5333		565.041	80.5357		565.041	84.16		565.05	75.2039
565.523	93.5343		565.523	80.5382		565.523	84.1736		565.532	75.1941
566.005	93.5346		566.005	80.5464		566.005	84.188		566.014	75.1837
566.487	93.5339		566.487	80.5618		566.487	84.2039		566.496	75.1736
566.969	93.5312		566.969	80.5856		566.969	84.2221		566.979	75.165
567.451	93.5261		567.451	80.6182		567.451	84.2428		567.461	75.1585
567.933	93.5182		567.933	80.6594		567.933	84.2647		567.943	75.1546
568.416	93.5069		568.416	80.7085		568.416	84.2875		568.425	75.1529
568.898	93.4926		568.898	80.7641		568.898	84.3098		568.907	75.1526
569.38	93.4755		569.38	80.8246		569.38	84.3298		569.389	75.1527
569.862	93.4562		569.862	80.8884		569.862	84.3461		569.871	75.1523
570.344	93.4354		570.344	80.9542		570.344	84.3579		570.353	75.1509
570.826	93.4137		570.826	81.0208		570.826	84.3654		570.836	75.1486
571.308	93.3921		571.308	81.0876		571.308	84.3695		571.318	75.1459
571.79	93.3715		571.79	81.1542		571.79	84.3714		571.8	75.1433
572.273	93.353		572.273	81.2205		572.273	84.3725		572.282	75.1414
572.755	93.3375		572.755	81.2865		572.755	84.3738		572.764	75.1403
573.237	93.3256		573.237	81.3523		573.237	84.3759		573.246	75.1399
573.719	93.3174		573.719	81.4176		573.719	84.3791		573.728	75.1405
574.201	93.3124		574.201	81.4819		574.201	84.3838		574.21	75.1427
574.683	93.3102		574.683	81.5439		574.683	84.389		574.692	75.1475
575.165	93.3092		575.165	81.6025		575.165	84.3962		575.175	75.1563
575.647	93.3087		575.647	81.6562		575.647	84.4056		575.657	75.17
576.13	93.3081		576.13	81.7036		576.13	84.4179		576.139	75.1891
576.612	93.3075		576.612	81.744		576.612	84.4332		576.621	75.2132
577.094	93.3081		577.094	81.7768		577.094	84.4514		577.103	75.2407
577.576	93.3111		577.576	81.8019		577.576	84.4719		577.585	75.27
578.058	93.3177		578.058	81.8195		578.058	84.4944		578.067	75.299
578.54	93.3286		578.54	81.8297		578.54	84.5188		578.55	75.326
579.022	93.3444		579.022	81.8327		579.022	84.5444		579.032	75.3501
579.504	93.3647		579.504	81.8287		579.504	84.5714		579.514	75.3706
579.986	93.3887		579.986	81.8184		579.986	84.5995		579.996	75.3873
580.468	93.4157		580.468	81.8024		580.468	84.6278		580.478	75.4002
580.951	93.4449		580.951	81.782		580.951	84.6557		580.96	75.4095
581.433	93.4756		581.433	81.7587		581.433	84.6822		581.442	75.4152
581.915	93.5071		581.915	81.7343		581.915	84.7065		581.924	75.4176
582.397	93.5391		582.397	81.7104		582.397	84.7282		582.407	75.4172
582.879	93.5708		582.879	81.6888		582.879	84.7471		582.889	75.4145
583.361	93.6022		583.361	81.671		583.361	84.7635		583.371	75.4104
583.843	93.6331		583.843	81.6583		583.843	84.7779		583.853	75.4059
584.325	93.6635		584.325	81.6519		584.325	84.7906		584.335	75.4019
584.808	93.6937		584.808	81.6527		584.808	84.8023		584.817	75.3999
585.29	93.7235		585.29	81.6613		585.29	84.8133		585.299	75.401
585.772	93.7529		585.772	81.6783		585.772	84.8241		585.781	75.4066
586.254	93.7814		586.254	81.7039		586.254	84.835		586.264	75.4177
586.736	93.8086		586.736	81.7382		586.736	84.8465		586.746	75.4344
587.218	93.8339		587.218	81.7815		587.218	84.8588		587.228	75.4564
587.7	93.8574		587.7	81.8339		587.7	84.8725		587.71	75.4824
588.182	93.8792		588.182	81.8956		588.182	84.8878		588.192	75.5107
588.665	93.9002		588.665	81.9666		588.665	84.905		588.674	75.5393
589.147	93.9212		589.147	82.047		589.147	84.9246		589.156	75.5669
589.629	93.9427		589.629	82.1362		589.629	84.947		589.638	75.5925
590.111	93.9651		590.111	82.2335		590.111	84.9725		590.12	75.6159
590.593	93.9882		590.593	82.3374		590.593	85.0013		590.603	75.6376
591.075	94.0118		591.075	82.4464		591.075	85.0329		591.085	75.6581
591.557	94.0352		591.557	82.5585		591.557	85.0663		591.567	75.6776
592.039	94.0579		592.039	82.6718		592.039	85.1002		592.049	75.6964
592.521	94.0794		592.521	82.7844		592.521	85.1328		592.531	75.7142
593.004	94.0995		593.004	82.8944		593.004	85.1628		593.013	75.7308
593.486	94.118		593.486	83.0002		593.486	85.1892		593.495	75.7459
593.968	94.1351		593.968	83.1005		593.968	85.2121		593.977	75.7599
594.45	94.1506		594.45	83.1943		594.45	85.2318		594.46	75.7732
594.932	94.1648		594.932	83.2812		594.932	85.2493		594.942	75.7865
595.414	94.1781		595.414	83.3612		595.414	85.2655		595.424	75.8004
595.896	94.1911		595.896	83.4348		595.896	85.2813		595.906	75.8153
596.378	94.2043		596.378	83.5029		596.378	85.2969		596.388	75.8316
596.861	94.2183		596.861	83.5663		596.861	85.3125		596.87	75.8491
597.343	94.2332		597.343	83.6258		597.343	85.3283		597.352	75.8681
597.825	94.2488		597.825	83.6817		597.825	85.3445		597.835	75.8884
598.307	94.2648		598.307	83.7342		598.307	85.3617		598.317	75.9102
598.789	94.2808		598.789	83.7833		598.789	85.3805		598.799	75.9331
599.271	94.2965		599.271	83.829		599.271	85.4017		599.281	75.957
599.753	94.312		599.753	83.8716		599.753	85.4258		599.763	75.9814
600.235	94.3273		600.235	83.9113		600.235	85.4532		600.245	76.0058
600.717	94.3429		600.717	83.9485		600.717	85.484		600.727	76.0299
601.2	94.3589		601.2	83.9837		601.2	85.5179		601.209	76.0537
601.682	94.3753		601.682	84.017		601.682	85.5545		601.692	76.0773
602.164	94.392		602.164	84.0481		602.164	85.5932		602.174	76.1009
602.646	94.409		602.646	84.0768		602.646	85.6332		602.656	76.1249
603.128	94.4263		603.128	84.1025		603.128	85.6737		603.138	76.1495
603.61	94.4439		603.61	84.1249		603.61	85.7136		603.62	76.1747
604.092	94.4619		604.092	84.1439		604.092	85.7521		604.102	76.2007
604.574	94.4803		604.574	84.1596		604.574	85.7887		604.584	76.2278
605.057	94.4988		605.057	84.1724		605.057	85.8233		605.066	76.2561
605.539	94.5167		605.539	84.1828		605.539	85.8561		605.548	76.2861
606.021	94.5334		606.021	84.1917		606.021	85.888		606.031	76.3181
606.503	94.5484		606.503	84.2001		606.503	85.9198		606.513	76.3519
606.985	94.5613		606.985	84.209		606.985	85.9523		606.995	76.387
607.467	94.5726		607.467	84.219		607.467	85.9861		607.477	76.4222
607.949	94.5829		607.949	84.2311		607.949	86.0212		607.959	76.4565
608.431	94.5931		608.431	84.2454		608.431	86.0576		608.441	76.4886
608.913	94.6037		608.913	84.2618		608.913	86.0952		608.923	76.5182
609.396	94.6151		609.396	84.2798		609.396	86.134		609.405	76.5452
609.878	94.6273		609.878	84.2989		609.878	86.1739		609.888	76.57
610.36	94.6398		610.36	84.318		610.36	86.2154		610.37	76.5934
610.842	94.6524		610.842	84.3369		610.842	86.2585		610.852	76.6158
611.324	94.6651		611.324	84.3549		611.324	86.3034		611.334	76.638
611.806	94.678		611.806	84.3721		611.806	86.3501		611.816	76.66
612.288	94.6917		612.288	84.3883		612.288	86.3983		612.298	76.6822
612.77	94.7067		612.77	84.4035		612.77	86.4475		612.78	76.705
613.253	94.7234		613.253	84.4177		613.253	86.497		613.263	76.7289
613.735	94.7419		613.735	84.4309		613.735	86.5464		613.745	76.7547
614.217	94.7618		614.217	84.4432		614.217	86.5949		614.227	76.7831
614.699	94.7826		614.699	84.4548		614.699	86.642		614.709	76.8142
615.181	94.8035		615.181	84.4662		615.181	86.6873		615.191	76.848
615.663	94.8237		615.663	84.4779		615.663	86.7306		615.673	76.8839
616.145	94.8425		616.145	84.4905		616.145	86.772		616.155	76.9211
616.627	94.8593		616.627	84.5043		616.627	86.8122		616.637	76.9584
617.109	94.8738		617.109	84.5194		617.109	86.8517		617.12	76.9948
617.592	94.8859		617.592	84.5357		617.592	86.8915		617.602	77.0295
618.074	94.8961		618.074	84.553		618.074	86.9322		618.084	77.0614
618.556	94.9049		618.556	84.5713		618.556	86.9742		618.566	77.0901
619.038	94.9134		619.038	84.5903		619.038	87.0174		619.048	77.1149
619.52	94.9227		619.52	84.6098		619.52	87.0613		619.53	77.1356
620.002	94.9333		620.002	84.6295		620.002	87.1049		620.012	77.1524
620.484	94.9455		620.484	84.6489		620.484	87.1474		620.494	77.1656
620.966	94.9591		620.966	84.6672		620.966	87.1879		620.976	77.176
621.448	94.9734		621.448	84.6835		621.448	87.2256		621.459	77.1847
621.931	94.9879		621.931	84.697		621.931	87.26		621.941	77.1925
622.413	95.0018		622.413	84.7073		622.413	87.2907		622.423	77.2001
622.895	95.0152		622.895	84.7141		622.895	87.3172		622.905	77.2081
623.377	95.0284		623.377	84.7177		623.377	87.3393		623.387	77.217
623.859	95.0418		623.859	84.7185		623.859	87.3567		623.869	77.227
624.341	95.056		624.341	84.7173		624.341	87.3694		624.351	77.2387
624.823	95.0711		624.823	84.7145		624.823	87.3774		624.833	77.2526
625.305	95.0869		625.305	84.7108		625.305	87.3811		625.316	77.2692
625.788	95.103		625.788	84.7066		625.788	87.381		625.798	77.2885
626.27	95.1188		626.27	84.7026		626.27	87.3779		626.28	77.3104
626.752	95.1336		626.752	84.6991		626.752	87.3723		626.762	77.3341
627.234	95.1472		627.234	84.6968		627.234	87.3653		627.244	77.3586
627.716	95.1593		627.716	84.6961		627.716	87.3575		627.726	77.3827
628.198	95.1701		628.198	84.6971		628.198	87.35		628.208	77.4053
628.68	95.1799		628.68	84.7002		628.68	87.3437		628.691	77.4256
629.162	95.1891		629.162	84.7051		629.162	87.3394		629.173	77.4432
629.644	95.1983		629.644	84.7119		629.644	87.338		629.655	77.4576
630.127	95.2079		630.127	84.7202		630.127	87.34		630.137	77.4691
630.609	95.2182		630.609	84.7299		630.609	87.3454		630.619	77.478
631.091	95.2292		631.091	84.7405		631.091	87.3542		631.101	77.4845
631.573	95.2405		631.573	84.7512		631.573	87.3659		631.583	77.4897
632.055	95.2515		632.055	84.7613		632.055	87.3801		632.065	77.4945
632.537	95.2613		632.537	84.7695		632.537	87.396		632.548	77.5
633.019	95.2691		633.019	84.7752		633.019	87.413		633.03	77.5072
633.501	95.2748		633.501	84.7779		633.501	87.4304		633.512	77.5168
633.984	95.2785		633.984	84.7775		633.984	87.4476		633.994	77.529
634.466	95.281		634.466	84.7747		634.466	87.4635		634.476	77.5435
634.948	95.2833		634.948	84.7705		634.948	87.4771		634.958	77.5594
635.43	95.2865		635.43	84.7662		635.43	87.487		635.44	77.5761
635.912	95.2913		635.912	84.7627		635.912	87.4922		635.922	77.5929
636.394	95.2977		636.394	84.761		636.394	87.4918		636.404	77.6097
636.876	95.3054		636.876	84.7615		636.876	87.4852		636.887	77.6265
637.358	95.3137		637.358	84.7644		637.358	87.4723		637.369	77.6439
637.841	95.3221		637.841	84.7699		637.841	87.4532		637.851	77.6621
638.323	95.3304		638.323	84.7781		638.323	87.4287		638.333	77.6815
638.805	95.3385		638.805	84.7894		638.805	87.3993		638.815	77.7019
639.287	95.3469		639.287	84.8037		639.287	87.3662		639.297	77.723
639.769	95.3561		639.769	84.8209		639.769	87.3306		639.779	77.7446
640.251	95.3665		640.251	84.8405		640.251	87.2936		640.261	77.7662
640.733	95.3783		640.733	84.8618		640.733	87.2564		640.744	77.7877
641.215	95.3915		641.215	84.8836		641.215	87.2202		641.226	77.809
641.697	95.406		641.697	84.9047		641.697	87.1854		641.708	77.8301
642.179	95.4214		642.179	84.9239		642.179	87.1523		642.19	77.8511
642.662	95.4374		642.662	84.9399		642.662	87.1207		642.672	77.8721
643.144	95.4535		643.144	84.9517		643.144	87.0902		643.154	77.8934
643.626	95.4692		643.626	84.9581		643.626	87.0603		643.636	77.9151
644.108	95.4838		644.108	84.9585		644.108	87.0306		644.119	77.9373
644.59	95.4968		644.59	84.9527		644.59	87.0008		644.601	77.9598
645.072	95.5078		645.072	84.9409		645.072	86.9711		645.083	77.9825
645.554	95.5167		645.554	84.9242		645.554	86.9415		645.565	78.0045
646.036	95.5238		646.036	84.9041		646.036	86.9119		646.047	78.0253
646.519	95.5294		646.519	84.8826		646.519	86.8821		646.529	78.0441
647.001	95.5343		647.001	84.8616		647.001	86.8517		647.011	78.0606
647.483	95.5385		647.483	84.843		647.483	86.8206		647.493	78.0751
647.965	95.5424		647.965	84.8281		647.965	86.7886		647.976	78.0882
648.447	95.5458		648.447	84.8178		648.447	86.7561		648.458	78.101
648.929	95.5486		648.929	84.8128		648.929	86.7234		648.94	78.1147
649.411	95.551		649.411	84.8137		649.411	86.6913		649.422	78.1301
649.893	95.5529		649.893	84.8209		649.893	86.6602		649.904	78.1478
650.375	95.5549		650.375	84.8345		650.375	86.6304		650.386	78.1677
650.858	95.5571		650.858	84.8547		650.858	86.602		650.868	78.1895
651.34	95.5599		651.34	84.8812		651.34	86.5746		651.35	78.2125
651.822	95.5632		651.822	84.913		651.822	86.5478		651.832	78.2361
652.304	95.5672		652.304	84.949		652.304	86.5208		652.315	78.2596
652.786	95.5717		652.786	84.9878		652.786	86.4931		652.797	78.2824
653.268	95.5767		653.268	85.0278		653.268	86.4638		653.279	78.3043
653.75	95.5821		653.75	85.0674		653.75	86.4324		653.761	78.325
654.232	95.5882		654.232	85.1049		654.232	86.398		654.243	78.3445
654.715	95.5948		654.715	85.1387		654.715	86.36		654.725	78.363
655.197	95.6017		655.197	85.1669		655.197	86.3182		655.207	78.3806
655.679	95.6086		655.679	85.188		655.679	86.2724		655.689	78.3979
656.161	95.615		656.161	85.2006		656.161	86.2231		656.172	78.415
656.643	95.6209		656.643	85.2039		656.643	86.1707		656.654	78.4324
657.125	95.6264		657.125	85.1977		657.125	86.1157		657.136	78.4502
657.607	95.6319		657.607	85.1827		657.607	86.0584		657.618	78.4684
658.089	95.6379		658.089	85.1601		658.089	85.9992		658.1	78.487
658.572	95.645		658.572	85.1317		658.572	85.9379		658.582	78.5062
659.054	95.6531		659.054	85.0992		659.054	85.8751		659.064	78.5262
659.536	95.6621		659.536	85.0643		659.536	85.811		659.546	78.5472
660.018	95.6714		660.018	85.0284		660.018	85.7468		660.029	78.5696
660.5	95.68		660.5	84.9927		660.5	85.6835		660.511	78.5935
660.982	95.6876		660.982	84.9584		660.982	85.6227		660.993	78.6185
661.464	95.6935		661.464	84.9266		661.464	85.5656		661.475	78.6442
661.946	95.6977		661.946	84.8997		661.946	85.5122		661.957	78.6702
662.428	95.7004		662.428	84.8807		662.428	85.4607		662.439	78.6959
662.91	95.7016		662.91	84.8737		662.91	85.4073		662.921	78.7215
663.393	95.7015		663.393	84.882		663.393	85.3483		663.403	78.7473
663.875	95.6997		663.875	84.907		663.875	85.2822		663.886	78.774
664.357	95.6963		664.357	84.9485		664.357	85.2092		664.368	78.8019
664.839	95.6915		664.839	85.0047		664.839	85.1306		664.85	78.8309
665.321	95.6859		665.321	85.0733		665.321	85.0479		665.332	78.8608
665.803	95.6801		665.803	85.1514		665.803	84.9624		665.814	78.8911
666.285	95.675		666.285	85.2363		666.285	84.8747		666.296	78.9215
666.768	95.6709		666.768	85.3252		666.768	84.7854		666.778	78.9514
667.25	95.668		667.25	85.4156		667.25	84.6949		667.26	78.9806
667.732	95.6663		667.732	85.5049		667.732	84.6034		667.743	79.0092
668.214	95.6654		668.214	85.5911		668.214	84.5113		668.225	79.0372
668.696	95.665		668.696	85.6727		668.696	84.419		668.707	79.0646
669.178	95.665		669.178	85.7486		669.178	84.3271		669.189	79.0916
669.66	95.6653		669.66	85.818		669.66	84.2362		669.671	79.118
670.142	95.6659		670.142	85.8805		670.142	84.1471		670.153	79.1438
670.624	95.6669		670.624	85.9357		670.624	84.0606		670.635	79.1686
671.106	95.6681		671.106	85.9832		671.106	83.9773		671.117	79.1922
671.589	95.6691		671.589	86.0226		671.589	83.8982		671.6	79.2143
672.071	95.6694		672.071	86.0537		672.071	83.8236		672.082	79.2346
672.553	95.6685		672.553	86.0773		672.553	83.7532		672.564	79.2529
673.035	95.6661		673.035	86.0953		673.035	83.6855		673.046	79.269
673.517	95.6617		673.517	86.1108		673.517	83.6175		673.528	79.2832
673.999	95.6551		673.999	86.1273		673.999	83.5454		674.01	79.2959
674.481	95.6458		674.481	86.1475		674.481	83.466		674.492	79.3079
674.963	95.6331		674.963	86.1724		674.963	83.3789		674.975	79.3202
675.446	95.6166		675.446	86.2012		675.446	83.285		675.457	79.3332
675.928	95.5958		675.928	86.2325		675.928	83.1859		675.939	79.3475
676.41	95.5708		676.41	86.2651		676.41	83.0822		676.421	79.3632
676.892	95.5415		676.892	86.2984		676.892	82.9741		676.903	79.3806
677.374	95.508		677.374	86.3317		677.374	82.8613		677.385	79.3994
677.856	95.4704		677.856	86.3649		677.856	82.7434		677.867	79.4196
678.338	95.4282		678.338	86.3976		678.338	82.6205		678.349	79.4411
678.82	95.3809		678.82	86.4293		678.82	82.4927		678.831	79.4636
679.303	95.3277		679.303	86.4595		679.303	82.361		679.314	79.4869
679.785	95.2678		679.785	86.4875		679.785	82.2263		679.796	79.5107
680.267	95.2009		680.267	86.5127		680.267	82.0901		680.278	79.5343
680.749	95.1271		680.749	86.5347		680.749	81.9532		680.76	79.5569
681.231	95.0466		681.231	86.5534		681.231	81.8166		681.242	79.5776
681.713	94.9602		681.713	86.5687		681.713	81.6803		681.724	79.5955
682.195	94.8685		682.195	86.5803		682.195	81.5444		682.206	79.6098
682.677	94.772		682.677	86.5878		682.677	81.4087		682.688	79.62
683.159	94.6712		683.159	86.5908		683.159	81.2734		683.17	79.6261
683.641	94.5666		683.641	86.5886		683.641	81.1385		683.653	79.6283
684.124	94.4591		684.124	86.5809		684.124	81.0045		684.135	79.6273
684.606	94.3495		684.606	86.5674		684.606	80.8717		684.617	79.6237
685.088	94.2391		685.088	86.5481		685.088	80.7399		685.099	79.6187
685.57	94.1293		685.57	86.523		685.57	80.609		685.581	79.6132
686.052	94.0213		686.052	86.4922		686.052	80.4784		686.063	79.6085
686.534	93.9166		686.534	86.4554		686.534	80.3475		686.545	79.6056
687.016	93.8165		687.016	86.4124		687.016	80.2158		687.028	79.6055
687.499	93.7221		687.499	86.3632		687.499	80.0827		687.51	79.6088
687.981	93.635		687.981	86.3078		687.981	79.948		687.992	79.6153
688.463	93.5563		688.463	86.2469		688.463	79.8113		688.474	79.625
688.945	93.4873		688.945	86.1813		688.945	79.6723		688.956	79.6372
689.427	93.4286		689.427	86.1123		689.427	79.5307		689.438	79.6514
689.909	93.3807		689.909	86.0411		689.909	79.3866		689.92	79.667
690.391	93.3436		690.391	85.9689		690.391	79.2402		690.403	79.6836
690.873	93.3169		690.873	85.8971		690.873	79.0919		690.885	79.701
691.355	93.3		691.355	85.8267		691.355	78.9422		691.367	79.7189
691.837	93.2923		691.837	85.7592		691.837	78.7917		691.849	79.7369
692.32	93.2934		692.32	85.6958		692.32	78.6402		692.331	79.7543
692.802	93.3026		692.802	85.6377		692.802	78.4876		692.813	79.7704
693.284	93.3195		693.284	85.5857		693.284	78.3335		693.295	79.7843
693.766	93.3431		693.766	85.5399		693.766	78.1772		693.777	79.7954
694.248	93.3726		694.248	85.5002		694.248	78.0187		694.259	79.8033
694.73	93.4068		694.73	85.4655		694.73	77.8579		694.742	79.808
695.212	93.4445		695.212	85.4345		695.212	77.695		695.224	79.8097
695.694	93.4844		695.694	85.4057		695.694	77.5301		695.706	79.809
696.177	93.5252		696.177	85.3775		696.177	77.363		696.188	79.8063
696.659	93.5658		696.659	85.348		696.659	77.1933		696.67	79.8024
697.141	93.6052		697.141	85.3153		697.141	77.0202		697.152	79.7974
697.623	93.6424		697.623	85.2773		697.623	76.8432		697.634	79.7918
698.105	93.6767		698.105	85.232		698.105	76.662		698.116	79.7855
698.587	93.7074		698.587	85.1774		698.587	76.4765		698.598	79.7783
699.069	93.7339		699.069	85.1123		699.069	76.2871		699.081	79.77
699.551	93.7559		699.551	85.0359		699.551	76.0941		699.563	79.76
700.034	93.7731		700.034	84.9482		700.034	75.8978		700.045	79.7481
700.516	93.7852		700.516	84.8498		700.516	75.6983		700.527	79.7341
700.998	93.7917		700.998	84.7415		700.998	75.4956		701.009	79.718
701.48	93.7923		701.48	84.6246		701.48	75.2898		701.491	79.7002
701.962	93.7864		701.962	84.5		701.962	75.0815		701.973	79.6814
702.444	93.7734		702.444	84.3686		702.444	74.8713		702.456	79.6623
702.926	93.7529		702.926	84.2309		702.926	74.6603		702.938	79.6432
703.408	93.7247		703.408	84.0869		703.408	74.4493		703.42	79.6244
703.89	93.6891		703.89	83.936		703.89	74.2387		703.902	79.6055
704.373	93.6462		704.373	83.7768		704.373	74.0285		704.384	79.586
704.855	93.5965		704.855	83.6066		704.855	73.8183		704.866	79.5652
705.337	93.5402		705.337	83.4219		705.337	73.6076		705.348	79.5422
705.819	93.4773		705.819	83.2185		705.819	73.3962		705.83	79.5166
706.301	93.4076		706.301	82.9921		706.301	73.1842		706.312	79.488
706.783	93.331		706.783	82.7389		706.783	72.9715		706.795	79.4562
707.265	93.2474		707.265	82.4562		707.265	72.7584		707.277	79.4213
707.747	93.1566		707.747	82.1431		707.747	72.5446		707.759	79.383
708.23	93.0589		708.23	81.8007		708.23	72.3294		708.241	79.3412
708.712	92.9546		708.712	81.4323		708.712	72.1121		708.723	79.2959
709.194	92.8439		709.194	81.0434		709.194	71.8918		709.205	79.2469
709.676	92.7271		709.676	80.642		709.676	71.6683		709.687	79.1942
710.158	92.6042		710.158	80.2382		710.158	71.4416		710.17	79.1377
710.64	92.4753		710.64	79.8434		710.64	71.2122		710.652	79.0775
711.122	92.3402		711.122	79.4704		711.122	70.9804		711.134	79.0137
711.604	92.1988		711.604	79.1321		711.604	70.7464		711.616	78.9464
712.086	92.0504		712.086	78.8406		712.086	70.5098		712.098	78.8754
712.568	91.8945		712.568	78.607		712.568	70.2703		712.58	78.8008
713.051	91.7304		713.051	78.4401		713.051	70.0273		713.062	78.7223
713.533	91.557		713.533	78.3467		713.533	69.7808		713.544	78.6398
714.015	91.3736		714.015	78.3313		714.015	69.5311		714.027	78.5531
714.497	91.1796		714.497	78.3953		714.497	69.279		714.509	78.4617
714.979	90.9744		714.979	78.5379		714.979	69.0252		714.991	78.3653
715.461	90.7579		715.461	78.755		715.461	68.7704		715.473	78.2633
715.943	90.5302		715.943	79.0404		715.943	68.5148		715.955	78.1555
716.426	90.2912		716.426	79.3851		716.426	68.2588		716.437	78.0419
716.908	90.0416		716.908	79.7785		716.908	68.0025		716.919	77.923
717.39	89.7818		717.39	80.2088		717.39	67.7467		717.401	77.7998
717.872	89.5132		717.872	80.6641		717.872	67.4923		717.884	77.674
718.354	89.2377		718.354	81.1326		718.354	67.2405		718.366	77.5477
718.836	88.9578		718.836	81.6043		718.836	66.9923		718.848	77.4233
719.318	88.6769		719.318	82.0707		719.318	66.7481		719.33	77.3034
719.8	88.3991		719.8	82.5253		719.8	66.5078		719.812	77.1908
720.282	88.1288		720.282	82.9636		720.282	66.2707		720.294	77.0881
720.764	87.8709		720.764	83.383		720.764	66.0362		720.776	76.9982
721.247	87.63		721.247	83.7822		721.247	65.8041		721.258	76.9234
721.729	87.4108		721.729	84.161		721.729	65.5743		721.74	76.8659
722.211	87.2177		722.211	84.5197		722.211	65.3472		722.223	76.827
722.693	87.0542		722.693	84.8589		722.693	65.123		722.705	76.8075
723.175	86.9234		723.175	85.1791		723.175	64.9013		723.187	76.8072
723.657	86.8272		723.657	85.481		723.657	64.6814		723.669	76.825
724.139	86.7664		724.139	85.7653		724.139	64.4627		724.151	76.8596
724.621	86.7411		724.621	86.0325		724.621	64.2445		724.633	76.9094
725.104	86.7503		725.104	86.2833		725.104	64.0269		725.115	76.973
725.586	86.7926		725.586	86.5178		725.586	63.8108		725.597	77.0488
726.068	86.8657		726.068	86.7366		726.068	63.5973		726.08	77.1355
726.55	86.9668		726.55	86.9395		726.55	63.3875		726.562	77.2317
727.032	87.0929		727.032	87.1266		727.032	63.182		727.044	77.3357
727.514	87.2405		727.514	87.2978		727.514	62.9807		727.526	77.4455
727.996	87.4055		727.996	87.4527		727.996	62.7832		728.008	77.5591
728.478	87.584		728.478	87.5906		728.478	62.5891		728.49	77.6746
728.961	87.7718		728.961	87.7111		728.961	62.3984		728.972	77.79
729.443	87.9649		729.443	87.8134		729.443	62.2118		729.455	77.9041
729.925	88.1597		729.925	87.8971		729.925	62.0301		729.937	78.0156
730.407	88.3528		730.407	87.9623		730.407	61.8539		730.419	78.1239
730.889	88.5416		730.889	88.0094		730.889	61.6835		730.901	78.2287
731.371	88.7242		731.371	88.0392		731.371	61.5184		731.383	78.3299
731.853	88.8991		731.853	88.0527		731.853	61.3574		731.865	78.4274
732.335	89.0657		732.335	88.0509		732.335	61.1996		732.347	78.5216
732.817	89.2239		732.817	88.0344		732.817	61.0445		732.829	78.6124
733.3	89.3737		733.3	88.0038		733.3	60.8919		733.312	78.6999
733.782	89.5157		733.782	87.9597		733.782	60.7421		733.794	78.7839
734.264	89.6503		734.264	87.9028		734.264	60.5952		734.276	78.8641
734.746	89.7783		734.746	87.834		734.746	60.451		734.758	78.9403
735.228	89.9004		735.228	87.7545		735.228	60.3088		735.24	79.0123
735.71	90.0178		735.71	87.6657		735.71	60.1676		735.722	79.0803
736.192	90.1315		736.192	87.5689		736.192	60.0265		736.204	79.1448
736.674	90.2431		736.674	87.4654		736.674	59.8852		736.686	79.2068
737.157	90.3539		737.157	87.3563		737.157	59.7439		737.168	79.267
737.639	90.4652		737.639	87.2427		737.639	59.603		737.651	79.3263
738.121	90.5781		738.121	87.1256		738.121	59.4629		738.133	79.3849
738.603	90.6933		738.603	87.006		738.603	59.3236		738.615	79.443
739.085	90.8109		739.085	86.8849		739.085	59.1844		739.097	79.5001
739.567	90.9308		739.567	86.7626		739.567	59.0447		739.579	79.5558
740.049	91.0523		740.049	86.6394		740.049	58.9041		740.061	79.6096
740.531	91.1744		740.531	86.515		740.531	58.7629		740.543	79.6615
741.013	91.2961		741.013	86.3888		741.013	58.622		741.025	79.7114
741.495	91.4163		741.495	86.2601		741.495	58.4826		741.508	79.7594
741.978	91.5338		741.978	86.1286		741.978	58.3458		741.99	79.8059
742.46	91.6478		742.46	85.9939		742.46	58.212		742.472	79.851
742.942	91.7572		742.942	85.8561		742.942	58.0807		742.954	79.8949
743.424	91.8613		743.424	85.715		743.424	57.9514		743.436	79.9377
743.906	91.9593		743.906	85.5706		743.906	57.8235		743.918	79.9797
744.388	92.0505		744.388	85.4229		744.388	57.6971		744.4	80.021
744.87	92.1343		744.87	85.2717		744.87	57.5727		744.883	80.0617
745.352	92.2103		745.352	85.1171		745.352	57.4513		745.365	80.102
745.835	92.2786		745.835	84.9594		745.835	57.3334		745.847	80.1417
746.317	92.3394		746.317	84.7994		746.317	57.2191		746.329	80.1805
746.799	92.3933		746.799	84.6381		746.799	57.1078		746.811	80.2178
747.281	92.441		747.281	84.4768		747.281	56.9987		747.293	80.2532
747.763	92.4831		747.763	84.3169		747.763	56.8914		747.775	80.2861
748.245	92.5203		748.245	84.1598		748.245	56.7858		748.257	80.3163
748.727	92.553		748.727	84.0068		748.727	56.6828		748.74	80.3439
749.209	92.5817		749.209	83.8592		749.209	56.5835		749.222	80.3689
749.692	92.6064		749.692	83.7182		749.692	56.4886		749.704	80.3918
750.174	92.6276		750.174	83.5847		750.174	56.3984		750.186	80.4128
750.656	92.6457		750.656	83.4596		750.656	56.3122		750.668	80.4323
751.138	92.661		751.138	83.3434		751.138	56.2293		751.15	80.4504
751.62	92.6742		751.62	83.2362		751.62	56.1491		751.632	80.4673
752.102	92.6856		752.102	83.1376		752.102	56.0715		752.114	80.4829
752.584	92.6955		752.584	83.0469		752.584	55.9973		752.596	80.4969
753.066	92.7042		753.066	82.9626		753.066	55.9278		753.079	80.5091
753.548	92.7114		753.548	82.883		753.548	55.8638		753.561	80.519
754.031	92.7167		754.031	82.8054		754.031	55.8056		754.043	80.5264
754.513	92.7194		754.513	82.7266		754.513	55.7528		754.525	80.531
754.995	92.7182		754.995	82.6422		754.995	55.7046		755.007	80.5329
755.477	92.712		755.477	82.5474		755.477	55.6602		755.489	80.5325
755.959	92.6991		755.959	82.437		755.959	55.6193		755.971	80.5302
756.441	92.6783		756.441	82.3057		756.441	55.5821		756.453	80.5265
756.923	92.648		756.923	82.1487		756.923	55.5493		756.936	80.5215
757.405	92.607		757.405	81.9624		757.405	55.5212		757.418	80.5152
757.888	92.5543		757.888	81.7439		757.888	55.4977		757.9	80.507
758.37	92.4886		758.37	81.4919		758.37	55.4781		758.382	80.4962
758.852	92.4086		758.852	81.2065		758.852	55.4613		758.864	80.4821
759.334	92.3125		759.334	80.8893		759.334	55.4466		759.346	80.4642
759.816	92.1986		759.816	80.5432		759.816	55.4339		759.828	80.4421
760.298	92.0647		760.298	80.1728		760.298	55.4238		760.311	80.4161
760.78	91.9084		760.78	79.7841		760.78	55.417		760.793	80.3865
761.262	91.7278		761.262	79.3841		761.262	55.4141		761.275	80.3538
761.744	91.5207		761.744	78.9802		761.744	55.4151		761.757	80.3184
762.227	91.2852		762.227	78.5801		762.227	55.4194		762.239	80.2803
762.709	91.0196		762.709	78.1911		762.709	55.4258		762.721	80.2395
763.191	90.7222		763.191	77.8194		763.191	55.4339		763.203	80.1956
763.673	90.3918		763.673	77.4702		763.673	55.4437		763.685	80.1481
764.155	90.0272		764.155	77.1474		764.155	55.4559		764.168	80.0966
764.637	89.6279		764.637	76.8534		764.637	55.4714		764.65	80.0408
765.119	89.1939		765.119	76.5897		765.119	55.4911		765.132	79.9806
765.601	88.7261		765.601	76.356		765.601	55.5149		765.614	79.9162
766.083	88.2262		766.083	76.1514		766.083	55.5422		766.096	79.848
766.566	87.6971		766.566	75.974		766.566	55.5717		766.578	79.7765
767.048	87.143		767.048	75.8217		767.048	55.6025		767.06	79.7026
767.53	86.5697		767.53	75.6926		767.53	55.6344		767.542	79.6272
768.012	85.985		768.012	75.5854		768.012	55.6675		768.024	79.5515
768.494	85.398		768.494	75.5		768.494	55.7028		768.507	79.4765
768.976	84.8191		768.976	75.4373		768.976	55.7407		768.989	79.4032
769.458	84.2592		769.458	75.3996		769.458	55.7813		769.471	79.3326
769.94	83.7297		769.94	75.3903		769.94	55.8244		769.953	79.2658
770.423	83.2415		770.423	75.4136		770.423	55.869		770.435	79.204
770.905	82.8047		770.905	75.4744		770.905	55.9148		770.917	79.1488
771.387	82.4291		771.387	75.5777		771.387	55.9618		771.399	79.1017
771.869	82.1231		771.869	75.7285		771.869	56.0107		771.881	79.0645
772.351	81.8942		772.351	75.9309		772.351	56.0625		772.364	79.0387
772.833	81.7483		772.833	76.1877		772.833	56.118		772.846	79.0256
773.315	81.6894		773.315	76.5007		773.315	56.1773		773.328	79.026
773.797	81.7195		773.797	76.8698		773.797	56.2402		773.81	79.0404
774.279	81.8384		774.279	77.2933		774.279	56.3059		774.292	79.069
774.762	82.0437		774.762	77.768		774.762	56.3741		774.774	79.1117
775.244	82.3309		775.244	78.2892		775.244	56.4448		775.256	79.1685
775.726	82.6936		775.726	78.8509		775.726	56.5188		775.739	79.2395
776.208	83.1239		776.208	79.4457		776.208	56.597		776.221	79.3246
776.69	83.6125		776.69	80.0653		776.69	56.6797		776.703	79.4233
777.172	84.1489		777.172	80.7009		777.172	56.7668		777.185	79.5354
777.654	84.7225		777.654	81.3434		777.654	56.8574		777.667	79.6598
778.136	85.3223		778.136	81.9835		778.136	56.9502		778.149	79.7956
778.619	85.9378		778.619	82.6128		778.619	57.0441		778.631	79.9415
779.101	86.5595		779.101	83.2233		779.101	57.1386		779.113	80.096
779.583	87.1782		779.583	83.808		779.583	57.234		779.596	80.2573
780.065	87.7859		780.065	84.3611		780.065	57.3307		780.078	80.4238
780.547	88.3755		780.547	84.8782		780.547	57.4291		780.56	80.5935
781.029	88.9407		781.029	85.3561		781.029	57.5292		781.042	80.7644
781.511	89.4764		781.511	85.793		781.511	57.6302		781.524	80.9349
781.993	89.9788		781.993	86.1882		781.993	57.7315		782.006	81.1032
782.476	90.4455		782.476	86.5422		782.476	57.8323		782.488	81.268
782.958	90.875		782.958	86.856		782.958	57.9326		782.97	81.4285
783.44	91.2672		783.44	87.1312		783.44	58.033		783.452	81.5837
783.922	91.6227		783.922	87.3696		783.922	58.1342		783.935	81.733
784.404	91.943		784.404	87.5737		784.404	58.2369		784.417	81.8757
784.886	92.2301		784.886	87.7465		784.886	58.3411		784.899	82.0113
785.368	92.4861		785.368	87.8912		785.368	58.4464		785.381	82.1395
785.85	92.7138		785.85	88.0114		785.85	58.5521		785.863	82.2602
786.332	92.9158		786.332	88.1108		786.332	58.6575		786.345	82.3736
786.814	93.0948		786.814	88.193		786.814	58.7627		786.827	82.4802
787.297	93.2536		787.297	88.2613		787.297	58.868		787.309	82.5808
787.779	93.3946		787.779	88.3191		787.779	58.974		787.792	82.6762
788.261	93.52		788.261	88.3693		788.261	59.081		788.274	82.7672
788.743	93.6321		788.743	88.4146		788.743	59.1887		788.756	82.8544
789.225	93.7325		789.225	88.4577		789.225	59.2961		789.238	82.9382
789.707	93.8229		789.707	88.5007		789.707	59.4019		789.72	83.0187
790.189	93.9045		790.189	88.5451		790.189	59.5055		790.202	83.096
790.671	93.9783		790.671	88.5919		790.671	59.6066		790.684	83.1699
791.154	94.045		791.154	88.6417		791.154	59.7057		791.167	83.2402
791.636	94.1052		791.636	88.6949		791.636	59.804		791.649	83.3066
792.118	94.1597		792.118	88.7516		792.118	59.9024		792.131	83.3689
792.6	94.2092		792.6	88.8122		792.6	60.0012		792.613	83.4269
793.082	94.2544		793.082	88.8767		793.082	60.1003		793.095	83.4808
793.564	94.2962		793.564	88.9447		793.564	60.199		793.577	83.5306
794.046	94.3352		794.046	89.0153		794.046	60.2967		794.059	83.5769
794.528	94.372		794.528	89.087		794.528	60.393		794.541	83.6201
795.01	94.4069		795.01	89.1573		795.01	60.488		795.023	83.6607
795.493	94.4401		795.493	89.2237		795.493	60.582		795.506	83.6992
795.975	94.4717		795.975	89.2834		795.975	60.6752		795.988	83.7358
796.457	94.502		796.457	89.3335		796.457	60.7677		796.47	83.771
796.939	94.5312		796.939	89.3717		796.939	60.8586		796.952	83.8051
797.421	94.5593		797.421	89.3958		797.421	60.9475		797.434	83.8386
797.903	94.5865		797.903	89.4037		797.903	61.0338		797.916	83.8721
798.385	94.6126		798.385	89.3932		798.385	61.1173		798.398	83.9062
798.867	94.6377		798.867	89.3627		798.867	61.1982		798.88	83.9412
799.35	94.6614		799.35	89.3104		799.35	61.2768		799.362	83.9775
799.832	94.6836		799.832	89.2354		799.832	61.3531		799.845	84.0151
800.314	94.7041		800.314	89.1375		800.314	61.4266		800.327	84.0539
800.796	94.7227		800.796	89.0171		800.796	61.4966		800.809	84.0933
801.278	94.7391		801.278	88.8755		801.278	61.5619		801.291	84.133
801.76	94.7534		801.76	88.7149		801.76	61.6221		801.773	84.1723
802.242	94.7652		802.242	88.5379		802.242	61.6773		802.255	84.2107
802.724	94.7747		802.724	88.3483		802.724	61.7281		802.737	84.2476
803.207	94.782		803.207	88.1505		803.207	61.7754		803.22	84.2826
803.689	94.7876		803.689	87.9496		803.689	61.8202		803.702	84.3152
804.171	94.7921		804.171	87.7517		804.171	61.8626		804.184	84.3454
804.653	94.7962		804.653	87.5628		804.653	61.9021		804.666	84.3731
805.135	94.8004		805.135	87.389		805.135	61.9384		805.148	84.3985
805.617	94.8053		805.617	87.236		805.617	61.9708		805.63	84.4218
806.099	94.8109		806.099	87.1084		806.099	61.9994		806.112	84.4434
806.581	94.8169		806.581	87.0101		806.581	62.0248		806.595	84.4636
807.063	94.8231		807.063	86.944		807.063	62.048		807.077	84.4828
807.545	94.8291		807.545	86.912		807.545	62.0696		807.559	84.5012
808.028	94.8345		808.028	86.9152		808.028	62.09		808.041	84.519
808.51	94.8389		808.51	86.9536		808.51	62.109		808.523	84.5363
808.992	94.842		808.992	87.0262		808.992	62.126		809.005	84.5533
809.474	94.8436		809.474	87.131		809.474	62.1408		809.487	84.57
809.956	94.8432		809.956	87.265		809.956	62.1534		809.969	84.5865
810.438	94.8406		810.438	87.4241		810.438	62.1647		810.451	84.6027
810.92	94.8357		810.92	87.604		810.92	62.1754		810.934	84.6186
811.403	94.8283		811.403	87.8		811.403	62.1863		811.416	84.6339
811.885	94.8187		811.885	88.0075		811.885	62.1977		811.898	84.6486
812.367	94.8072		812.367	88.222		812.367	62.2091		812.38	84.6627
812.849	94.7938		812.849	88.4395		812.849	62.22		812.862	84.6762
813.331	94.7789		813.331	88.6559		813.331	62.2297		813.344	84.6894
813.813	94.7625		813.813	88.8675		813.813	62.2382		813.826	84.7026
814.295	94.7446		814.295	89.0709		814.295	62.2457		814.308	84.7159
814.777	94.7254		814.777	89.2634		814.777	62.253		814.79	84.7297
815.259	94.7049		815.259	89.4429		815.259	62.2603		815.273	84.744
815.742	94.6834		815.742	89.6081		815.742	62.2679		815.755	84.759
816.224	94.661		816.224	89.7583		816.224	62.275		816.237	84.7748
816.706	94.638		816.706	89.8935		816.706	62.281		816.719	84.7915
817.188	94.6142		817.188	90.0134		817.188	62.2852		817.201	84.8095
817.67	94.5898		817.67	90.1178		817.67	62.2875		817.683	84.8289
818.152	94.5645		818.152	90.2064		818.152	62.288		818.165	84.8499
818.634	94.5382		818.634	90.2786		818.634	62.2874		818.648	84.8726
819.116	94.511		819.116	90.3341		819.116	62.2861		819.13	84.8968
819.598	94.4831		819.598	90.3729		819.598	62.2844		819.612	84.9225
820.081	94.4546		820.081	90.3955		820.081	62.2824		820.094	84.9494
820.563	94.426		820.563	90.4025		820.563	62.2797		820.576	84.9773
821.045	94.3976		821.045	90.3947		821.045	62.2765		821.058	85.0059
821.527	94.3696		821.527	90.3727		821.527	62.2734		821.54	85.035
822.009	94.3425		822.009	90.337		822.009	62.2711		822.023	85.0646
822.491	94.3165		822.491	90.2878		822.491	62.2708		822.505	85.0944
822.973	94.2919		822.973	90.2254		822.973	62.273		822.987	85.1245
823.455	94.2691		823.455	90.15		823.455	62.2776		823.469	85.1547
823.938	94.2482		823.938	90.0621		823.938	62.2839		823.951	85.1852
824.42	94.229		824.42	89.9623		824.42	62.2911		824.433	85.2161
824.902	94.2113		824.902	89.8514		824.902	62.2984		824.915	85.2476
825.384	94.1945		825.384	89.7302		825.384	62.3056		825.397	85.2797
825.866	94.1778		825.866	89.5999		825.866	62.3132		825.879	85.3123
826.348	94.1607		826.348	89.462		826.348	62.3217		826.362	85.345
826.83	94.1428		826.83	89.3184		826.83	62.3316		826.844	85.3774
827.312	94.1239		827.312	89.1715		827.312	62.3427		827.326	85.409
827.794	94.1042		827.794	89.0238		827.794	62.3542		827.808	85.4391
828.277	94.0841		828.277	88.8775		828.277	62.3652		828.29	85.4675
828.759	94.0639		828.759	88.7346		828.759	62.3746		828.772	85.4941
829.241	94.0441		829.241	88.5964		829.241	62.382		829.254	85.5188
829.723	94.025		829.723	88.4638		829.723	62.3878		829.736	85.5421
830.205	94.0066		830.205	88.3372		830.205	62.3924		830.218	85.5642
830.687	93.989		830.687	88.2172		830.687	62.3965		830.701	85.5853
831.169	93.9722		831.169	88.1041		831.169	62.4004		831.183	85.6058
831.651	93.9559		831.651	87.9981		831.651	62.404		831.665	85.6255
832.134	93.9398		832.134	87.8995		832.134	62.4073		832.147	85.6442
832.616	93.9237		832.616	87.8078		832.616	62.4103		832.629	85.6615
833.098	93.9073		833.098	87.7222		833.098	62.4135		833.111	85.677
833.58	93.8907		833.58	87.6416		833.58	62.4177		833.593	85.6901
834.062	93.8736		834.062	87.5649		834.062	62.4241		834.076	85.7006
834.544	93.856		834.544	87.4909		834.544	62.4333		834.558	85.7084
835.026	93.8378		835.026	87.4194		835.026	62.4454		835.04	85.7139
835.508	93.8184		835.508	87.35		835.508	62.4596		835.522	85.7176
835.99	93.7973		835.99	87.2831		835.99	62.4751		836.004	85.7205
836.472	93.7733		836.472	87.219		836.472	62.4911		836.486	85.7236
836.955	93.7456		836.955	87.1577		836.955	62.5069		836.968	85.7275
837.437	93.7137		837.437	87.0993		837.437	62.5226		837.45	85.733
837.919	93.6776		837.919	87.0435		837.919	62.5386		837.933	85.74
838.401	93.6379		838.401	86.9902		838.401	62.555		838.415	85.7482
838.883	93.5959		838.883	86.9388		838.883	62.5714		838.897	85.7571
839.365	93.5532		839.365	86.8891		839.365	62.5872		839.379	85.7661
839.847	93.5114		839.847	86.8409		839.847	62.6013		839.861	85.7747
840.33	93.4717		840.33	86.7939		840.33	62.613		840.343	85.7828
840.812	93.4349		840.812	86.7478		840.812	62.6223		840.825	85.7905
841.294	93.4014		841.294	86.7026		841.294	62.6297		841.307	85.7982
841.776	93.3711		841.776	86.6582		841.776	62.636		841.79	85.8062
842.258	93.3439		842.258	86.6149		842.258	62.6421		842.272	85.8146
842.74	93.3196		842.74	86.5729		842.74	62.6488		842.754	85.8233
843.222	93.2983		843.222	86.5325		843.222	62.6564		843.236	85.8319
843.704	93.2799		843.704	86.494		843.704	62.6648		843.718	85.8397
844.186	93.2644		844.186	86.4575		844.186	62.6744		844.2	85.8461
844.669	93.2518		844.669	86.4229		844.669	62.6856		844.682	85.8502
845.151	93.2419		845.151	86.3902		845.151	62.6991		845.164	85.8519
845.633	93.2341		845.633	86.3598		845.633	62.7154		845.646	85.8512
846.115	93.2279		846.115	86.3323		846.115	62.7345		846.129	85.8487
846.597	93.2223		846.597	86.3089		846.597	62.7558		846.611	85.845
847.079	93.2166		847.079	86.291		847.079	62.7779		847.093	85.8412
847.561	93.2098		847.561	86.2801		847.561	62.7993		847.575	85.8379
848.043	93.2012		848.043	86.2772		848.043	62.8189		848.057	85.8357
848.525	93.1907		848.525	86.2831		848.525	62.8361		848.539	85.8347
849.008	93.1784		849.008	86.2977		849.008	62.8513		849.021	85.8346
849.49	93.1649		849.49	86.3205		849.49	62.8652		849.504	85.8348
849.972	93.151		849.972	86.3508		849.972	62.8788		849.986	85.8346
850.454	93.1376		850.454	86.3879		850.454	62.8926		850.468	85.8335
850.936	93.1252		850.936	86.4309		850.936	62.9065		850.95	85.831
851.418	93.114		851.418	86.4792		851.418	62.9205		851.432	85.8272
851.9	93.1037		851.9	86.5322		851.9	62.9344		851.914	85.8223
852.382	93.0934		852.382	86.5893		852.382	62.9489		852.396	85.8165
852.865	93.0825		852.865	86.6495		852.865	62.9649		852.878	85.8103
853.347	93.0703		853.347	86.7118		853.347	62.9837		853.361	85.8041
853.829	93.0564		853.829	86.7752		853.829	63.0064		853.843	85.7978
854.311	93.0408		854.311	86.8385		854.311	63.0337		854.325	85.7915
854.793	93.0236		854.793	86.9007		854.793	63.0659		854.807	85.7851
855.275	93.0048		855.275	86.9606		855.275	63.1027		855.289	85.7785
855.757	92.984		855.757	87.0173		855.757	63.1442		855.771	85.7717
856.239	92.9609		856.239	87.0697		856.239	63.1906		856.253	85.7646
856.721	92.9349		856.721	87.1172		856.721	63.2424		856.735	85.7574
857.204	92.9055		857.204	87.1593		857.204	63.3003		857.217	85.7501
857.686	92.8724		857.686	87.196		857.686	63.3647		857.7	85.7425
858.168	92.8358		858.168	87.2274		858.168	63.4354		858.182	85.7345
858.65	92.7962		858.65	87.2542		858.65	63.512		858.664	85.7258
859.132	92.7543		859.132	87.2768		859.132	63.5934		859.146	85.7162
859.614	92.7109		859.614	87.2954		859.614	63.6793		859.628	85.7053
860.096	92.6665		860.096	87.31		860.096	63.7692		860.11	85.6929
860.578	92.6217		860.578	87.32		860.578	63.8636		860.592	85.6791
861.061	92.5768		861.061	87.3249		861.061	63.9629		861.074	85.6637
861.543	92.532		861.543	87.3237		861.543	64.0676		861.557	85.6468
862.025	92.4871		862.025	87.3158		862.025	64.1775		862.039	85.6285
862.507	92.442		862.507	87.3007		862.507	64.292		862.521	85.6086
862.989	92.3963		862.989	87.278		862.989	64.4103		863.003	85.5873
863.471	92.3495		863.471	87.2475		863.471	64.5316		863.485	85.5642
863.953	92.3011		863.953	87.2091		863.953	64.6557		863.967	85.5395
864.435	92.2508		864.435	87.1629		864.435	64.7827		864.449	85.5131
864.918	92.1983		864.918	87.1094		864.918	64.9127		864.932	85.4853
865.399	92.1434		865.399	87.0491		865.399	65.0458		865.414	85.4565
865.882	92.0863		865.882	86.9832		865.882	65.1819		865.896	85.4271
866.364	92.0269		866.364	86.9133		866.364	65.3202		866.378	85.3975
866.846	91.9652		866.846	86.8408		866.846	65.4599		866.86	85.368
867.328	91.9009		867.328	86.7676		867.328	65.6005		867.342	85.3388
867.81	91.8341		867.81	86.6951		867.81	65.7417		867.824	85.3097
868.292	91.7647		868.292	86.6252		868.292	65.8835		868.306	85.2805
868.774	91.6933		868.774	86.5592		868.774	66.026		868.788	85.2513
869.256	91.6205		869.256	86.4988		869.256	66.1687		869.271	85.2218
869.739	91.5474		869.739	86.4452		869.739	66.3109		869.753	85.1924
870.221	91.4751		870.221	86.3998		870.221	66.451		870.235	85.1632
870.703	91.4043		870.703	86.3635		870.703	66.5877		870.717	85.1347
871.185	91.3354		871.185	86.3367		871.185	66.7196		871.199	85.1074
871.667	91.2685		871.667	86.3196		871.667	66.8461		871.681	85.0816
872.149	91.2035		872.149	86.3116		872.149	66.9674		872.163	85.0573
872.631	91.1401		872.631	86.3124		872.631	67.0839		872.645	85.0345
873.113	91.078		873.113	86.3215		873.113	67.196		873.128	85.0126
873.596	91.0173		873.596	86.3384		873.596	67.3038		873.61	84.9912
874.078	90.9581		874.078	86.3627		874.078	67.407		874.092	84.9697
874.56	90.9002		874.56	86.3943		874.56	67.5051		874.574	84.9477
875.042	90.8436		875.042	86.4326		875.042	67.5977		875.056	84.9251
875.524	90.7881		875.524	86.4771		875.524	67.6846		875.538	84.9019
876.006	90.7331		876.006	86.527		876.006	67.7663		876.02	84.8786
876.488	90.6781		876.488	86.5815		876.488	67.8437		876.503	84.8554
876.97	90.6226		876.97	86.6399		876.97	67.9176		876.985	84.8329
877.452	90.5662		877.452	86.7015		877.452	67.9888		877.467	84.8114
877.935	90.5087		877.935	86.7658		877.935	68.0574		877.949	84.7911
878.417	90.45		878.417	86.832		878.417	68.1236		878.431	84.7718
878.899	90.3901		878.899	86.8994		878.899	68.1875		878.913	84.7534
879.381	90.3293		879.381	86.9671		879.381	68.249		879.395	84.7355
879.863	90.2679		879.863	87.0339		879.863	68.3084		879.877	84.7182
880.345	90.2064		880.345	87.0987		880.345	68.3658		880.36	84.7012
880.827	90.1451		880.827	87.1604		880.827	68.4211		880.842	84.6849
881.309	90.0845		881.309	87.218		881.309	68.4736		881.324	84.6693
881.792	90.0247		881.792	87.2709		881.792	68.5228		881.806	84.6548
882.274	89.9657		882.274	87.3181		882.274	68.5679		882.288	84.6416
882.756	89.9075		882.756	87.3589		882.756	68.6088		882.77	84.6298
883.238	89.85		883.238	87.3924		883.238	68.6455		883.252	84.6193
883.72	89.7934		883.72	87.4176		883.72	68.6788		883.734	84.6101
884.202	89.7381		884.202	87.4335		884.202	68.7096		884.216	84.6018
884.684	89.6848		884.684	87.4395		884.684	68.7386		884.699	84.5945
885.166	89.6343		885.166	87.4352		885.166	68.7659		885.181	84.588
885.648	89.5878		885.648	87.4206		885.648	68.7912		885.663	84.5824
886.131	89.546		886.131	87.396		886.131	68.814		886.145	84.5781
886.613	89.5095		886.613	87.3618		886.613	68.834		886.627	84.5756
887.095	89.4788		887.095	87.319		887.095	68.851		887.109	84.5751
887.577	89.4544		887.577	87.2686		887.577	68.8659		887.591	84.5773
888.059	89.4364		888.059	87.2119		888.059	68.8793		888.073	84.5824
888.541	89.4253		888.541	87.1511		888.541	68.8922		888.556	84.5909
889.023	89.4213		889.023	87.0885		889.023	68.9048		889.038	84.6028
889.505	89.4247		889.505	87.0271		889.505	68.9174		889.52	84.6182
889.987	89.4356		889.987	86.9697		889.987	68.9295		890.002	84.6372
890.47	89.4537		890.47	86.9197		890.47	68.9408		890.484	84.6595
890.952	89.4788		890.952	86.8796		890.952	68.9512		890.966	84.6851
891.434	89.5104		891.434	86.852		891.434	68.9609		891.448	84.7135
891.916	89.5477		891.916	86.8386		891.916	68.9703		891.931	84.7445
892.398	89.5904		892.398	86.8406		892.398	68.9798		892.413	84.7775
892.88	89.6377		892.88	86.8585		892.88	68.9897		892.895	84.8122
893.362	89.689		893.362	86.8919		893.362	69.0001		893.377	84.8482
893.845	89.7436		893.845	86.9399		893.845	69.0108		893.859	84.8851
894.327	89.8005		894.327	87.0003		894.327	69.0218		894.341	84.9227
894.809	89.8589		894.809	87.0706		894.809	69.0335		894.823	84.9607
895.291	89.9179		895.291	87.1478		895.291	69.0463		895.305	84.999
895.773	89.9767		895.773	87.2284		895.773	69.0608		895.788	85.0374
896.255	90.0349		896.255	87.3095		896.255	69.0772		896.27	85.0756
896.737	90.0922		896.737	87.3882		896.737	69.0956		896.752	85.1134
897.219	90.1483		897.219	87.462		897.219	69.1154		897.234	85.1504
897.701	90.2033		897.701	87.5289		897.701	69.1363		897.716	85.1864
898.183	90.2573		898.183	87.5871		898.183	69.1576		898.198	85.2212
898.666	90.3101		898.666	87.6353		898.666	69.1794		898.68	85.2547
899.148	90.3615		899.148	87.6724		899.148	69.202		899.162	85.2866
899.63	90.4113		899.63	87.6979		899.63	69.2261		899.644	85.317
900.112	90.4591		900.112	87.7118		900.112	69.2519		900.127	85.346
900.594	90.5049		900.594	87.7148		900.594	69.2799		900.609	85.3737
901.076	90.5482		901.076	87.7075		901.076	69.3096		901.091	85.4002
901.558	90.5891		901.558	87.6911		901.558	69.3408		901.573	85.4259
902.04	90.6277		902.04	87.6662		902.04	69.3733		902.055	85.4508
902.523	90.6642		902.523	87.6335		902.523	69.4071		902.537	85.4753
903.005	90.699		903.005	87.5934		903.005	69.4427		903.019	85.4996
903.487	90.7326		903.487	87.546		903.487	69.4809		903.501	85.5239
903.969	90.7654		903.969	87.4916		903.969	69.5222		903.984	85.5483
904.451	90.7977		904.451	87.4304		904.451	69.567		904.466	85.5731
904.933	90.8297		904.933	87.3628		904.933	69.6153		904.948	85.5984
905.415	90.8612		905.415	87.2896		905.415	69.6667		905.43	85.6242
905.897	90.8919		905.897	87.2115		905.897	69.7209		905.912	85.6504
906.38	90.9214		906.38	87.1291		906.38	69.7777		906.394	85.6767
906.862	90.9492		906.862	87.0436		906.862	69.8371		906.876	85.7027
907.344	90.9755		907.344	86.956		907.344	69.8992		907.359	85.728
907.826	91.0004		907.826	86.8679		907.826	69.9641		907.841	85.7519
908.308	91.0242		908.308	86.7809		908.308	70.0313		908.323	85.7742
908.79	91.0477		908.79	86.6968		908.79	70.1004		908.805	85.7946
909.272	91.0709		909.272	86.617		909.272	70.1709		909.287	85.813
909.754	91.0941		909.754	86.5429		909.754	70.2424		909.769	85.8293
910.236	91.117		910.236	86.4749		910.236	70.3148		910.251	85.8436
910.718	91.1393		910.718	86.4133		910.718	70.3885		910.733	85.8561
911.201	91.1607		911.201	86.3578		911.201	70.4639		911.216	85.8667
911.683	91.181		911.683	86.3078		911.683	70.5412		911.698	85.8758
912.165	91.2002		912.165	86.2627		912.165	70.6204		912.18	85.8832
912.647	91.2186		912.647	86.2219		912.647	70.7011		912.662	85.889
913.129	91.2365		913.129	86.1847		913.129	70.7827		913.144	85.8934
913.611	91.2544		913.611	86.1503		913.611	70.8648		913.626	85.8962
914.093	91.2721		914.093	86.1178		914.093	70.9472		914.108	85.8976
914.576	91.2897		914.576	86.0866		914.576	71.0302		914.59	85.8975
915.058	91.307		915.058	86.0559		915.058	71.1142		915.072	85.8959
915.54	91.3234		915.54	86.0254		915.54	71.1997		915.555	85.8928
916.022	91.3387		916.022	85.9948		916.022	71.2869		916.037	85.8883
916.504	91.3525		916.504	85.9644		916.504	71.3757		916.519	85.8825
916.986	91.3646		916.986	85.9346		916.986	71.4659		917.001	85.8756
917.468	91.375		917.468	85.9056		917.468	71.5572		917.483	85.8675
917.95	91.3835		917.95	85.8782		917.95	71.6497		917.965	85.8585
918.432	91.3903		918.432	85.8528		918.432	71.7437		918.447	85.8484
918.915	91.3955		918.915	85.8299		918.915	71.8394		918.929	85.8374
919.397	91.3995		919.397	85.8098		919.397	71.9372		919.412	85.8257
919.879	91.4025		919.879	85.7929		919.879	72.0368		919.894	85.8136
920.361	91.4051		920.361	85.7791		920.361	72.138		920.376	85.8016
920.843	91.4073		920.843	85.768		920.843	72.2405		920.858	85.7904
921.325	91.4095		921.325	85.7591		921.325	72.3439		921.34	85.7803
921.807	91.4117		921.807	85.7514		921.807	72.4481		921.822	85.7719
922.289	91.4138		922.289	85.7441		922.289	72.5532		922.304	85.7653
922.771	91.4161		922.771	85.7361		922.771	72.6592		922.786	85.7601
923.254	91.4185		923.254	85.7268		923.254	72.766		923.269	85.7559
923.736	91.4213		923.736	85.7156		923.736	72.8734		923.751	85.7519
924.218	91.4248		924.218	85.702		924.218	72.9809		924.233	85.7472
924.7	91.4289		924.7	85.6853		924.7	73.0877		924.715	85.7415
925.182	91.4338		925.182	85.6649		925.182	73.1937		925.197	85.7342
925.664	91.4392		925.664	85.6398		925.664	73.2988		925.679	85.7254
926.146	91.4451		926.146	85.6089		926.146	73.4034		926.161	85.7155
926.628	91.4512		926.628	85.5716		926.628	73.5079		926.643	85.7051
927.111	91.4574		927.111	85.5272		927.111	73.6128		927.125	85.6945
927.593	91.4638		927.593	85.4757		927.593	73.7184		927.608	85.6844
928.075	91.4705		928.075	85.4173		928.075	73.8244		928.09	85.6749
928.557	91.4773		928.557	85.3525		928.557	73.9306		928.572	85.6657
929.039	91.4841		929.039	85.2824		929.039	74.0369		929.054	85.6568
929.521	91.4907		929.521	85.2077		929.521	74.1431		929.536	85.6476
930.003	91.4965		930.003	85.1296		930.003	74.2495		930.018	85.6379
930.485	91.5011		930.485	85.0494		930.485	74.3562		930.5	85.6276
930.967	91.5042		930.967	84.9687		930.967	74.4635		930.983	85.6169
931.45	91.5053		931.45	84.8894		931.45	74.5713		931.465	85.6062
931.932	91.5044		931.932	84.8134		931.932	74.6792		931.947	85.5956
932.414	91.5013		932.414	84.7428		932.414	74.787		932.429	85.5853
932.896	91.4961		932.896	84.6797		932.896	74.8943		932.911	85.5751
933.378	91.4887		933.378	84.6258		933.378	75.0014		933.393	85.5643
933.86	91.4791		933.86	84.5824		933.86	75.1084		933.875	85.5521
934.342	91.4672		934.342	84.5503		934.342	75.216		934.357	85.5378
934.824	91.4532		934.824	84.5299		934.824	75.3244		934.84	85.5205
935.307	91.4371		935.307	84.521		935.307	75.4338		935.322	85.4999
935.789	91.419		935.789	84.5227		935.789	75.5441		935.804	85.4763
936.271	91.399		936.271	84.5336		936.271	75.6551		936.286	85.4501
936.753	91.377		936.753	84.5517		936.753	75.7665		936.768	85.4222
937.235	91.3532		937.235	84.5743		937.235	75.8783		937.25	85.3934
937.717	91.3275		937.717	84.5988		937.717	75.9902		937.732	85.3644
938.199	91.2999		938.199	84.6222		938.199	76.1025		938.214	85.3358
938.681	91.2706		938.681	84.6414		938.681	76.2149		938.697	85.3076
939.163	91.2399		939.163	84.6537		939.163	76.3272		939.179	85.2799
939.646	91.2082		939.646	84.6565		939.646	76.4391		939.661	85.2523
940.128	91.1756		940.128	84.6474		940.128	76.5503		940.143	85.2248
940.61	91.1422		940.61	84.6247		940.61	76.6607		940.625	85.197
941.092	91.108		941.092	84.587		941.092	76.7704		941.107	85.169
941.574	91.0731		941.574	84.5336		941.574	76.8799		941.589	85.1409
942.056	91.0373		942.056	84.4644		942.056	76.9895		942.071	85.1127
942.538	91.0007		942.538	84.38		942.538	77.0997		942.554	85.0846
943.02	90.9637		943.02	84.2815		943.02	77.2105		943.036	85.0566
943.503	90.9265		943.503	84.1701		943.503	77.3219		943.518	85.0285
943.985	90.8892		943.985	84.0472		943.985	77.4337		944	85.0002
944.467	90.8521		944.467	83.914		944.467	77.5457		944.482	84.9712
944.949	90.8149		944.949	83.7716		944.949	77.658		944.964	84.9412
945.431	90.7773		945.431	83.6209		945.431	77.771		945.446	84.9097
945.913	90.7389		945.913	83.4631		945.913	77.885		945.928	84.8766
946.395	90.6992		946.395	83.2993		946.395	78.0001		946.411	84.8418
946.877	90.6577		946.877	83.1307		946.877	78.1164		946.893	84.8055
947.359	90.6142		947.359	82.9587		947.359	78.2335		947.375	84.7681
947.842	90.5684		947.842	82.7843		947.842	78.3509		947.857	84.7299
948.324	90.5204		948.324	82.6084		948.324	78.4681		948.339	84.6915
948.806	90.4703		948.806	82.4316		948.806	78.5848		948.821	84.6534
949.288	90.4182		949.288	82.2542		949.288	78.7009		949.303	84.6158
949.77	90.3645		949.77	82.0764		949.77	78.8162		949.785	84.5791
950.252	90.3094		950.252	81.8984		950.252	78.9308		950.268	84.5433
950.734	90.2532		950.734	81.7206		950.734	79.0447		950.75	84.5083
951.216	90.1964		951.216	81.5431		951.216	79.1578		951.232	84.4739
951.698	90.1389		951.698	81.3662		951.698	79.2701		951.714	84.44
952.181	90.0811		952.181	81.1902		952.181	79.3815		952.196	84.4062
952.663	90.0229		952.663	81.0155		952.663	79.492		952.678	84.3724
953.145	89.9647		953.145	80.8423		953.145	79.6019		953.16	84.3385
953.627	89.9065		953.627	80.671		953.627	79.7112		953.643	84.3046
954.109	89.8488		954.109	80.5022		954.109	79.8199		954.125	84.2706
954.591	89.7917		954.591	80.3361		954.591	79.9276		954.607	84.2366
955.073	89.7355		955.073	80.1735		955.073	80.034		955.089	84.2029
955.555	89.6801		955.555	80.0149		955.555	80.1388		955.571	84.1693
956.038	89.6252		956.038	79.8613		956.038	80.2417		956.053	84.1359
956.52	89.5704		956.52	79.7141		956.52	80.3429		956.535	84.1024
957.002	89.5152		957.002	79.5755		957.002	80.4428		957.017	84.0686
957.484	89.4592		957.484	79.4479		957.484	80.5416		957.5	84.0344
957.966	89.4018		957.966	79.3347		957.966	80.6398		957.982	83.9995
958.448	89.3431		958.448	79.2393		958.448	80.7374		958.464	83.9641
958.93	89.2828		958.93	79.1653		958.93	80.8343		958.946	83.9279
959.412	89.2211		959.412	79.116		959.412	80.93		959.428	83.8912
959.894	89.1581		959.894	79.094		959.894	81.0244		959.91	83.854
960.377	89.0939		960.377	79.1014		960.377	81.1173		960.392	83.8162
960.859	89.0288		960.859	79.1394		960.859	81.2087		960.874	83.7778
961.341	88.963		961.341	79.2084		961.341	81.299		961.356	83.7387
961.823	88.8968		961.823	79.3075		961.823	81.3885		961.839	83.6986
962.305	88.8303		962.305	79.4349		962.305	81.4771		962.321	83.6576
962.787	88.7639		962.787	79.5878		962.787	81.565		962.803	83.6157
963.269	88.6976		963.269	79.7622		963.269	81.6518		963.285	83.573
963.751	88.6316		963.751	79.9531		963.751	81.7375		963.767	83.5299
964.234	88.5661		964.234	80.155		964.234	81.8217		964.249	83.487
964.716	88.5014		964.716	80.3621		964.716	81.9044		964.731	83.4447
965.198	88.4378		965.198	80.5684		965.198	81.9857		965.213	83.4036
965.68	88.376		965.68	80.7683		965.68	82.0654		965.696	83.3644
966.162	88.3162		966.162	80.957		966.162	82.1438		966.178	83.3273
966.644	88.259		966.644	81.1304		966.644	82.2208		966.66	83.2926
967.126	88.2046		967.126	81.2854		967.126	82.2963		967.142	83.2603
967.608	88.153		967.608	81.4201		967.608	82.3702		967.624	83.2305
968.091	88.1042		968.091	81.5335		968.091	82.4425		968.106	83.2028
968.573	88.058		968.573	81.6258		968.573	82.513		968.588	83.1772
969.055	88.0142		969.055	81.6979		969.055	82.5814		969.07	83.1535
969.537	87.9727		969.537	81.7513		969.537	82.6475		969.553	83.1313
970.019	87.9333		970.019	81.7879		970.019	82.7107		970.035	83.1104
970.501	87.8957		970.501	81.8095		970.501	82.7706		970.517	83.0907
970.983	87.8596		970.983	81.8177		970.983	82.8268		970.999	83.0718
971.465	87.8245		971.465	81.8136		971.465	82.879		971.481	83.0536
971.947	87.79		971.947	81.798		971.947	82.9273		971.963	83.0359
972.429	87.7558		972.429	81.7708		972.429	82.9722		972.445	83.0186
972.912	87.7215		972.912	81.7318		972.912	83.014		972.927	83.0015
973.394	87.687		973.394	81.6801		973.394	83.0533		973.409	82.9847
973.876	87.6523		973.876	81.6147		973.876	83.0905		973.892	82.9682
974.358	87.6174		974.358	81.534		974.358	83.1258		974.374	82.9521
974.84	87.5822		974.84	81.4364		974.84	83.1593		974.856	82.9365
975.322	87.5467		975.322	81.3202		975.322	83.1911		975.338	82.9215
975.804	87.5109		975.804	81.1837		975.804	83.2213		975.82	82.9071
976.286	87.4749		976.286	81.0259		976.286	83.2502		976.302	82.8933
976.769	87.4387		976.769	80.8463		976.769	83.2781		976.784	82.8799
977.251	87.4025		977.251	80.6452		977.251	83.3053		977.266	82.8668
977.733	87.3664		977.733	80.4237		977.733	83.3319		977.749	82.8535
978.215	87.3306		978.215	80.1833		978.215	83.3578		978.231	82.8397
978.697	87.2952		978.697	79.9259		978.697	83.3827		978.713	82.8251
979.179	87.2602		979.179	79.6536		979.179	83.4064		979.195	82.8092
979.661	87.2256		979.661	79.3687		979.661	83.4284		979.677	82.7918
980.143	87.1913		980.143	79.0736		980.143	83.4485		980.159	82.7728
980.625	87.1573		980.625	78.7712		980.625	83.4666		980.641	82.752
981.108	87.1237		981.108	78.4646		981.108	83.4825		981.124	82.7295
981.59	87.0904		981.59	78.1573		981.59	83.496		981.606	82.7052
982.072	87.0572		982.072	77.8533		982.072	83.507		982.088	82.6791
982.554	87.024		982.554	77.5568		982.554	83.5152		982.57	82.6514
983.036	86.9906		983.036	77.2721		983.036	83.5207		983.052	82.6222
983.518	86.9567		983.518	77.0037		983.518	83.5235		983.534	82.5918
984	86.9223		984	76.7559		984	83.5238		984.016	82.5605
984.482	86.8872		984.482	76.5327		984.482	83.5218		984.498	82.5284
984.965	86.8514		984.965	76.3377		984.965	83.5181		984.981	82.4957
985.447	86.8149		985.447	76.1737		985.447	83.5129		985.463	82.4625
985.929	86.7773		985.929	76.0424		985.929	83.5065		985.945	82.4287
986.411	86.7385		986.411	75.9446		986.411	83.4987		986.427	82.394
986.893	86.6977		986.893	75.8798		986.893	83.4896		986.909	82.3584
987.375	86.6546		987.375	75.8467		987.375	83.479		987.391	82.3214
987.857	86.6086		987.857	75.8433		987.857	83.4666		987.873	82.2828
988.339	86.5594		988.339	75.867		988.339	83.4523		988.355	82.2425
988.822	86.5069		988.822	75.9146		988.822	83.4358		988.837	82.2003
989.304	86.451		989.304	75.9827		989.304	83.4165		989.32	82.1559
989.786	86.3919		989.786	76.0673		989.786	83.3941		989.802	82.1091
990.268	86.3295		990.268	76.1645		990.268	83.3681		990.284	82.0597
990.75	86.264		990.75	76.2702		990.75	83.338		990.766	82.0077
991.232	86.1955		991.232	76.3804		991.232	83.3037		991.248	81.9532
991.714	86.124		991.714	76.4916		991.714	83.2651		991.73	81.8961
992.196	86.0499		992.196	76.6009		992.196	83.222		992.212	81.8369
992.678	85.9732		992.678	76.706		992.678	83.1745		992.694	81.7759
993.16	85.8943		993.16	76.8052		993.16	83.1223		993.177	81.7135
993.643	85.8131		993.643	76.8973		993.643	83.0653		993.659	81.65
994.125	85.7299		994.125	76.9813		994.125	83.003		994.141	81.5856
994.607	85.6445		994.607	77.0567		994.607	82.9354		994.623	81.5206
995.089	85.5568		995.089	77.1226		995.089	82.8624		995.105	81.4551
995.571	85.4668		995.571	77.1782		995.571	82.7842		995.587	81.3891
996.053	85.3743		996.053	77.2223		996.053	82.7011		996.069	81.3227
996.535	85.2793		996.535	77.2533		996.535	82.6136		996.552	81.2558
997.018	85.1818		997.018	77.2698		997.018	82.5217		997.034	81.1884
997.5	85.0813		997.5	77.2698		997.5	82.4254		997.516	81.1203
997.982	84.9778		997.982	77.2517		997.982	82.3243		997.998	81.0514
998.464	84.8708		998.464	77.2141		998.464	82.2176		998.48	80.9815
998.946	84.7601		998.946	77.1564		998.946	82.1048		998.962	80.9106
999.428	84.6456		999.428	77.0786		999.428	81.9852		999.444	80.8384
999.91	84.5274		999.91	76.9818		999.91	81.8584		999.926	80.7648
1000.39	84.4056		1000.39	76.8682		1000.39	81.7238		1000.41	80.6898
1000.87	84.2806		1000.87	76.7405		1000.87	81.5815		1000.89	80.6131
1001.36	84.1524		1001.36	76.602		1001.36	81.4312		1001.37	80.5348
1001.84	84.0214		1001.84	76.4567		1001.84	81.2729		1001.86	80.4549
1002.32	83.8875		1002.32	76.3084		1002.32	81.1066		1002.34	80.3734
1002.8	83.7509		1002.8	76.1609		1002.8	80.9324		1002.82	80.2908
1003.28	83.6117		1003.28	76.0182		1003.28	80.7508		1003.3	80.2073
1003.77	83.4701		1003.77	75.8835		1003.77	80.5622		1003.78	80.1234
1004.25	83.3265		1004.25	75.7596		1004.25	80.3673		1004.27	80.0395
1004.73	83.1811		1004.73	75.6486		1004.73	80.1667		1004.75	79.956
1005.21	83.0341		1005.21	75.5516		1005.21	79.9612		1005.23	79.873
1005.7	82.8856		1005.7	75.4685		1005.7	79.7515		1005.71	79.7906
1006.18	82.7356		1006.18	75.3984		1006.18	79.5385		1006.19	79.709
1006.66	82.5842		1006.66	75.3393		1006.66	79.3234		1006.68	79.6285
1007.14	82.4314		1007.14	75.2886		1007.14	79.1075		1007.16	79.5492
1007.62	82.2772		1007.62	75.2431		1007.62	78.8923		1007.64	79.4714
1008.11	82.1218		1008.11	75.1993		1008.11	78.6791		1008.12	79.3952
1008.59	81.9653		1008.59	75.1536		1008.59	78.4689		1008.61	79.3207
1009.07	81.8074		1009.07	75.1021		1009.07	78.2626		1009.09	79.2478
1009.55	81.6479		1009.55	75.041		1009.55	78.0603		1009.57	79.1761
1010.03	81.4865		1010.03	74.9668		1010.03	77.8624		1010.05	79.1053
1010.52	81.3226		1010.52	74.876		1010.52	77.6689		1010.53	79.0353
1011	81.1561		1011	74.7655		1011	77.4799		1011.01	78.9659
1011.48	80.9866		1011.48	74.6328		1011.48	77.2959		1011.5	78.897
1011.96	80.814		1011.96	74.4758		1011.96	77.1167		1011.98	78.8287
1012.45	80.6379		1012.45	74.2927		1012.45	76.9425		1012.46	78.761
1012.93	80.4579		1012.93	74.0823		1012.93	76.7728		1012.94	78.6937
1013.41	80.2737		1013.41	73.8435		1013.41	76.6069		1013.43	78.6269
1013.89	80.0845		1013.89	73.5761		1013.89	76.4442		1013.91	78.5604
1014.37	79.89		1014.37	73.2801		1014.37	76.284		1014.39	78.4942
1014.86	79.69		1014.86	72.9564		1014.86	76.1256		1014.87	78.4284
1015.34	79.4845		1015.34	72.6068		1015.34	75.9688		1015.35	78.3629
1015.82	79.2736		1015.82	72.2336		1015.82	75.8131		1015.84	78.2978
1016.3	79.0574		1016.3	71.8399		1016.3	75.6581		1016.32	78.2329
1016.78	78.836		1016.78	71.4292		1016.78	75.5033		1016.8	78.1681
1017.27	78.6094		1017.27	71.0052		1017.27	75.3479		1017.28	78.1032
1017.75	78.3776		1017.75	70.5724		1017.75	75.1915		1017.76	78.0382
1018.23	78.1408		1018.23	70.1355		1018.23	75.0336		1018.25	77.973
1018.71	77.8993		1018.71	69.6996		1018.71	74.8741		1018.73	77.9077
1019.2	77.6537		1019.2	69.2701		1019.2	74.7132		1019.21	77.8427
1019.68	77.4045		1019.68	68.8521		1019.68	74.551		1019.69	77.778
1020.16	77.1525		1020.16	68.4502		1020.16	74.3875		1020.18	77.7138
1020.64	76.8981		1020.64	68.0682		1020.64	74.2226		1020.66	77.6503
1021.12	76.6415		1021.12	67.7088		1021.12	74.0559		1021.14	77.5872
1021.61	76.3831		1021.61	67.3734		1021.61	73.8872		1021.62	77.5247
1022.09	76.1233		1022.09	67.0626		1022.09	73.7163		1022.1	77.4625
1022.57	75.8625		1022.57	66.7755		1022.57	73.5433		1022.59	77.4009
1023.05	75.6015		1023.05	66.5106		1023.05	73.3685		1023.07	77.3398
1023.53	75.3411		1023.53	66.2649		1023.53	73.192		1023.55	77.2793
1024.02	75.0818		1024.02	66.0348		1024.02	73.0138		1024.03	77.2197
1024.5	74.8241		1024.5	65.8153		1024.5	72.8337		1024.52	77.1612
1024.98	74.5684		1024.98	65.6005		1024.98	72.6513		1025	77.1037
1025.46	74.3149		1025.46	65.3844		1025.46	72.4665		1025.48	77.0477
1025.94	74.0638		1025.94	65.1606		1025.94	72.2795		1025.96	76.9931
1026.43	73.8158		1026.43	64.9232		1026.43	72.0907		1026.44	76.9401
1026.91	73.5714		1026.91	64.6665		1026.91	71.901		1026.92	76.8885
1027.39	73.3312		1027.39	64.386		1027.39	71.7112		1027.41	76.8382
1027.87	73.0957		1027.87	64.0777		1027.87	71.5221		1027.89	76.7887
1028.36	72.8649		1028.36	63.7384		1028.36	71.334		1028.37	76.7395
1028.84	72.6385		1028.84	63.3661		1028.84	71.1473		1028.85	76.6905
1029.32	72.4163		1029.32	62.9604		1029.32	70.962		1029.34	76.6416
1029.8	72.198		1029.8	62.5225		1029.8	70.7786		1029.82	76.5933
1030.28	71.9835		1030.28	62.0555		1030.28	70.5975		1030.3	76.546
1030.77	71.7728		1030.77	61.5638		1030.77	70.4196		1030.78	76.5004
1031.25	71.5656		1031.25	61.0534		1031.25	70.2456		1031.26	76.457
1031.73	71.3618		1031.73	60.5307		1031.73	70.0759		1031.75	76.4158
1032.21	71.1607		1032.21	60.0023		1032.21	69.9109		1032.23	76.3766
1032.69	70.9616		1032.69	59.4745		1032.69	69.7506		1032.71	76.3389
1033.18	70.7638		1033.18	58.9532		1033.18	69.5949		1033.19	76.3023
1033.66	70.5669		1033.66	58.4437		1033.66	69.4439		1033.67	76.2661
1034.14	70.3707		1034.14	57.9505		1034.14	69.2979		1034.16	76.2304
1034.62	70.1752		1034.62	57.477		1034.62	69.1573		1034.64	76.1951
1035.11	69.9804		1035.11	57.0249		1035.11	69.0226		1035.12	76.1602
1035.59	69.7859		1035.59	56.5944		1035.59	68.8937		1035.6	76.1256
1036.07	69.5913		1036.07	56.1834		1036.07	68.7707		1036.09	76.0912
1036.55	69.3954		1036.55	55.7886		1036.55	68.6531		1036.57	76.0567
1037.03	69.1976		1037.03	55.4051		1037.03	68.541		1037.05	76.0216
1037.52	68.997		1037.52	55.0278		1037.52	68.4347		1037.53	75.9856
1038	68.7936		1038	54.6517		1038	68.3345		1038.01	75.9484
1038.48	68.5873		1038.48	54.2719		1038.48	68.2415		1038.5	75.9099
1038.96	68.3785		1038.96	53.8844		1038.96	68.156		1038.98	75.87
1039.44	68.1675		1039.44	53.4858		1039.44	68.0785		1039.46	75.8285
1039.93	67.9544		1039.93	53.0734		1039.93	68.0085		1039.94	75.7854
1040.41	67.7391		1040.41	52.6459		1040.41	67.9457		1040.42	75.7408
1040.89	67.5218		1040.89	52.2038		1040.89	67.8894		1040.91	75.6948
1041.37	67.3031		1041.37	51.7496		1041.37	67.8393		1041.39	75.6475
1041.85	67.0838		1041.85	51.2876		1041.85	67.7954		1041.87	75.5992
1042.34	66.8652		1042.34	50.8243		1042.34	67.7579		1042.35	75.55
1042.82	66.6489		1042.82	50.3667		1042.82	67.7271		1042.84	75.5001
1043.3	66.4362		1043.3	49.9223		1043.3	67.7031		1043.32	75.4494
1043.78	66.228		1043.78	49.4982		1043.78	67.6856		1043.8	75.3976
1044.27	66.0255		1044.27	49.1009		1044.27	67.6743		1044.28	75.3447
1044.75	65.8294		1044.75	48.7364		1044.75	67.6689		1044.76	75.2905
1045.23	65.6409		1045.23	48.41		1045.23	67.6694		1045.25	75.2351
1045.71	65.4612		1045.71	48.1265		1045.71	67.6762		1045.73	75.1788
1046.19	65.2916		1046.19	47.8899		1046.19	67.6896		1046.21	75.1221
1046.68	65.133		1046.68	47.7028		1046.68	67.7098		1046.69	75.0653
1047.16	64.9862		1047.16	47.5667		1047.16	67.7367		1047.17	75.0084
1047.64	64.8513		1047.64	47.4817		1047.64	67.7698		1047.66	74.9516
1048.12	64.7283		1048.12	47.447		1048.12	67.8082		1048.14	74.895
1048.6	64.6173		1048.6	47.4612		1048.6	67.8515		1048.62	74.8387
1049.09	64.5188		1049.09	47.5232		1049.09	67.8994		1049.1	74.7833
1049.57	64.434		1049.57	47.632		1049.57	67.952		1049.59	74.7294
1050.05	64.3639		1050.05	47.7866		1050.05	68.0094		1050.07	74.6776
1050.53	64.3098		1050.53	47.9859		1050.53	68.072		1050.55	74.6285
1051.02	64.2725		1051.02	48.2282		1051.02	68.1393		1051.03	74.5825
1051.5	64.2523		1051.5	48.5109		1051.5	68.211		1051.51	74.5395
1051.98	64.2493		1051.98	48.831		1051.98	68.2862		1052	74.4996
1052.46	64.2633		1052.46	49.1855		1052.46	68.3643		1052.48	74.4625
1052.94	64.2946		1052.94	49.5712		1052.94	68.4449		1052.96	74.4285
1053.42	64.3439		1053.42	49.9851		1053.42	68.5281		1053.44	74.3977
1053.91	64.4117		1053.91	50.4241		1053.91	68.6142		1053.92	74.3705
1054.39	64.4986		1054.39	50.8843		1054.39	68.7038		1054.41	74.3475
1054.87	64.6045		1054.87	51.3612		1054.87	68.7968		1054.89	74.3288
1055.35	64.7288		1055.35	51.8492		1055.35	68.8932		1055.37	74.3146
1055.84	64.8703		1055.84	52.3425		1055.84	68.9924		1055.85	74.3048
1056.32	65.0275		1056.32	52.8351		1056.32	69.094		1056.34	74.2993
1056.8	65.1989		1056.8	53.3217		1056.8	69.1978		1056.82	74.2979
1057.28	65.3832		1057.28	53.7977		1057.28	69.3038		1057.3	74.3004
1057.76	65.5789		1057.76	54.2594		1057.76	69.412		1057.78	74.3065
1058.25	65.7845		1058.25	54.7036		1058.25	69.5226		1058.26	74.3157
1058.73	65.9981		1058.73	55.1277		1058.73	69.6352		1058.75	74.3274
1059.21	66.2174		1059.21	55.5296		1059.21	69.7494		1059.23	74.3409
1059.69	66.4403		1059.69	55.9078		1059.69	69.8646		1059.71	74.3558
1060.17	66.665		1060.17	56.2618		1060.17	69.9801		1060.19	74.3717
1060.66	66.8898		1060.66	56.5918		1060.66	70.0957		1060.67	74.3887
1061.14	67.1141		1061.14	56.8986		1061.14	70.2112		1061.16	74.407
1061.62	67.337		1061.62	57.1833		1061.62	70.3267		1061.64	74.427
1062.1	67.5579		1062.1	57.447		1062.1	70.442		1062.12	74.4488
1062.59	67.7762		1062.59	57.6898		1062.59	70.557		1062.6	74.4723
1063.07	67.9909		1063.07	57.9117		1063.07	70.6707		1063.09	74.4975
1063.55	68.2013		1063.55	58.1118		1063.55	70.7826		1063.57	74.5241
1064.03	68.4067		1064.03	58.2889		1064.03	70.8918		1064.05	74.5519
1064.51	68.6072		1064.51	58.4419		1064.51	70.9981		1064.53	74.5811
1065	68.8033		1065	58.5699		1065	71.1012		1065.01	74.6121
1065.48	68.9957		1065.48	58.672		1065.48	71.2013		1065.49	74.6454
1065.96	69.1849		1065.96	58.7472		1065.96	71.2981		1065.98	74.6813
1066.44	69.3714		1066.44	58.7947		1066.44	71.3915		1066.46	74.72
1066.92	69.555		1066.92	58.8142		1066.92	71.4808		1066.94	74.7613
1067.41	69.7354		1067.41	58.8058		1067.41	71.5658		1067.42	74.8047
1067.89	69.9125		1067.89	58.7711		1067.89	71.6461		1067.91	74.8498
1068.37	70.0861		1068.37	58.7133		1068.37	71.7222		1068.39	74.8963
1068.85	70.2566		1068.85	58.6375		1068.85	71.7949		1068.87	74.9441
1069.34	70.4243		1069.34	58.5502		1069.34	71.8651		1069.35	74.9934
1069.82	70.5893		1069.82	58.4592		1069.82	71.9339		1069.83	75.0441
1070.3	70.7514		1070.3	58.3728		1070.3	72.0018		1070.32	75.0964
1070.78	70.9102		1070.78	58.2995		1070.78	72.0692		1070.8	75.1502
1071.26	71.0647		1071.26	58.2475		1071.26	72.1358		1071.28	75.2052
1071.75	71.2144		1071.75	58.2247		1071.75	72.2018		1071.76	75.2613
1072.23	71.3587		1072.23	58.2384		1072.23	72.2673		1072.24	75.3182
1072.71	71.4975		1072.71	58.295		1072.71	72.3328		1072.73	75.3758
1073.19	71.6307		1073.19	58.3992		1073.19	72.3991		1073.21	75.4337
1073.67	71.7582		1073.67	58.5536		1073.67	72.4668		1073.69	75.4916
1074.16	71.8798		1074.16	58.7583		1074.16	72.5362		1074.17	75.5488
1074.64	71.9951		1074.64	59.0109		1074.64	72.6072		1074.66	75.6047
1075.12	72.1035		1075.12	59.3064		1075.12	72.6793		1075.14	75.6586
1075.6	72.2048		1075.6	59.6379		1075.6	72.7519		1075.62	75.71
1076.09	72.299		1076.09	59.9974		1076.09	72.8245		1076.1	75.7583
1076.57	72.3867		1076.57	60.3757		1076.57	72.8966		1076.58	75.8034
1077.05	72.4687		1077.05	60.7631		1077.05	72.9681		1077.07	75.8449
1077.53	72.5456		1077.53	61.1498		1077.53	73.0386		1077.55	75.8825
1078.01	72.6179		1078.01	61.5259		1078.01	73.1078		1078.03	75.9158
1078.49	72.686		1078.49	61.882		1078.49	73.1752		1078.51	75.9444
1078.98	72.7499		1078.98	62.2095		1078.98	73.24		1078.99	75.968
1079.46	72.8097		1079.46	62.5015		1079.46	73.3018		1079.48	75.9865
1079.94	72.8658		1079.94	62.753		1079.94	73.3603		1079.96	76.0001
1080.42	72.9188		1080.42	62.961		1080.42	73.4152		1080.44	76.0091
1080.91	72.9694		1080.91	63.1246		1080.91	73.4667		1080.92	76.0139
1081.39	73.0182		1081.39	63.2447		1081.39	73.5146		1081.41	76.0148
1081.87	73.0656		1081.87	63.3231		1081.87	73.5586		1081.89	76.0117
1082.35	73.1112		1082.35	63.3629		1082.35	73.5982		1082.37	76.0043
1082.83	73.1549		1082.83	63.3677		1082.83	73.6328		1082.85	75.9922
1083.32	73.196		1083.32	63.3416		1083.32	73.6619		1083.33	75.9749
1083.8	73.2344		1083.8	63.2891		1083.8	73.6856		1083.82	75.9523
1084.28	73.2697		1084.28	63.2147		1084.28	73.7037		1084.3	75.9243
1084.76	73.3021		1084.76	63.1228		1084.76	73.7167		1084.78	75.8911
1085.24	73.3315		1085.24	63.0171		1085.24	73.7246		1085.26	75.8529
1085.73	73.3578		1085.73	62.9008		1085.73	73.7275		1085.74	75.8099
1086.21	73.3806		1086.21	62.7762		1086.21	73.7251		1086.23	75.7625
1086.69	73.3995		1086.69	62.6451		1086.69	73.7168		1086.71	75.7107
1087.17	73.4143		1087.17	62.509		1087.17	73.7023		1087.19	75.655
1087.65	73.425		1087.65	62.3693		1087.65	73.6815		1087.67	75.596
1088.14	73.432		1088.14	62.2275		1088.14	73.6548		1088.15	75.5343
1088.62	73.4357		1088.62	62.0849		1088.62	73.6227		1088.64	75.4707
1089.1	73.4369		1089.1	61.9425		1089.1	73.5857		1089.12	75.4056
1089.58	73.436		1089.58	61.801		1089.58	73.544		1089.6	75.3396
1090.07	73.4332		1090.07	61.6605		1090.07	73.4979		1090.08	75.2726
1090.55	73.4289		1090.55	61.5206		1090.55	73.4471		1090.57	75.2048
1091.03	73.4234		1091.03	61.3808		1091.03	73.3915		1091.05	75.1362
1091.51	73.4173		1091.51	61.2408		1091.51	73.3316		1091.53	75.0672
1091.99	73.4116		1091.99	61.1005		1091.99	73.2676		1092.01	74.9981
1092.48	73.4072		1092.48	60.96		1092.48	73.2005		1092.49	74.9295
1092.96	73.4052		1092.96	60.819		1092.96	73.1308		1092.98	74.8618
1093.44	73.4062		1093.44	60.6772		1093.44	73.0593		1093.46	74.7954
1093.92	73.4105		1093.92	60.5335		1093.92	72.9862		1093.94	74.7305
1094.4	73.418		1094.4	60.3868		1094.4	72.9115		1094.42	74.667
1094.89	73.4286		1094.89	60.2357		1094.89	72.8355		1094.9	74.6053
1095.37	73.4424		1095.37	60.0792		1095.37	72.7585		1095.39	74.5456
1095.85	73.4599		1095.85	59.917		1095.85	72.6811		1095.87	74.4885
1096.33	73.4813		1096.33	59.7494		1096.33	72.604		1096.35	74.4345
1096.82	73.5069		1096.82	59.5773		1096.82	72.528		1096.83	74.3842
1097.3	73.5369		1097.3	59.4021		1097.3	72.4535		1097.32	74.3379
1097.78	73.571		1097.78	59.2253		1097.78	72.3809		1097.8	74.2956
1098.26	73.6087		1098.26	59.0494		1098.26	72.31		1098.28	74.2574
1098.74	73.6497		1098.74	58.8772		1098.74	72.241		1098.76	74.2232
1099.23	73.6938		1099.23	58.7128		1099.23	72.174		1099.24	74.1929
1099.71	73.7411		1099.71	58.561		1099.71	72.1097		1099.73	74.1667
1100.19	73.7919		1100.19	58.427		1100.19	72.0485		1100.21	74.1447
1100.67	73.8463		1100.67	58.3165		1100.67	71.991		1100.69	74.1268
1101.15	73.9042		1101.15	58.2347		1101.15	71.9376		1101.17	74.1125
1101.64	73.965		1101.64	58.1862		1101.64	71.8882		1101.65	74.1012
1102.12	74.028		1102.12	58.1752		1102.12	71.8425		1102.14	74.0922
1102.6	74.0924		1102.6	58.2053		1102.6	71.8004		1102.62	74.085
1103.08	74.1576		1103.08	58.2796		1103.08	71.7617		1103.1	74.0792
1103.57	74.2231		1103.57	58.4008		1103.57	71.7266		1103.58	74.0749
1104.05	74.2887		1104.05	58.5709		1104.05	71.6954		1104.07	74.0723
1104.53	74.3542		1104.53	58.7908		1104.53	71.6685		1104.55	74.0716
1105.01	74.4195		1105.01	59.0599		1105.01	71.6457		1105.03	74.073
1105.49	74.484		1105.49	59.3764		1105.49	71.6268		1105.51	74.0764
1105.98	74.5473		1105.98	59.7371		1105.98	71.6113		1105.99	74.0817
1106.46	74.6092		1106.46	60.1382		1106.46	71.5989		1106.48	74.0886
1106.94	74.6698		1106.94	60.5746		1106.94	71.5892		1106.96	74.0972
1107.42	74.7294		1107.42	61.0414		1107.42	71.5822		1107.44	74.1076
1107.9	74.7889		1107.9	61.5325		1107.9	71.578		1107.92	74.1198
1108.39	74.8489		1108.39	62.0419		1108.39	71.5765		1108.4	74.1343
1108.87	74.9102		1108.87	62.5628		1108.87	71.5774		1108.89	74.1512
1109.35	74.9731		1109.35	63.0885		1109.35	71.5801		1109.37	74.1705
1109.83	75.0383		1109.83	63.6126		1109.83	71.5838		1109.85	74.1925
1110.32	75.1061		1110.32	64.1289		1110.32	71.588		1110.33	74.2173
1110.8	75.1773		1110.8	64.6324		1110.8	71.5921		1110.82	74.2454
1111.28	75.2527		1111.28	65.1189		1111.28	71.5962		1111.3	74.2771
1111.76	75.3334		1111.76	65.5848		1111.76	71.6004		1111.78	74.3128
1112.24	75.4204		1112.24	66.0272		1112.24	71.6049		1112.26	74.3529
1112.72	75.5142		1112.72	66.4434		1112.72	71.6096		1112.74	74.3974
1113.21	75.6151		1113.21	66.8311		1113.21	71.6143		1113.23	74.4464
1113.69	75.7231		1113.69	67.1884		1113.69	71.6187		1113.71	74.4998
1114.17	75.8381		1114.17	67.5138		1114.17	71.6225		1114.19	74.5577
1114.65	75.9597		1114.65	67.8066		1114.65	71.6256		1114.67	74.6205
1115.14	76.0879		1115.14	68.0665		1115.14	71.6283		1115.15	74.6882
1115.62	76.2223		1115.62	68.2934		1115.62	71.6309		1115.64	74.7609
1116.1	76.3626		1116.1	68.4875		1116.1	71.6338		1116.12	74.8386
1116.58	76.508		1116.58	68.6486		1116.58	71.6372		1116.6	74.9205
1117.06	76.6572		1117.06	68.7764		1117.06	71.6406		1117.08	75.0056
1117.55	76.8089		1117.55	68.8705		1117.55	71.6441		1117.57	75.0929
1118.03	76.9613		1118.03	68.9303		1118.03	71.6472		1118.05	75.1815
1118.51	77.1128		1118.51	68.9555		1118.51	71.6502		1118.53	75.2704
1118.99	77.2617		1118.99	68.9463		1118.99	71.6536		1119.01	75.3591
1119.47	77.4062		1119.47	68.9029		1119.47	71.658		1119.49	75.4472
1119.96	77.5445		1119.96	68.826		1119.96	71.6642		1119.97	75.5341
1120.44	77.6746		1120.44	68.7161		1120.44	71.6727		1120.46	75.6191
1120.92	77.7944		1120.92	68.5741		1120.92	71.6838		1120.94	75.7013
1121.4	77.9019		1121.4	68.4005		1121.4	71.6976		1121.42	75.7796
1121.89	77.9953		1121.89	68.1961		1121.89	71.7146		1121.9	75.8533
1122.37	78.0734		1122.37	67.9616		1122.37	71.7351		1122.39	75.9217
1122.85	78.1354		1122.85	67.6981		1122.85	71.7599		1122.87	75.9845
1123.33	78.1809		1123.33	67.4065		1123.33	71.7897		1123.35	76.0415
1123.81	78.2097		1123.81	67.0877		1123.81	71.8255		1123.83	76.0927
1124.3	78.2217		1124.3	66.7422		1124.3	71.8676		1124.31	76.1381
1124.78	78.2165		1124.78	66.3701		1124.78	71.9164		1124.8	76.1772
1125.26	78.1938		1125.26	65.9713		1125.26	71.9717		1125.28	76.2096
1125.74	78.1532		1125.74	65.5454		1125.74	72.0339		1125.76	76.2346
1126.22	78.0942		1126.22	65.0923		1126.22	72.1032		1126.24	76.2516
1126.71	78.0166		1126.71	64.6124		1126.71	72.1801		1126.72	76.2597
1127.19	77.9202		1127.19	64.1066		1127.19	72.2655		1127.21	76.2586
1127.67	77.8045		1127.67	63.5765		1127.67	72.3597		1127.69	76.2477
1128.15	77.6689		1128.15	63.0236		1128.15	72.4633		1128.17	76.2267
1128.63	77.5126		1128.63	62.4503		1128.63	72.5763		1128.65	76.1951
1129.12	77.3345		1129.12	61.8586		1129.12	72.6987		1129.14	76.1529
1129.6	77.1334		1129.6	61.2515		1129.6	72.8304		1129.62	76.0999
1130.08	76.9086		1130.08	60.6322		1130.08	72.9718		1130.1	76.0365
1130.56	76.6593		1130.56	60.005		1130.56	73.1232		1130.58	75.9626
1131.05	76.3852		1131.05	59.3746		1131.05	73.2852		1131.06	75.8788
1131.53	76.0863		1131.53	58.7459		1131.53	73.4584		1131.55	75.7852
1132.01	75.7625		1132.01	58.1238		1132.01	73.643		1132.03	75.682
1132.49	75.4138		1132.49	57.5127		1132.49	73.839		1132.51	75.5692
1132.97	75.0405		1132.97	56.9167		1132.97	74.0462		1132.99	75.4472
1133.46	74.6429		1133.46	56.3393		1133.46	74.2644		1133.47	75.3164
1133.94	74.2221		1133.94	55.7842		1133.94	74.4932		1133.96	75.1774
1134.42	73.7798		1134.42	55.2547		1134.42	74.7325		1134.44	75.0312
1134.9	73.3183		1134.9	54.7539		1134.9	74.9819		1134.92	74.8786
1135.38	72.8405		1135.38	54.2844		1135.38	75.241		1135.4	74.7207
1135.87	72.349		1135.87	53.8477		1135.87	75.5091		1135.88	74.558
1136.35	71.8468		1136.35	53.4442		1136.35	75.7854		1136.37	74.3913
1136.83	71.3364		1136.83	53.0733		1136.83	76.069		1136.85	74.2208
1137.31	70.8205		1137.31	52.7335		1137.31	76.3593		1137.33	74.0472
1137.8	70.302		1137.8	52.4231		1137.8	76.6559		1137.81	73.8713
1138.28	69.7842		1138.28	52.1399		1138.28	76.9586		1138.3	73.6942
1138.76	69.2705		1138.76	51.8817		1138.76	77.2671		1138.78	73.5175
1139.24	68.7644		1139.24	51.6458		1139.24	77.5811		1139.26	73.3428
1139.72	68.2693		1139.72	51.4287		1139.72	77.8998		1139.74	73.1719
1140.21	67.788		1140.21	51.2264		1140.21	78.2224		1140.22	73.0059
1140.69	67.3227		1140.69	51.0348		1140.69	78.5478		1140.71	72.8464
1141.17	66.8755		1141.17	50.8497		1141.17	78.8751		1141.19	72.6942
1141.65	66.4483		1141.65	50.6681		1141.65	79.2035		1141.67	72.5506
1142.13	66.043		1142.13	50.4878		1142.13	79.5326		1142.15	72.4166
1142.62	65.6611		1142.62	50.3081		1142.62	79.862		1142.63	72.293
1143.1	65.3037		1143.1	50.1288		1143.1	80.1912		1143.12	72.1807
1143.58	64.9715		1143.58	49.9506		1143.58	80.5196		1143.6	72.08
1144.06	64.6639		1144.06	49.7743		1144.06	80.8467		1144.08	71.9912
1144.55	64.3801		1144.55	49.6015		1144.55	81.1715		1144.56	71.9139
1145.03	64.1187		1145.03	49.4344		1145.03	81.4933		1145.05	71.848
1145.51	63.8784		1145.51	49.2758		1145.51	81.8115		1145.53	71.7932
1145.99	63.6579		1145.99	49.1294		1145.99	82.1254		1146.01	71.7492
1146.47	63.4563		1146.47	48.9988		1146.47	82.4345		1146.49	71.716
1146.96	63.2721		1146.96	48.8873		1146.96	82.7383		1146.97	71.6931
1147.44	63.1039		1147.44	48.797		1147.44	83.0365		1147.46	71.6801
1147.92	62.9493		1147.92	48.7287		1147.92	83.3286		1147.94	71.6763
1148.4	62.8059		1148.4	48.6817		1148.4	83.6141		1148.42	71.6811
1148.88	62.6715		1148.88	48.6541		1148.88	83.8929		1148.9	71.6936
1149.37	62.5439		1149.37	48.6433		1149.37	84.1646		1149.38	71.7134
1149.85	62.4217		1149.85	48.6461		1149.85	84.4291		1149.87	71.7398
1150.33	62.3037		1150.33	48.6586		1150.33	84.6862		1150.35	71.7725
1150.81	62.189		1150.81	48.6767		1150.81	84.9356		1150.83	71.8108
1151.3	62.0762		1151.3	48.6956		1151.3	85.1771		1151.31	71.854
1151.78	61.964		1151.78	48.7106		1151.78	85.4103		1151.8	71.9013
1152.26	61.8509		1152.26	48.7174		1152.26	85.6353		1152.28	71.9518
1152.74	61.7355		1152.74	48.7129		1152.74	85.8521		1152.76	72.0051
1153.22	61.6171		1153.22	48.6955		1153.22	86.0609		1153.24	72.0607
1153.7	61.4957		1153.7	48.6656		1153.7	86.262		1153.72	72.1187
1154.19	61.3717		1154.19	48.6252		1154.19	86.4557		1154.21	72.1788
1154.67	61.2457		1154.67	48.5774		1154.67	86.6424		1154.69	72.2409
1155.15	61.118		1155.15	48.5258		1155.15	86.822		1155.17	72.3048
1155.63	60.989		1155.63	48.4746		1155.63	86.9949		1155.65	72.3699
1156.12	60.8586		1156.12	48.4283		1156.12	87.161		1156.13	72.4356
1156.6	60.727		1156.6	48.3913		1156.6	87.3207		1156.62	72.5017
1157.08	60.5949		1157.08	48.3687		1157.08	87.4742		1157.1	72.5679
1157.56	60.4635		1157.56	48.3653		1157.56	87.6219		1157.58	72.6344
1158.04	60.3343		1158.04	48.3855		1158.04	87.7643		1158.06	72.7014
1158.53	60.2088		1158.53	48.4325		1158.53	87.9018		1158.55	72.769
1159.01	60.0881		1159.01	48.5081		1159.01	88.0348		1159.03	72.8373
1159.49	59.9729		1159.49	48.6125		1159.49	88.1636		1159.51	72.9058
1159.97	59.8633		1159.97	48.7444		1159.97	88.2884		1159.99	72.9742
1160.45	59.7595		1160.45	48.9016		1160.45	88.4094		1160.47	73.0423
1160.94	59.662		1160.94	49.0814		1160.94	88.5267		1160.96	73.1097
1161.42	59.5716		1161.42	49.281		1161.42	88.6406		1161.44	73.1766
1161.9	59.4893		1161.9	49.4974		1161.9	88.751		1161.92	73.2432
1162.38	59.416		1162.38	49.7274		1162.38	88.8583		1162.4	73.3097
1162.87	59.3522		1162.87	49.9677		1162.87	88.9626		1162.88	73.3761
1163.35	59.2981		1163.35	50.2146		1163.35	89.0641		1163.37	73.4428
1163.83	59.2533		1163.83	50.4651		1163.83	89.1629		1163.85	73.5097
1164.31	59.2178		1164.31	50.7165		1164.31	89.259		1164.33	73.5772
1164.79	59.1918		1164.79	50.9673		1164.79	89.3525		1164.81	73.6455
1165.28	59.1757		1165.28	51.2169		1165.28	89.4431		1165.3	73.7151
1165.76	59.1705		1165.76	51.4652		1165.76	89.5307		1165.78	73.7866
1166.24	59.1769		1166.24	51.7125		1166.24	89.615		1166.26	73.8602
1166.72	59.1953		1166.72	51.959		1166.72	89.696		1166.74	73.9362
1167.2	59.2256		1167.2	52.2045		1167.2	89.7735		1167.22	74.0144
1167.69	59.2675		1167.69	52.4489		1167.69	89.8477		1167.71	74.095
1168.17	59.3208		1168.17	52.6923		1168.17	89.9186		1168.19	74.178
1168.65	59.3855		1168.65	52.935		1168.65	89.9864		1168.67	74.2634
1169.13	59.4622		1169.13	53.178		1169.13	90.0513		1169.15	74.3517
1169.62	59.5516		1169.62	53.4224		1169.62	90.1135		1169.63	74.4432
1170.1	59.6542		1170.1	53.6692		1170.1	90.1733		1170.12	74.5382
1170.58	59.7702		1170.58	53.9191		1170.58	90.2308		1170.6	74.6369
1171.06	59.8993		1171.06	54.1726		1171.06	90.2862		1171.08	74.7393
1171.54	60.0407		1171.54	54.4301		1171.54	90.34		1171.56	74.8454
1172.03	60.194		1172.03	54.6921		1172.03	90.3922		1172.05	74.9552
1172.51	60.3588		1172.51	54.9596		1172.51	90.4431		1172.53	75.0689
1172.99	60.5354		1172.99	55.234		1172.99	90.4927		1173.01	75.1867
1173.47	60.7241		1173.47	55.5168		1173.47	90.5411		1173.49	75.3086
1173.95	60.9253		1173.95	55.8095		1173.95	90.5883		1173.97	75.4347
1174.44	61.1389		1174.44	56.1129		1174.44	90.6344		1174.45	75.5652
1174.92	61.3645		1174.92	56.4277		1174.92	90.6793		1174.94	75.6997
1175.4	61.6015		1175.4	56.7539		1175.4	90.7231		1175.42	75.8383
1175.88	61.8494		1175.88	57.0915		1175.88	90.7657		1175.9	75.9809
1176.37	62.1078		1176.37	57.4406		1176.37	90.8071		1176.38	76.1277
1176.85	62.3768		1176.85	57.8015		1176.85	90.8471		1176.87	76.2787
1177.33	62.6564		1177.33	58.1744		1177.33	90.8857		1177.35	76.4339
1177.81	62.9468		1177.81	58.5593		1177.81	90.9228		1177.83	76.5929
1178.29	63.2474		1178.29	58.956		1178.29	90.9584		1178.31	76.7551
1178.78	63.5573		1178.78	59.3642		1178.78	90.9925		1178.8	76.9198
1179.26	63.8756		1179.26	59.7833		1179.26	91.0252		1179.28	77.0859
1179.74	64.2011		1179.74	60.2135		1179.74	91.0567		1179.76	77.2527
1180.22	64.5332		1180.22	60.6554		1180.22	91.0871		1180.24	77.4194
1180.7	64.8714		1180.7	61.1097		1180.7	91.1168		1180.72	77.5858
1181.19	65.2155		1181.19	61.5776		1181.19	91.146		1181.2	77.7513
1181.67	65.565		1181.67	62.0601		1181.67	91.1749		1181.69	77.9157
1182.15	65.9192		1182.15	62.5576		1182.15	91.204		1182.17	78.0783
1182.63	66.2769		1182.63	63.0702		1182.63	91.2335		1182.65	78.2387
1183.12	66.6368		1183.12	63.5975		1183.12	91.2635		1183.13	78.3962
1183.6	66.9976		1183.6	64.1384		1183.6	91.2943		1183.62	78.5505
1184.08	67.3585		1184.08	64.6919		1184.08	91.3259		1184.1	78.701
1184.56	67.7188		1184.56	65.2563		1184.56	91.358		1184.58	78.8478
1185.04	68.0781		1185.04	65.8294		1185.04	91.3906		1185.06	78.9907
1185.53	68.436		1185.53	66.4085		1185.53	91.4234		1185.54	79.1297
1186.01	68.792		1186.01	66.99		1186.01	91.4565		1186.03	79.2649
1186.49	69.1453		1186.49	67.5702		1186.49	91.4897		1186.51	79.3965
1186.97	69.4951		1186.97	68.1451		1186.97	91.5229		1186.99	79.5245
1187.45	69.8409		1187.45	68.7109		1187.45	91.5559		1187.47	79.649
1187.94	70.1824		1187.94	69.2648		1187.94	91.5885		1187.95	79.77
1188.42	70.5197		1188.42	69.804		1188.42	91.6205		1188.44	79.8877
1188.9	70.8529		1188.9	70.327		1188.9	91.6513		1188.92	80.0019
1189.38	71.1822		1189.38	70.8328		1189.38	91.6808		1189.4	80.1127
1189.86	71.5073		1189.86	71.3209		1189.86	91.7086		1189.88	80.2197
1190.35	71.8278		1190.35	71.7915		1190.35	91.7348		1190.37	80.3229
1190.83	72.1432		1190.83	72.2457		1190.83	91.7593		1190.85	80.4223
1191.31	72.4531		1191.31	72.6848		1191.31	91.7823		1191.33	80.518
1191.79	72.7574		1191.79	73.111		1191.79	91.8039		1191.81	80.6103
1192.28	73.0563		1192.28	73.5265		1192.28	91.8241		1192.29	80.6998
1192.76	73.3498		1192.76	73.9336		1192.76	91.8431		1192.78	80.787
1193.24	73.6383		1193.24	74.3341		1193.24	91.8609		1193.26	80.8722
1193.72	73.9215		1193.72	74.7293		1193.72	91.8774		1193.74	80.9559
1194.2	74.1992		1194.2	75.1198		1194.2	91.8928		1194.22	81.0384
1194.68	74.471		1194.68	75.5054		1194.68	91.9068		1194.7	81.1199
1195.17	74.7367		1195.17	75.8855		1195.17	91.9194		1195.19	81.2006
1195.65	74.9962		1195.65	76.2585		1195.65	91.9304		1195.67	81.2807
1196.13	75.2497		1196.13	76.6225		1196.13	91.9394		1196.15	81.3603
1196.61	75.4975		1196.61	76.9752		1196.61	91.9464		1196.63	81.4395
1197.1	75.7401		1197.1	77.3136		1197.1	91.9512		1197.12	81.5184
1197.58	75.9776		1197.58	77.6347		1197.58	91.9536		1197.6	81.5966
1198.06	76.21		1198.06	77.9353		1198.06	91.9538		1198.08	81.6738
1198.54	76.4374		1198.54	78.2126		1198.54	91.9519		1198.56	81.7495
1199.02	76.6598		1199.02	78.4642		1199.02	91.948		1199.04	81.8231
1199.51	76.8774		1199.51	78.688		1199.51	91.942		1199.53	81.8939
1199.99	77.0905		1199.99	78.8833		1199.99	91.9342		1200.01	81.9612
1200.47	77.2995		1200.47	79.0498		1200.47	91.9242		1200.49	82.0244
1200.95	77.5049		1200.95	79.1884		1200.95	91.9122		1200.97	82.0828
1201.43	77.7067		1201.43	79.3006		1201.43	91.898		1201.45	82.1361
1201.92	77.9051		1201.92	79.3889		1201.92	91.8817		1201.94	82.1839
1202.4	78.0998		1202.4	79.4563		1202.4	91.8633		1202.42	82.2259
1202.88	78.2907		1202.88	79.5062		1202.88	91.8429		1202.9	82.262
1203.36	78.4779		1203.36	79.5426		1203.36	91.8206		1203.38	82.2923
1203.85	78.6615		1203.85	79.5692		1203.85	91.7965		1203.87	82.3167
1204.33	78.8418		1204.33	79.5901		1204.33	91.7708		1204.35	82.3354
1204.81	79.0189		1204.81	79.609		1204.81	91.7435		1204.83	82.3482
1205.29	79.1926		1205.29	79.6291		1205.29	91.715		1205.31	82.3554
1205.77	79.363		1205.77	79.6533		1205.77	91.6854		1205.79	82.3571
1206.26	79.5296		1206.26	79.6839		1206.26	91.6548		1206.28	82.3535
1206.74	79.6921		1206.74	79.7222		1206.74	91.6232		1206.76	82.3449
1207.22	79.8503		1207.22	79.7691		1207.22	91.5905		1207.24	82.3317
1207.7	80.0041		1207.7	79.8245		1207.7	91.5566		1207.72	82.3142
1208.18	80.1535		1208.18	79.8879		1208.18	91.5211		1208.2	82.2927
1208.67	80.2985		1208.67	79.9582		1208.67	91.4842		1208.69	82.2675
1209.15	80.439		1209.15	80.0339		1209.15	91.4459		1209.17	82.2387
1209.63	80.575		1209.63	80.1133		1209.63	91.4066		1209.65	82.2065
1210.11	80.7064		1210.11	80.1947		1210.11	91.3664		1210.13	82.171
1210.6	80.8332		1210.6	80.2764		1210.6	91.3258		1210.62	82.1322
1211.08	80.9554		1211.08	80.3568		1211.08	91.2848		1211.1	82.0904
1211.56	81.0734		1211.56	80.4347		1211.56	91.2438		1211.58	82.0459
1212.04	81.1873		1212.04	80.5086		1212.04	91.2025		1212.06	81.9988
1212.52	81.2973		1212.52	80.5775		1212.52	91.161		1212.54	81.9494
1213.01	81.4035		1213.01	80.6403		1213.01	91.1193		1213.03	81.8979
1213.49	81.5058		1213.49	80.6957		1213.49	91.0774		1213.51	81.8444
1213.97	81.6041		1213.97	80.7423		1213.97	91.0353		1213.99	81.7888
1214.45	81.6981		1214.45	80.7783		1214.45	90.9933		1214.47	81.7311
1214.93	81.788		1214.93	80.8019		1214.93	90.9514		1214.95	81.671
1215.42	81.8736		1215.42	80.811		1215.42	90.9099		1215.44	81.6085
1215.9	81.9553		1215.9	80.8035		1215.9	90.8689		1215.92	81.5434
1216.38	82.0329		1216.38	80.7775		1216.38	90.8286		1216.4	81.4756
1216.86	82.1065		1216.86	80.731		1216.86	90.789		1216.88	81.4049
1217.35	82.1758		1217.35	80.6621		1217.35	90.7501		1217.37	81.3312
1217.83	82.2405		1217.83	80.5692		1217.83	90.7117		1217.85	81.2545
1218.31	82.3005		1218.31	80.4509		1218.31	90.6737		1218.33	81.1744
1218.79	82.3555		1218.79	80.3062		1218.79	90.6357		1218.81	81.091
1219.27	82.4058		1219.27	80.1347		1219.27	90.5975		1219.29	81.0041
1219.76	82.4517		1219.76	79.9366		1219.76	90.559		1219.78	80.9135
1220.24	82.4935		1220.24	79.713		1220.24	90.5199		1220.26	80.8191
1220.72	82.5316		1220.72	79.4654		1220.72	90.4803		1220.74	80.7207
1221.2	82.5662		1221.2	79.1961		1221.2	90.4403		1221.22	80.618
1221.68	82.5974		1221.68	78.9078		1221.68	90.3999		1221.7	80.511
1222.17	82.6252		1222.17	78.6037		1222.17	90.3592		1222.19	80.3996
1222.65	82.6496		1222.65	78.287		1222.65	90.3182		1222.67	80.2837
1223.13	82.6706		1223.13	77.9616		1223.13	90.2767		1223.15	80.1634
1223.61	82.6882		1223.61	77.631		1223.61	90.2348		1223.63	80.039
1224.09	82.7027		1224.09	77.2991		1224.09	90.1923		1224.11	79.9105
1224.58	82.7142		1224.58	76.9694		1224.58	90.1495		1224.6	79.7782
1225.06	82.7229		1225.06	76.645		1225.06	90.1064		1225.08	79.6421
1225.54	82.7288		1225.54	76.3287		1225.54	90.0634		1225.56	79.5024
1226.02	82.7321		1226.02	76.0229		1226.02	90.0205		1226.04	79.3593
1226.51	82.733		1226.51	75.7294		1226.51	89.978		1226.53	79.2129
1226.99	82.7318		1226.99	75.4501		1226.99	89.9357		1227.01	79.0638
1227.47	82.7289		1227.47	75.1865		1227.47	89.8937		1227.49	78.9123
1227.95	82.7247		1227.95	74.9398		1227.95	89.8518		1227.97	78.7589
1228.43	82.7195		1228.43	74.7107		1228.43	89.8099		1228.45	78.6043
1228.92	82.7135		1228.92	74.4997		1228.92	89.7679		1228.94	78.4487
1229.4	82.7069		1229.4	74.3063		1229.4	89.7254		1229.42	78.2926
1229.88	82.6995		1229.88	74.1296		1229.88	89.6823		1229.9	78.1362
1230.36	82.6915		1230.36	73.9682		1230.36	89.6386		1230.38	77.9797
1230.84	82.6831		1230.84	73.8203		1230.84	89.594		1230.86	77.8235
1231.33	82.6744		1231.33	73.684		1231.33	89.5486		1231.35	77.6675
1231.81	82.6657		1231.81	73.557		1231.81	89.5023		1231.83	77.5119
1232.29	82.6571		1232.29	73.4368		1232.29	89.4552		1232.31	77.3566
1232.77	82.6488		1232.77	73.3207		1232.77	89.4072		1232.79	77.2016
1233.26	82.6407		1233.26	73.206		1233.26	89.3583		1233.28	77.0467
1233.74	82.633		1233.74	73.0897		1233.74	89.3083		1233.76	76.8917
1234.22	82.6258		1234.22	72.9695		1234.22	89.2571		1234.24	76.7368
1234.7	82.6194		1234.7	72.8432		1234.7	89.2045		1234.72	76.582
1235.18	82.6141		1235.18	72.7089		1235.18	89.1504		1235.2	76.4276
1235.66	82.6102		1235.66	72.5653		1235.66	89.0948		1235.68	76.2737
1236.15	82.608		1236.15	72.4112		1236.15	89.0376		1236.17	76.1204
1236.63	82.6074		1236.63	72.2459		1236.63	88.9789		1236.65	75.968
1237.11	82.6087		1237.11	72.0688		1237.11	88.9188		1237.13	75.8164
1237.59	82.6119		1237.59	71.8798		1237.59	88.8572		1237.61	75.666
1238.08	82.6174		1238.08	71.6795		1238.08	88.794		1238.1	75.5172
1238.56	82.6256		1238.56	71.4689		1238.56	88.7293		1238.58	75.3707
1239.04	82.6372		1239.04	71.2502		1239.04	88.6627		1239.06	75.2272
1239.52	82.6525		1239.52	71.0257		1239.52	88.5944		1239.54	75.0874
1240	82.6721		1240	70.7985		1240	88.5242		1240.02	74.952
1240.49	82.696		1240.49	70.5718		1240.49	88.4522		1240.51	74.8214
1240.97	82.7243		1240.97	70.349		1240.97	88.3786		1240.99	74.6959
1241.45	82.7568		1241.45	70.1338		1241.45	88.3034		1241.47	74.5758
1241.93	82.7935		1241.93	69.93		1241.93	88.2269		1241.95	74.4615
1242.41	82.8345		1242.41	69.7417		1242.41	88.1493		1242.43	74.3536
1242.9	82.8799		1242.9	69.5731		1242.9	88.0707		1242.92	74.2526
1243.38	82.9302		1243.38	69.4283		1243.38	87.9915		1243.4	74.1593
1243.86	82.9856		1243.86	69.311		1243.86	87.9117		1243.88	74.0737
1244.34	83.0462		1244.34	69.2245		1244.34	87.8317		1244.36	73.9962
1244.83	83.1121		1244.83	69.1714		1244.83	87.7513		1244.85	73.9264
1245.31	83.1831		1245.31	69.1537		1245.31	87.6707		1245.33	73.8641
1245.79	83.259		1245.79	69.1729		1245.79	87.5897		1245.81	73.8092
1246.27	83.3394		1246.27	69.23		1246.27	87.5083		1246.29	73.7612
1246.75	83.424		1246.75	69.3251		1246.75	87.4264		1246.77	73.72
1247.24	83.5123		1247.24	69.4578		1247.24	87.3441		1247.26	73.6854
1247.72	83.6041		1247.72	69.6265		1247.72	87.2612		1247.74	73.6569
1248.2	83.6987		1248.2	69.8289		1248.2	87.1778		1248.22	73.6343
1248.68	83.7958		1248.68	70.0621		1248.68	87.0936		1248.7	73.6172
1249.16	83.8951		1249.16	70.3224		1249.16	87.0086		1249.18	73.6053
1249.65	83.9964		1249.65	70.606		1249.65	86.9227		1249.67	73.5982
1250.13	84.0993		1250.13	70.9092		1250.13	86.8358		1250.15	73.596
1250.61	84.2037		1250.61	71.2282		1250.61	86.7479		1250.63	73.5983
1251.09	84.3092		1251.09	71.5594		1251.09	86.659		1251.11	73.605
1251.58	84.4154		1251.58	71.8988		1251.58	86.5691		1251.6	73.6156
1252.06	84.5217		1252.06	72.243		1252.06	86.4782		1252.08	73.6295
1252.54	84.6274		1252.54	72.5883		1252.54	86.3862		1252.56	73.6463
1253.02	84.7319		1253.02	72.9317		1253.02	86.2929		1253.04	73.6658
1253.5	84.8347		1253.5	73.2703		1253.5	86.1981		1253.52	73.6879
1253.99	84.9355		1253.99	73.6019		1253.99	86.1017		1254.01	73.7128
1254.47	85.0341		1254.47	73.925		1254.47	86.0036		1254.49	73.7409
1254.95	85.1303		1254.95	74.2381		1254.95	85.9038		1254.97	73.7724
1255.43	85.2237		1255.43	74.5405		1255.43	85.8025		1255.45	73.8073
1255.91	85.314		1255.91	74.8316		1255.91	85.7		1255.93	73.8456
1256.4	85.4007		1256.4	75.1112		1256.4	85.5963		1256.42	73.8872
1256.88	85.4836		1256.88	75.3797		1256.88	85.4918		1256.9	73.9318
1257.36	85.5622		1257.36	75.6376		1257.36	85.3868		1257.38	73.9795
1257.84	85.6367		1257.84	75.8859		1257.84	85.2817		1257.86	74.0305
1258.33	85.707		1258.33	76.1261		1258.33	85.177		1258.35	74.085
1258.81	85.7734		1258.81	76.3597		1258.81	85.0733		1258.83	74.1432
1259.29	85.8361		1259.29	76.5883		1259.29	84.9711		1259.31	74.2052
1259.77	85.8954		1259.77	76.8137		1259.77	84.8712		1259.79	74.2708
1260.25	85.9516		1260.25	77.0376		1260.25	84.774		1260.27	74.34
1260.73	86.0048		1260.73	77.2619		1260.73	84.68		1260.76	74.4128
1261.22	86.0552		1261.22	77.4882		1261.22	84.59		1261.24	74.4891
1261.7	86.1031		1261.7	77.718		1261.7	84.5041		1261.72	74.5691
1262.18	86.1489		1262.18	77.9524		1262.18	84.4228		1262.2	74.6531
1262.66	86.1931		1262.66	78.1925		1262.66	84.3463		1262.68	74.741
1263.15	86.2362		1263.15	78.4385		1263.15	84.2746		1263.17	74.8328
1263.63	86.2784		1263.63	78.6904		1263.63	84.2072		1263.65	74.9281
1264.11	86.3204		1264.11	78.9476		1264.11	84.1439		1264.13	75.0269
1264.59	86.3624		1264.59	79.2095		1264.59	84.0841		1264.61	75.129
1265.07	86.4048		1265.07	79.4747		1265.07	84.0273		1265.1	75.2345
1265.56	86.4481		1265.56	79.742		1265.56	83.9731		1265.58	75.3434
1266.04	86.4926		1266.04	80.0099		1266.04	83.9212		1266.06	75.4561
1266.52	86.5387		1266.52	80.2768		1266.52	83.8714		1266.54	75.5724
1267	86.5866		1267	80.5411		1267	83.8236		1267.02	75.6924
1267.48	86.6364		1267.48	80.8013		1267.48	83.7775		1267.51	75.8155
1267.97	86.688		1267.97	81.0559		1267.97	83.7332		1267.99	75.9414
1268.45	86.7414		1268.45	81.3037		1268.45	83.6906		1268.47	76.0697
1268.93	86.7961		1268.93	81.5438		1268.93	83.6498		1268.95	76.2001
1269.41	86.852		1269.41	81.7755		1269.41	83.611		1269.43	76.3323
1269.9	86.9087		1269.9	81.9985		1269.9	83.5747		1269.92	76.4663
1270.38	86.9658		1270.38	82.2127		1270.38	83.541		1270.4	76.6019
1270.86	87.0229		1270.86	82.4186		1270.86	83.5102		1270.88	76.7387
1271.34	87.0795		1271.34	82.6166		1271.34	83.4824		1271.36	76.8766
1271.82	87.135		1271.82	82.8076		1271.82	83.4574		1271.85	77.0152
1272.31	87.1889		1272.31	82.9924		1272.31	83.435		1272.33	77.1542
1272.79	87.241		1272.79	83.172		1272.79	83.4147		1272.81	77.2936
1273.27	87.291		1273.27	83.3474		1273.27	83.3965		1273.29	77.433
1273.75	87.3389		1273.75	83.5195		1273.75	83.3801		1273.77	77.5726
1274.23	87.3848		1274.23	83.6891		1274.23	83.3654		1274.26	77.712
1274.72	87.4289		1274.72	83.8572		1274.72	83.3523		1274.74	77.851
1275.2	87.4715		1275.2	84.0245		1275.2	83.3408		1275.22	77.9894
1275.68	87.5127		1275.68	84.1917		1275.68	83.3305		1275.7	78.127
1276.16	87.5528		1276.16	84.3592		1276.16	83.3213		1276.18	78.2638
1276.64	87.5923		1276.64	84.5274		1276.64	83.3129		1276.67	78.4
1277.13	87.6316		1277.13	84.6964		1277.13	83.305		1277.15	78.5359
1277.61	87.6713		1277.61	84.8662		1277.61	83.2974		1277.63	78.6716
1278.09	87.712		1278.09	85.0369		1278.09	83.29		1278.11	78.8075
1278.57	87.7543		1278.57	85.2083		1278.57	83.2827		1278.59	78.9435
1279.06	87.7986		1279.06	85.3805		1279.06	83.2752		1279.08	79.0796
1279.54	87.8452		1279.54	85.5531		1279.54	83.2676		1279.56	79.2157
1280.02	87.8944		1280.02	85.7259		1280.02	83.2598		1280.04	79.3517
1280.5	87.9463		1280.5	85.8981		1280.5	83.2518		1280.52	79.4878
1280.98	88.001		1280.98	86.0692		1280.98	83.2436		1281.01	79.6239
1281.47	88.0585		1281.47	86.2383		1281.47	83.2352		1281.49	79.7602
1281.95	88.119		1281.95	86.4046		1281.95	83.2264		1281.97	79.8966
1282.43	88.1823		1282.43	86.5673		1282.43	83.2173		1282.45	80.0329
1282.91	88.2484		1282.91	86.726		1282.91	83.2076		1282.93	80.1688
1283.39	88.317		1283.39	86.8799		1283.39	83.1969		1283.42	80.3038
1283.88	88.3878		1283.88	87.0285		1283.88	83.1853		1283.9	80.4375
1284.36	88.4601		1284.36	87.171		1284.36	83.1727		1284.38	80.5695
1284.84	88.5335		1284.84	87.3068		1284.84	83.1593		1284.86	80.6992
1285.32	88.6072		1285.32	87.4353		1285.32	83.1453		1285.34	80.8262
1285.81	88.6807		1285.81	87.5559		1285.81	83.1312		1285.83	80.95
1286.29	88.7532		1286.29	87.6682		1286.29	83.1172		1286.31	81.07
1286.77	88.8241		1286.77	87.7723		1286.77	83.1034		1286.79	81.1858
1287.25	88.8927		1287.25	87.8683		1287.25	83.0898		1287.27	81.297
1287.73	88.9582		1287.73	87.9562		1287.73	83.0765		1287.76	81.4035
1288.22	89.0199		1288.22	88.0364		1288.22	83.0636		1288.24	81.5053
1288.7	89.0773		1288.7	88.1092		1288.7	83.0513		1288.72	81.6025
1289.18	89.13		1289.18	88.175		1289.18	83.0401		1289.2	81.6953
1289.66	89.1779		1289.66	88.2345		1289.66	83.0304		1289.68	81.7839
1290.14	89.2208		1290.14	88.2886		1290.14	83.0224		1290.16	81.8682
1290.63	89.2589		1290.63	88.3381		1290.63	83.0167		1290.65	81.9484
1291.11	89.2923		1291.11	88.3839		1291.11	83.0135		1291.13	82.0245
1291.59	89.3212		1291.59	88.4264		1291.59	83.0131		1291.61	82.0965
1292.07	89.3459		1292.07	88.4658		1292.07	83.0159		1292.09	82.1648
1292.56	89.3667		1292.56	88.5019		1292.56	83.0222		1292.58	82.2297
1293.04	89.3842		1293.04	88.5345		1293.04	83.0326		1293.06	82.2916
1293.52	89.3986		1293.52	88.5628		1293.52	83.0473		1293.54	82.3508
1294	89.4106		1294	88.5865		1294	83.0666		1294.02	82.4076
1294.48	89.4203		1294.48	88.6051		1294.48	83.0908		1294.5	82.4621
1294.97	89.4283		1294.97	88.6181		1294.97	83.1198		1294.99	82.5147
1295.45	89.4346		1295.45	88.6252		1295.45	83.1536		1295.47	82.5652
1295.93	89.4395		1295.93	88.6262		1295.93	83.192		1295.95	82.6138
1296.41	89.4432		1296.41	88.6211		1296.41	83.2351		1296.43	82.6607
1296.89	89.4459		1296.89	88.6101		1296.89	83.2827		1296.91	82.706
1297.38	89.4481		1297.38	88.594		1297.38	83.3348		1297.4	82.7498
1297.86	89.4501		1297.86	88.5738		1297.86	83.3915		1297.88	82.7923
1298.34	89.4521		1298.34	88.5507		1298.34	83.4525		1298.36	82.8337
1298.82	89.4544		1298.82	88.526		1298.82	83.5178		1298.84	82.8742
1299.31	89.4573		1299.31	88.5008		1299.31	83.5874		1299.33	82.9139
1299.79	89.4608		1299.79	88.4757		1299.79	83.661		1299.81	82.9532
1300.27	89.465		1300.27	88.4512		1300.27	83.7387		1300.29	82.9922
1300.75	89.4701		1300.75	88.4275		1300.75	83.8205		1300.77	83.0311
1301.23	89.4763		1301.23	88.4044		1301.23	83.9062		1301.25	83.0701
1301.71	89.4837		1301.71	88.3817		1301.71	83.9958		1301.74	83.1093
1302.2	89.4926		1302.2	88.359		1302.2	84.0892		1302.22	83.1487
1302.68	89.503		1302.68	88.3352		1302.68	84.1862		1302.7	83.1886
1303.16	89.5149		1303.16	88.3094		1303.16	84.2869		1303.18	83.2292
1303.64	89.5282		1303.64	88.2801		1303.64	84.3912		1303.66	83.2704
1304.13	89.5427		1304.13	88.2459		1304.13	84.4989		1304.15	83.3126
1304.61	89.5583		1304.61	88.2053		1304.61	84.6099		1304.63	83.3557
1305.09	89.5748		1305.09	88.1576		1305.09	84.7238		1305.11	83.3996
1305.57	89.592		1305.57	88.1022		1305.57	84.8401		1305.59	83.4443
1306.05	89.6098		1306.05	88.0391		1306.05	84.958		1306.08	83.4895
1306.54	89.6277		1306.54	87.9686		1306.54	85.0771		1306.56	83.5349
1307.02	89.6454		1307.02	87.8913		1307.02	85.1964		1307.04	83.5805
1307.5	89.6626		1307.5	87.808		1307.5	85.3156		1307.52	83.6261
1307.98	89.6788		1307.98	87.7193		1307.98	85.4341		1308	83.6715
1308.46	89.6936		1308.46	87.6264		1308.46	85.5516		1308.49	83.7167
1308.95	89.707		1308.95	87.5302		1308.95	85.6677		1308.97	83.7614
1309.43	89.719		1309.43	87.432		1309.43	85.7821		1309.45	83.8054
1309.91	89.7293		1309.91	87.3328		1309.91	85.8945		1309.93	83.8482
1310.39	89.7381		1310.39	87.2337		1310.39	86.0042		1310.41	83.8895
1310.88	89.7452		1310.88	87.1352		1310.88	86.1107		1310.9	83.9291
1311.36	89.7507		1311.36	87.0379		1311.36	86.2135		1311.38	83.9668
1311.84	89.7544		1311.84	86.9423		1311.84	86.3121		1311.86	84.0025
1312.32	89.7564		1312.32	86.8491		1312.32	86.4061		1312.34	84.0364
1312.8	89.7567		1312.8	86.7596		1312.8	86.4951		1312.83	84.0685
1313.29	89.7556		1313.29	86.676		1313.29	86.5791		1313.31	84.0992
1313.77	89.7532		1313.77	86.6007		1313.77	86.6582		1313.79	84.1286
1314.25	89.7497		1314.25	86.5369		1314.25	86.7322		1314.27	84.1569
1314.73	89.7452		1314.73	86.4876		1314.73	86.8011		1314.75	84.1842
1315.21	89.7397		1315.21	86.4557		1315.21	86.865		1315.24	84.2109
1315.7	89.7335		1315.7	86.4436		1315.7	86.9236		1315.72	84.2369
1316.18	89.7268		1316.18	86.4529		1316.18	86.9767		1316.2	84.2623
1316.66	89.72		1316.66	86.4844		1316.66	87.0243		1316.68	84.2875
1317.14	89.7133		1317.14	86.5385		1317.14	87.066		1317.16	84.3126
1317.62	89.707		1317.62	86.6145		1317.62	87.1019		1317.65	84.3377
1318.11	89.7016		1318.11	86.7111		1318.11	87.1317		1318.13	84.3633
1318.59	89.6972		1318.59	86.8263		1318.59	87.1552		1318.61	84.3894
1319.07	89.6939		1319.07	86.9574		1319.07	87.1722		1319.09	84.4164
1319.55	89.6919		1319.55	87.101		1319.55	87.1825		1319.58	84.4443
1320.04	89.6914		1320.04	87.2537		1320.04	87.1856		1320.06	84.4731
1320.52	89.6926		1320.52	87.4117		1320.52	87.1813		1320.54	84.5027
1321	89.6956		1321	87.5712		1321	87.169		1321.02	84.5329
1321.48	89.7006		1321.48	87.7286		1321.48	87.1481		1321.5	84.5637
1321.96	89.7075		1321.96	87.8804		1321.96	87.118		1321.99	84.5949
1322.45	89.7163		1322.45	88.0234		1322.45	87.0781		1322.47	84.6265
1322.93	89.7267		1322.93	88.1546		1322.93	87.0278		1322.95	84.6585
1323.41	89.7385		1323.41	88.2718		1323.41	86.9668		1323.43	84.6909
1323.89	89.7513		1323.89	88.3733		1323.89	86.895		1323.91	84.7237
1324.38	89.7648		1324.38	88.4586		1324.38	86.8129		1324.4	84.7571
1324.86	89.7788		1324.86	88.5279		1324.86	86.7211		1324.88	84.7908
1325.34	89.7926		1325.34	88.582		1325.34	86.6206		1325.36	84.8247
1325.82	89.8057		1325.82	88.6221		1325.82	86.5126		1325.84	84.8585
1326.3	89.8174		1326.3	88.6492		1326.3	86.3985		1326.33	84.8918
1326.79	89.827		1326.79	88.6643		1326.79	86.28		1326.81	84.9242
1327.27	89.834		1327.27	88.6682		1327.27	86.159		1327.29	84.9552
1327.75	89.8377		1327.75	88.6615		1327.75	86.0376		1327.77	84.9845
1328.23	89.838		1328.23	88.6452		1328.23	85.9183		1328.25	85.0117
1328.71	89.8349		1328.71	88.6204		1328.71	85.8031		1328.73	85.0363
1329.2	89.8281		1329.2	88.5887		1329.2	85.6944		1329.22	85.0583
1329.68	89.8177		1329.68	88.5516		1329.68	85.5941		1329.7	85.0773
1330.16	89.8036		1330.16	88.5109		1330.16	85.5038		1330.18	85.0933
1330.64	89.7855		1330.64	88.4681		1330.64	85.4251		1330.66	85.1063
1331.12	89.7634		1331.12	88.4242		1331.12	85.3588		1331.15	85.1164
1331.61	89.7373		1331.61	88.3805		1331.61	85.3057		1331.63	85.1236
1332.09	89.7075		1332.09	88.338		1332.09	85.2663		1332.11	85.1282
1332.57	89.6743		1332.57	88.2976		1332.57	85.2404		1332.59	85.1303
1333.05	89.638		1333.05	88.2603		1333.05	85.2275		1333.07	85.1303
1333.54	89.599		1333.54	88.2267		1333.54	85.2265		1333.56	85.1283
1334.02	89.5573		1334.02	88.1972		1334.02	85.2357		1334.04	85.1247
1334.5	89.5129		1334.5	88.172		1334.5	85.2533		1334.52	85.1198
1334.98	89.4659		1334.98	88.1508		1334.98	85.2771		1335	85.114
1335.46	89.4164		1335.46	88.1332		1335.46	85.305		1335.48	85.1076
1335.95	89.3646		1335.95	88.1188		1335.95	85.3349		1335.97	85.1009
1336.43	89.3112		1336.43	88.1075		1336.43	85.3649		1336.45	85.0944
1336.91	89.2567		1336.91	88.0992		1336.91	85.3932		1336.93	85.0882
1337.39	89.2016		1337.39	88.0939		1337.39	85.4181		1337.41	85.0825
1337.87	89.1466		1337.87	88.0916		1337.87	85.4382		1337.9	85.0774
1338.36	89.0921		1338.36	88.092		1338.36	85.4523		1338.38	85.0727
1338.84	89.0385		1338.84	88.0947		1338.84	85.4597		1338.86	85.0684
1339.32	88.9865		1339.32	88.0995		1339.32	85.4598		1339.34	85.0643
1339.8	88.9364		1339.8	88.106		1339.8	85.4524		1339.82	85.0604
1340.29	88.8886		1340.29	88.1141		1340.29	85.4376		1340.31	85.0566
1340.77	88.8432		1340.77	88.1235		1340.77	85.4156		1340.79	85.0529
1341.25	88.8002		1341.25	88.1339		1341.25	85.3871		1341.27	85.0494
1341.73	88.7591		1341.73	88.1447		1341.73	85.3527		1341.75	85.0462
1342.21	88.7198		1342.21	88.1548		1342.21	85.3134		1342.23	85.0433
1342.69	88.6816		1342.69	88.1631		1342.69	85.2704		1342.72	85.0406
1343.18	88.6444		1343.18	88.168		1343.18	85.2251		1343.2	85.0382
1343.66	88.6077		1343.66	88.1683		1343.66	85.1789		1343.68	85.0358
1344.14	88.5712		1344.14	88.1627		1344.14	85.133		1344.16	85.0333
1344.62	88.5343		1344.62	88.1504		1344.62	85.0885		1344.65	85.0304
1345.11	88.4964		1345.11	88.1306		1345.11	85.0462		1345.13	85.0268
1345.59	88.4564		1345.59	88.1026		1345.59	85.0065		1345.61	85.0224
1346.07	88.4136		1346.07	88.0657		1346.07	84.9698		1346.09	85.0167
1346.55	88.3675		1346.55	88.0192		1346.55	84.9363		1346.57	85.01
1347.03	88.3176		1347.03	87.9628		1347.03	84.9063		1347.06	85.0021
1347.52	88.2642		1347.52	87.8966		1347.52	84.8801		1347.54	84.9932
1348	88.2073		1348	87.8208		1348	84.8578		1348.02	84.9835
1348.48	88.1472		1348.48	87.7361		1348.48	84.8396		1348.5	84.9732
1348.96	88.0839		1348.96	87.6431		1348.96	84.8251		1348.98	84.9626
1349.44	88.0173		1349.44	87.5423		1349.44	84.8142		1349.47	84.9519
1349.93	87.9473		1349.93	87.4336		1349.93	84.8063		1349.95	84.9412
1350.41	87.8738		1350.41	87.3166		1350.41	84.8008		1350.43	84.9308
1350.89	87.797		1350.89	87.1904		1350.89	84.7972		1350.91	84.9208
1351.37	87.7171		1351.37	87.0539		1351.37	84.7952		1351.39	84.9114
1351.86	87.6342		1351.86	86.9061		1351.86	84.7944		1351.88	84.9028
1352.34	87.5485		1352.34	86.7457		1352.34	84.7948		1352.36	84.8953
1352.82	87.46		1352.82	86.5714		1352.82	84.7963		1352.84	84.8889
1353.3	87.3685		1353.3	86.3824		1353.3	84.7992		1353.32	84.8838
1353.78	87.2737		1353.78	86.178		1353.78	84.8038		1353.81	84.8798
1354.27	87.1757		1354.27	85.9582		1354.27	84.8109		1354.29	84.8768
1354.75	87.0746		1354.75	85.7241		1354.75	84.821		1354.77	84.8746
1355.23	86.9707		1355.23	85.4778		1355.23	84.835		1355.25	84.8727
1355.71	86.8645		1355.71	85.2229		1355.71	84.8538		1355.73	84.8709
1356.19	86.756		1356.19	84.9641		1356.19	84.878		1356.22	84.8689
1356.68	86.6449		1356.68	84.7069		1356.68	84.9086		1356.7	84.8662
1357.16	86.5306		1357.16	84.4574		1357.16	84.947		1357.18	84.8626
1357.64	86.412		1357.64	84.2219		1357.64	84.9945		1357.66	84.8581
1358.12	86.2884		1358.12	84.0062		1358.12	85.0525		1358.14	84.8525
1358.61	86.1596		1358.61	83.8155		1358.61	85.1224		1358.63	84.8461
1359.09	86.0258		1359.09	83.6538		1359.09	85.2049		1359.11	84.839
1359.57	85.8876		1359.57	83.5243		1359.57	85.3001		1359.59	84.8314
1360.05	85.746		1360.05	83.4288		1360.05	85.4077		1360.07	84.8234
1360.53	85.6016		1360.53	83.3678		1360.53	85.5266		1360.56	84.8152
1361.02	85.4553		1361.02	83.3405		1361.02	85.6557		1361.04	84.8069
1361.5	85.3079		1361.5	83.3448		1361.5	85.7934		1361.52	84.7986
1361.98	85.1603		1361.98	83.3776		1361.98	85.9383		1362	84.7903
1362.46	85.0136		1362.46	83.4349		1362.46	86.0893		1362.48	84.7821
1362.94	84.8687		1362.94	83.5124		1362.94	86.2453		1362.97	84.7741
[truncated: 5,470 more rows]

## Sheet: Fig2d
	paper			paper plastic
Raman shift (cm-1)	Intensity		Raman shift (cm-1)	Intensity
799.427	-5.49009		799.427	8.5005
801.356	-1.15877		801.356	6.11511
803.284	1.51442		803.284	4.97115
805.212	-2.36794		805.212	2.12899
807.141	-7.02196		807.141	-9.8352
809.069	-9.06737		809.069	-20.8439
810.998	-5.17044		810.998	-24.1893
812.926	1.08916		812.926	-21.2132
814.855	4.45987		814.855	-8.34515
816.783	6.06492		816.783	0.44274
818.712	-0.19942		818.712	7.12458
820.64	-5.96989		820.64	11.3518
822.569	-8.5211		822.569	8.74854
824.497	-9.32012		824.497	-1.62909
826.426	-8.13341		826.426	-15.7265
828.354	-2.58582		828.354	-24.1135
830.283	-0.27472		830.283	-18.6329
832.211	2.93415		832.211	-14.6515
834.139	6.55224		834.139	-12.7488
836.068	8.90599		836.068	-16.1413
837.996	11.0006		837.996	-13.3621
839.925	12.5878		839.925	-4.36782
841.853	11.1226		841.853	2.57625
843.782	8.36929		843.782	9.15948
845.71	5.77428		845.71	15.8399
847.639	1.01111		847.639	20.235
849.567	-2.51477		849.567	16.0913
851.496	-0.99301		851.496	5.67279
853.424	2.51542		853.424	10.5919
855.353	7.77921		855.353	20.3439
857.281	12.2597		857.281	20.8026
859.21	11.6406		859.21	17.3131
861.138	7.29189		861.138	16.5784
863.067	3.09916		863.067	13.0165
864.995	2.64603		864.995	15.2113
866.923	2.80539		866.923	24.6632
868.852	3.84544		868.852	39.5366
870.78	3.3117		870.78	46.746
872.709	-0.27529		872.709	52.0532
874.637	1.78868		874.637	54.5673
876.566	5.70041		876.566	58.1899
878.494	9.86631		878.494	57.7092
880.423	15.6441		880.423	64.7204
882.351	19.8024		882.351	72.372
884.28	22.9636		884.28	74.2876
886.208	29.1656		886.208	69.7621
888.136	35.4544		888.136	74.6394
890.065	42.484		890.065	77.57
891.994	47.6057		891.994	80.5221
893.922	50.8974		893.922	91.5851
895.85	53.6389		895.85	97.7061
897.779	55.5989		897.779	95.4601
899.707	60.1644		899.707	87.5958
901.636	59.6366		901.636	78.2224
903.564	48.1173		903.564	76.947
905.493	29.4866		905.493	74.9003
907.421	18.0031		907.421	77.0537
909.35	18.7611		909.35	79.2353
911.278	24.8408		911.278	70.8867
913.207	29.4618		913.207	60.7576
915.135	27.7012		915.135	51.1708
917.063	20.1204		917.063	39.504
918.992	12.9927		918.992	33.7214
920.92	8.97971		920.92	28.2817
922.849	6.53803		922.849	25.9755
924.777	4.87944		924.777	22.2778
926.706	2.47462		926.706	21.0342
928.634	-0.85688		928.634	15.0904
930.563	-0.99558		930.563	12.0244
932.491	3.84819		932.491	8.93998
934.42	7.01664		934.42	7.72481
936.348	5.84061		936.348	2.9182
938.277	3.92656		938.277	-7.06507
940.205	3.5401		940.205	-13.8904
942.134	3.07101		942.134	-16.3753
944.062	0.42167		944.062	-17.7634
945.99	-5.68889		945.99	-9.31493
947.919	-8.73076		947.919	-2.52456
949.847	-1.26645		949.847	2.44953
951.776	12.228		951.776	0.19531
953.704	19.9183		953.704	-12.3588
955.633	19.6819		955.633	-20.5379
957.561	16.619		957.561	-22.1422
959.49	14.0515		959.49	-17.9693
961.418	12.9015		961.418	-7.1896
963.347	18.5988		963.347	-0.33878
965.275	25.9828		965.275	6.25941
967.204	30.7612		967.204	13.2575
969.132	37.6703		969.132	18.746
971.061	41.6683		971.061	31.5388
972.989	41.6778		972.989	45.6142
974.918	42.4042		974.918	52.9897
976.846	35.9275		976.846	60.7778
978.774	24.9151		978.774	64.056
980.703	19.4494		980.703	58.8549
982.631	15.903		982.631	58.2834
984.56	17.7127		984.56	59.7948
986.488	25.9889		986.488	62.188
988.417	34.5751		988.417	64.7384
990.345	42.3547		990.345	62.7286
992.274	52.6517		992.274	66.732
994.202	63.2919		994.202	76.4322
996.131	68.2196		996.131	86.5148
998.059	63.5338		998.059	97.2007
999.988	52.1691		999.988	99.3522
1001.92	40.0927		1001.92	93.4433
1003.85	32.7636		1003.85	79.4125
1005.77	30.0888		1005.77	60.5906
1007.7	27.5945		1007.7	46.5755
1009.63	23.5015		1009.63	35.7221
1011.56	19.3177		1011.56	33.8989
1013.49	19.96		1013.49	38.4393
1015.41	27.0561		1015.41	39.4778
1017.34	32.6086		1017.34	41.0089
1019.27	36.3267		1019.27	45.8571
1021.2	39.6111		1021.2	54.4148
1023.13	39.5173		1023.13	59.8781
1025.06	42.2808		1025.06	59.7
1026.99	52.0253		1026.99	64.1004
1028.91	64.2919		1028.91	70.9143
1030.84	73.1421		1030.84	71.6879
1032.77	75.4065		1032.77	70.5613
1034.7	75.3926		1034.7	76.8372
1036.63	74.6655		1036.63	88.2189
1038.56	69.4873		1038.56	90.4735
1040.48	65.9202		1040.48	83.5123
1042.41	65.1708		1042.41	82.1956
1044.34	63.5037		1044.34	81.8643
1046.27	67.7523		1046.27	77.8638
1048.2	77.2502		1048.2	80.996
1050.13	83.8416		1050.13	92.9303
1052.06	91.0213		1052.06	105.56
1053.98	104.934		1053.98	114.197
1055.91	115.355		1055.91	124.784
1057.84	117.752		1057.84	140.085
1059.77	114.539		1059.77	147.292
1061.7	106.246		1061.7	148.1
1063.63	102.93		1063.63	155.768
1065.56	107.957		1065.56	167.222
1067.48	117.799		1067.48	177.501
1069.41	127.327		1069.41	187.629
1071.34	130.577		1071.34	193.147
1073.27	127.145		1073.27	198.308
1075.2	129.443		1075.2	200.194
1077.13	135.253		1077.13	201.707
1079.06	148.022		1079.06	210.705
1080.98	169.785		1080.98	223.883
1082.91	191.776		1082.91	231.561
1084.84	207.173		1084.84	246.426
1086.77	228.002		1086.77	268.915
1088.7	259.636		1088.7	305.683
1090.62	313.174		1090.62	355.024
1092.55	385.128		1092.55	420.213
1094.48	452.449		1094.48	502.495
1096.41	488.475		1096.41	584.353
1098.34	473.875		1098.34	628.945
1100.27	420.28		1100.27	635.813
1102.2	355.555		1102.2	598.242
1104.12	299.487		1104.12	523.588
1106.05	263.369		1106.05	435.329
1107.98	250.435		1107.98	359.856
1109.91	243.231		1109.91	313.61
1111.84	248.088		1111.84	302.565
1113.77	260.476		1113.77	304.75
1115.7	275.318		1115.7	309.77
1117.62	290.185		1117.62	321.975
1119.55	301.677		1119.55	344.625
1121.48	311.164		1121.48	363.881
1123.41	314.112		1123.41	378.474
1125.34	305.32		1125.34	389.03
1127.27	285.031		1127.27	392.41
1129.19	253.485		1129.19	371.86
1131.12	211.901		1131.12	327.065
1133.05	180.354		1133.05	272.159
1134.98	151.721		1134.98	222.476
1136.91	130.221		1136.91	177.087
1138.84	119.503		1138.84	143.432
1140.77	113.801		1140.77	125.982
1142.69	106.895		1142.69	121.957
1144.62	106.263		1144.62	121.033
1146.55	105.582		1146.55	121.739
1148.48	108.669		1148.48	120.026
1150.41	115.535		1150.41	119.444
1152.34	121.653		1152.34	125.695
1154.27	124.322		1154.27	131.072
1156.19	118.691		1156.19	125.922
1158.12	103.257		1158.12	118.704
1160.05	89.0548		1160.05	115.451
1161.98	73.4432		1161.98	106.579
1163.91	63.941		1163.91	91.6508
1165.84	60.7568		1165.84	75.3123
1167.76	57.646		1167.76	66.2465
1169.69	54.7311		1169.69	64.9839
1171.62	50.7183		1171.62	59.0073
1173.55	43.6637		1173.55	62.9852
1175.48	41.095		1175.48	75.4871
1177.41	41.9957		1177.41	80.3452
1179.34	42.8059		1179.34	79.3953
1181.26	43.5874		1181.26	77.5927
1183.19	44.5483		1183.19	74.8753
1185.12	41.3691		1185.12	72.0118
1187.05	37.9963		1187.05	65.9862
1188.98	35.6375		1188.98	65.0483
1190.91	32.5078		1190.91	64.4716
1192.83	32.4559		1192.83	62.5318
1194.76	38.3331		1194.76	60.2915
1196.69	32.4348		1196.69	67.9949
1198.62	25.1129		1198.62	72.9837
1200.55	22.6497		1200.55	74.7994
1202.48	24.4478		1202.48	77.5034
1204.4	28.8866		1204.4	76.1929
1206.33	34.4118		1206.33	73.1804
1208.26	33.1526		1208.26	64.0887
1210.19	32.4521		1210.19	57.7747
1212.12	32.9196		1212.12	52.1514
1214.05	28.1875		1214.05	43.1662
1215.98	22.2093		1215.98	42.294
1217.9	21.4339		1217.9	43.7135
1219.83	21.8573		1219.83	41.7857
1221.76	21.6989		1221.76	40.7892
1223.69	19.391		1223.69	41.2331
1225.62	15.0398		1225.62	47.4663
1227.55	15.7571		1227.55	44.6984
1229.47	23.215		1229.47	45.2827
1231.4	23.949		1231.4	53.0871
1233.33	20.9117		1233.33	56.5112
1235.26	23.3294		1235.26	55.2463
1237.19	24.7199		1237.19	53.0697
1239.12	28.874		1239.12	56.0333
1241.05	30.4079		1241.05	58.6938
1242.97	27.8222		1242.97	55.5404
1244.9	26.7734		1244.9	52.4054
1246.83	29.343		1246.83	52.7431
1248.76	31.2396		1248.76	56.7668
1250.69	35.4405		1250.69	59.4658
1252.62	37.727		1252.62	63.3396
1254.55	41.5383		1254.55	71.0196
1256.47	45.0121		1256.47	76.3019
1258.4	44.3045		1258.4	77.1095
1260.33	43.3189		1260.33	74.9508
1262.26	44.52		1262.26	73.0865
1264.19	46.2069		1264.19	75.5356
1266.12	44.1361		1266.12	72.0108
1268.04	44.6647		1268.04	77.4098
1269.97	47.7361		1269.97	91.4301
1271.9	47.3065		1271.9	101.942
1273.83	49.9482		1273.83	114.068
1275.76	52.7812		1275.76	135.018
1277.69	51.1398		1277.69	151.701
1279.62	55.0312		1279.62	156.751
1281.54	58.3751		1281.54	156.76
1283.47	51.676		1283.47	164.69
1285.4	52.3909		1285.4	175.168
1287.33	61.8616		1287.33	180.927
1289.26	69.3633		1289.26	185.814
1291.19	80.6099		1291.19	199.219
1293.12	90.1338		1293.12	206.827
1295.04	84.8228		1295.04	202.589
1296.97	76.7231		1296.97	200.873
1298.9	67.1639		1298.9	204.711
1300.83	54.0871		1300.83	201.276
1302.76	47.4055		1302.76	189.418
1304.68	52.9117		1304.68	178.416
1306.61	60.5947		1306.61	176.318
1308.54	66.8024		1308.54	179.268
1310.47	71.6206		1310.47	177.267
1312.4	73.1632		1312.4	176.395
1314.33	74.3759		1314.33	175.079
1316.26	78.314		1316.26	161.269
1318.18	83.8654		1318.18	146.217
1320.11	85.8644		1320.11	145.151
1322.04	83.2193		1322.04	153.58
1323.97	88.1245		1323.97	170.807
1325.9	94.9254		1325.9	184.127
1327.83	104.549		1327.83	192.062
1329.76	116.569		1329.76	194.09
1331.68	122.228		1331.68	192.499
1333.61	120.407		1333.61	194.79
1335.54	128.353		1335.54	201.01
1337.47	134.004		1337.47	200.475
1339.4	137.369		1339.4	203.839
1341.33	139.481		1341.33	206.375
1343.26	135.709		1343.26	201.701
1345.18	121.554		1345.18	198.841
1347.11	108.206		1347.11	198.429
1349.04	97.1562		1349.04	193.243
1350.97	89.4563		1350.97	178.288
1352.9	92.6612		1352.9	172.213
1354.83	99.5193		1354.83	173.637
1356.75	99.4832		1356.75	175.284
1358.68	97.1188		1358.68	180.576
1360.61	100.256		1360.61	193.174
1362.54	109.456		1362.54	200.193
1364.47	122.012		1364.47	204.293
1366.4	130.47		1366.4	209.987
1368.33	134.671		1368.33	224.682
1370.25	138.475		1370.25	234.391
1372.18	150.446		1372.18	235.262
1374.11	167.771		1374.11	250.278
1376.04	185.103		1376.04	268.171
1377.97	200.012		1377.97	280.612
1379.9	205.285		1379.9	299.48
1381.82	198.545		1381.82	311.601
1383.75	184.527		1383.75	306.004
1385.68	166.679		1385.68	289.796
1387.61	151.128		1387.61	265.942
1389.54	135.381		1389.54	244.231
1391.47	116.108		1391.47	226.039
1393.39	101.77		1393.39	215.381
1395.32	93.2547		1395.32	203.197
1397.25	86.5101		1397.25	182.342
1399.18	82.045		1399.18	159.634
1401.11	75.7305		1401.11	147.457
1403.04	71.7054		1403.04	145.287
1404.97	74.7053		1404.97	146.53
1406.89	79.3953		1406.89	155.938
1408.82	81.8196		1408.82	166.835
1410.75	85.5811		1410.75	166.606
1412.68	89.9578		1412.68	158.355
1414.61	93.2838		1414.61	150.347
1416.54	89.3657		1416.54	144.421
1418.46	79.1151		1418.46	134.329
1420.39	71.0777		1420.39	131.837
1422.32	64.2901		1422.32	128.658
1424.25	59.382		1424.25	127.918
1426.18	55.0412		1426.18	129.003
1428.11	54.2145		1428.11	135.547
1430.04	48.1735		1430.04	145.157
1431.96	43.1372		1431.96	146.774
1433.89	47.2458		1433.89	154.18
1435.82	51.468		1435.82	165.88
1437.75	53.524		1437.75	177.072
1439.68	54.4869		1439.68	182.832
1441.61	46.1316		1441.61	185.469
1443.54	38.2288		1443.54	191.488
1445.46	42.5039		1445.46	190.82
1447.39	47.4133		1447.39	186.266
1449.32	54.939		1449.32	190.727
1451.25	60.3446		1451.25	188.791
1453.18	59.5661		1453.18	193.739
1455.11	57.36		1455.11	195.46
1457.03	54.0078		1457.03	201.243
1458.96	49.4145		1458.96	215.044
1460.89	51.8725		1460.89	225.534
1462.82	61.5593		1462.82	228.353
1464.75	72.1452		1464.75	219.524
1466.68	76.97		1466.68	203.325
1468.61	75.9765		1468.61	193.472
1470.53	70.6493		1470.53	185.464
1472.46	63.1817		1472.46	174.61
1474.39	63.1052		1474.39	173.385
1476.32	72.2297		1476.32	177.472
1478.25	72.9572		1478.25	177.719
1480.18	68.2629		1480.18	174.467
1482.1	67.064		1482.1	174.83
1484.03	64.8793		1484.03	178.039
1485.96	61.5387		1485.96	171.387
1487.89	62.8448		1487.89	149.769
1489.82	53.9656		1489.82	126.534
1491.75	39.8738		1491.75	112.787
1493.67	33.1768		1493.67	98.1757
1495.6	31.4333		1495.6	89.0426
1497.53	24.4186		1497.53	90.1274
1499.46	19.4193		1499.46	93.9333
1501.39	15.3605		1501.39	90.63
1503.32	14.2974		1503.32	86.3626
1505.25	15.751		1505.25	89.376
1507.17	11.1769		1507.17	91.1909
1509.1	8.51709		1509.1	81.1651
1511.03	7.00173		1511.03	77.9496
1512.96	11.1991		1512.96	76.1575
1514.89	14.3872		1514.89	75.3475
1516.82	13.0906		1516.82	68.2885
1518.74	3.29752		1518.74	60.1071
1520.67	-1.60503		1520.67	57.5269
1522.6	-1.62047		1522.6	49.7426
1524.53	7.05885		1524.53	41.5845
1526.46	10.2504		1526.46	43.2054
1528.39	11.5906		1528.39	44.0428
1530.32	10.2543		1530.32	51.3283
1532.24	4.98045		1532.24	55.8313
1534.17	3.42962		1534.17	53.7841
1536.1	9.98942		1536.1	47.091
1538.03	14.0624		1538.03	42.3323
1539.96	11.3801		1539.96	39.8401
1541.89	8.34702		1541.89	37.9931
1543.82	9.24784		1543.82	32.3554
1545.74	10.9508		1545.74	35.4796
1547.67	16.3395		1547.67	42.5802
1549.6	13.2527		1549.6	43.2183
1551.53	6.90116		1551.53	38.9527
1553.46	2.29124		1553.46	35.8268
1555.39	5.26772		1555.39	40.4517
1557.31	12.6092		1557.31	40.6602
1559.24	17.1049		1559.24	41.381
1561.17	16.1795		1561.17	51.8356
1563.1	17.0537		1563.1	55.697
1565.03	9.75306		1565.03	50.3869
1566.96	8.97915		1566.96	47.214
1568.88	8.71579		1568.88	44.3675
1570.81	8.37712		1570.81	43.3909
1572.74	9.20863		1572.74	41.7859
1574.67	10.1598		1574.67	47.4276
1576.6	9.24372		1576.6	60.7374
1578.53	14.3745		1578.53	64.8098
1580.46	13.2337		1580.46	64.4583
1582.38	14.301		1582.38	65.7977
1584.31	14.2539		1584.31	61.8306
1586.24	9.49623		1586.24	58.3385
1588.17	5.00863		1588.17	58.136
1590.1	5.54393		1590.1	61.4781
1592.03	6.25046		1592.03	67.2407
1593.95	12.4731		1593.95	73.7681
1595.88	23.3093		1595.88	80.3216
1597.81	24.0051		1597.81	79.5728
1599.74	20.2204		1599.74	72.0066
1601.67	15.2624		1601.67	67.8595
1603.6	10.1357		1603.6	62.7228
1605.53	7.5937		1605.53	61.5141
1607.45	9.29272		1607.45	64.08
1609.38	12.6199		1609.38	71.4328
1611.31	10.3975		1611.31	77.7271
1613.24	1.14864		1613.24	74.2829
1615.17	-0.23344		1615.17	75.6163
1617.1	0.13704		1617.1	76.8373
1619.03	2.23214		1619.03	66.867
1620.95	13.1216		1620.95	61.5114
1622.88	14.1996		1622.88	67.2369
1624.81	13.4464		1624.81	70.0009
1626.74	12.656		1626.74	65.3408
1628.67	11.0437		1628.67	58.163
1630.6	12.408		1630.6	59.6513
1632.53	14.91		1632.53	53.579
1634.45	10.0779		1634.45	42.9019
1636.38	10.6499		1636.38	39.25
1638.31	7.66372		1638.31	49.0119
1640.24	5.17633		1640.24	55.6754
1642.17	6.03734		1642.17	55.8569
1644.1	2.3177		1644.1	55.683
1646.02	-1.74886		1646.02	54.1593
1647.95	-0.46305		1647.95	53.5576
1649.88	5.70892		1649.88	61.129
1651.81	13.19		1651.81	65.1919
1653.74	14.1657		1653.74	66.2109
1655.67	8.27868		1655.67	64.7531
1657.6	1.72465		1657.6	61.115
1659.52	-2.28949		1659.52	50.0227
1661.45	1.41814		1661.45	45.8871
1663.38	-3.27832		1663.38	43.7092
1665.31	-8.05419		1665.31	44.8597
1667.24	-10.8252		1667.24	46.4064
1669.17	-9.08107		1669.17	43.0043
1671.09	-3.33613		1671.09	32.1337
1673.02	8.59974		1673.02	28.2038
1674.95	13.2503		1674.95	28.0181
1676.88	14.3843		1676.88	37.5144
1678.81	13.3879		1678.81	42.2659
1680.74	12.1541		1680.74	48.9113
1682.66	0.86278		1682.66	54.4078
1684.59	-3.3203		1684.59	47.2057
1686.52	2.99446		1686.52	31.5622
1688.45	4.25814		1688.45	26.4863
1690.38	8.7619		1690.38	34.2408
1692.31	17.2438		1692.31	34.8133
1694.24	14.4887		1694.24	33.6523
1696.16	15.6		1696.16	36.8403
1698.09	18.3647		1698.09	34.7213
1700.02	13.707		1700.02	20.8123
1701.95	3.52235		1701.95	19.8851
1703.88	-2.95617		1703.88	29.7083
1705.81	-5.63226		1705.81	40.4165
1707.73	-0.58347		1707.73	37.1483
1709.66	8.48252		1709.66	35.9392
1711.59	15.9718		1711.59	38.324
1713.52	17.0623		1713.52	34.9974
1715.45	18.4887		1715.45	26.0277
1717.38	13.0492		1717.38	26.7135
1719.31	5.23281		1719.31	35.1137
1721.23	2.8975		1721.23	37.2732
1723.16	4.20486		1723.16	33.7857
1725.09	10.3625		1725.09	35.3607
1727.02	15.7394		1727.02	41.8958
1728.95	11.8002		1728.95	48.1813
1730.88	3.76884		1730.88	50.0773
1732.81	3.09797		1732.81	46.5437
1734.73	2.90487		1734.73	47.2287
1736.66	6.5968		1736.66	47.2877
1738.59	9.46668		1738.59	41.4719
1740.52	1.93867		1740.52	41.4852
1742.45	-3.82606		1742.45	43.5324
1744.38	-5.60298		1744.38	40.9822
1746.3	-6.7376		1746.3	36.3599
1748.23	0.46626		1748.23	30.6728
1750.16	6.22008		1750.16	27.2947
1752.09	3.64489		1752.09	23.9827
1754.02	11.1555		1754.02	19.4508
1755.95	18.044		1755.95	23.958
1757.88	25.2929		1757.88	29.4293
1759.8	29.6566		1759.8	37.0361
1761.73	22.9355		1761.73	34.015
1763.66	12.6871		1763.66	24.3307
1765.59	6.8992		1765.59	17.5385
1767.52	3.5739		1767.52	8.93038
1769.45	2.94572		1769.45	5.66146
1771.37	1.48151		1771.37	5.99031
1773.3	3.69017		1773.3	10.201
1775.23	10.965		1775.23	13.5134
1777.16	16.1977		1777.16	8.06892
1779.09	14.2763		1779.09	1.19046
1781.02	8.83518		1781.02	-1.21781
1782.94	6.07641		1782.94	3.03462
1784.87	3.46235		1784.87	11.5451
1786.8	7.9459		1786.8	19.5519
1788.73	8.78186		1788.73	28.004
1790.66	2.82045		1790.66	33.7749
1792.59	-0.02023		1792.59	37.2709
1794.52	7.06696		1794.52	30.4533
1796.44	10.3173		1796.44	21.4941
1798.37	11.9602		1798.37	17.0907
1800.3	14.6415		1800.3	14.6508
1802.23	14.3309		1802.23	17.8714
1804.16	11.0162		1804.16	15.3283
1806.09	13.4271		1806.09	11.8632
1808.02	13.7057		1808.02	15.3654
1809.94	5.74881		1809.94	14.7226
1811.87	7.02882		1811.87	9.2299
1813.8	9.67697		1813.8	7.07545
1815.73	6.77749		1815.73	4.76106
1817.66	12.4507		1817.66	6.84073
1819.59	18.9047		1819.59	1.50009
1821.51	18.7224		1821.51	0.30859
1823.44	15.7319		1823.44	14.7258
1825.37	10.6816		1825.37	16.9293
1827.3	-1.73459		1827.3	15.5368
1829.23	-0.88826		1829.23	22.6069
1831.16	3.71435		1831.16	18.8593
1833.09	5.78052		1833.09	16.6163
1835.01	4.95404		1835.01	8.4537
1836.94	7.24045		1836.94	7.46262
1838.87	4.3147		1838.87	15.6756
1840.8	7.53807		1840.8	12.0712
1842.73	14.4501		1842.73	14.185
1844.66	18.3941		1844.66	17.9496
1846.58	21.3641		1846.58	17.2607
1848.51	24.6733		1848.51	20.9026
1850.44	24.9314		1850.44	19.9607
1852.37	21.5187		1852.37	29.3108
1854.3	17.4677		1854.3	36.2423
1856.23	8.36136		1856.23	32.5739
1858.15	0.59777		1858.15	25.6509
1860.08	-2.50901		1860.08	22.1416
1862.01	2.83768		1862.01	17.2353
1863.94	11.7876		1863.94	18.4257
1865.87	15.8956		1865.87	20.3316
1867.8	17.3207		1867.8	26.7677
1869.73	16.4648		1869.73	33.2151
1871.65	18.4882		1871.65	35.3307
1873.58	27.0424		1873.58	40.6671
1875.51	31.9017		1875.51	51.1157
1877.44	24.3722		1877.44	53.8328
1879.37	9.20146		1879.37	52.8775
1881.3	-8.07562		1881.3	37.2665
1883.22	-11.3929		1883.22	25.217
1885.15	-3.34384		1885.15	21.2812
1887.08	6.46675		1887.08	7.40698
1889.01	14.6993		1889.01	10.5401
1890.94	16.2449		1890.94	25.6077
1892.87	15.6596		1892.87	35.9115
1894.8	16.5635		1894.8	33.9676
1896.72	11.4449		1896.72	22.877
1898.65	11.4477		1898.65	19.6853
1900.58	13.7594		1900.58	24.0249
1902.51	18.9621		1902.51	20.482
1904.44	27.8663		1904.44	25.7217
1906.37	29.2423		1906.37	34.6026
1908.3	18.5627		1908.3	36.928
1910.22	11.229		1910.22	22.5028
1912.15	9.82105		1912.15	9.00327
1914.08	14.4583		1914.08	9.3018
1916.01	18.9675		1916.01	18.3599
1917.94	13.0091		1917.94	12.0068
1919.87	8.99274		1919.87	0.65281
1921.8	3.68981		1921.8	-7.05565
1923.72	9.99862		1923.72	-6.37928
1925.65	21.3888		1925.65	-19.0655
1927.58	24.8023		1927.58	-20.6206
1929.51	16.669		1929.51	-2.73402
1931.44	16.5112		1931.44	14.8466
1933.37	12.1257		1933.37	19.8089
1935.29	9.08476		1935.29	19.6987
1937.22	8.56506		1937.22	17.1288
1939.15	7.291		1939.15	21.2963
1941.08	7.56144		1941.08	22.1074
1943.01	11.9928		1943.01	22.6398
1944.94	10.7213		1944.94	21.493
1946.87	7.73861		1946.87	20.3276
1948.79	6.57407		1948.79	20.4367
1950.72	10.1804		1950.72	15.7341
1952.65	20.956		1952.65	9.35493
1954.58	25.6413		1954.58	10.9604
1956.51	18.1804		1956.51	19.2793
1958.44	8.60823		1958.44	19.6821
1960.36	4.25252		1960.36	10.4285
1962.29	5.65023		1962.29	8.81354
1964.22	8.85246		1964.22	15.0115
1966.15	10.7742		1966.15	19.4352
1968.08	9.11696		1968.08	22.3729
1970.01	6.43828		1970.01	24.8576
1971.93	9.61147		1971.93	26.1021
1973.86	16.1089		1973.86	16.5825
1975.79	20.4381		1975.79	1.7314
1977.72	24.4135		1977.72	0.28944
1979.65	26.048		1979.65	-1.62279
1981.58	13.5995		1981.58	13.6269
1983.51	3.51239		1983.51	30.0625
1985.43	2.0297		1985.43	34.5141
1987.36	2.22441		1987.36	26.7681
1989.29	15.0499		1989.29	15.7216
1991.22	20.3929		1991.22	8.618
1993.15	15.9068		1993.15	5.91598
1995.08	15.1469		1995.08	4.7799
1997.01	21.2079		1997.01	11.1511
1998.93	22.0635		1998.93	16.5921
2000.86	27.1059		2000.86	13.3474
2002.79	19.6145		2002.79	8.34808
2004.72	12.5578		2004.72	15.7802
2006.65	8.15128		2006.65	28.2639
2008.58	5.85022		2008.58	43.676
2010.5	1.36403		2010.5	52.8348
2012.43	6.96488		2012.43	47.6338
2014.36	12.1702		2014.36	47.4414
2016.29	14.8197		2016.29	40.4623
2018.22	19.7843		2018.22	29.9616
2020.15	8.9026		2020.15	23.6483
2022.08	-1.47468		2022.08	19.1428
2024	4.49936		2024	19.0124
2025.93	8.58967		2025.93	16.5691
2027.86	11.6934		2027.86	17.8827
2029.79	14.5984		2029.79	22.1921
2031.72	5.15598		2031.72	19.5757
2033.65	-0.97636		2033.65	12.3195
2035.57	7.21272		2035.57	6.82088
2037.5	14.6714		2037.5	8.97
2039.43	7.21692		2039.43	14.735
2041.36	1.25721		2041.36	22.3417
2043.29	5.90148		2043.29	23.7303
2045.22	9.36475		2045.22	20.6708
2047.14	23.8443		2047.14	23.5668
2049.07	37.3284		2049.07	24.4703
2051	24.7417		2051	22.4808
2052.93	12.735		2052.93	25.484
2054.86	13.924		2054.86	25.3718
2056.79	8.10134		2056.79	28.8675
2058.72	10.0778		2058.72	23.5021
2060.64	17.4382		2060.64	20.4136
2062.57	10.6092		2062.57	35.8396
2064.5	12.8555		2064.5	44.4262
2066.43	24.6402		2066.43	44.652
2068.36	28.7882		2068.36	41.9046
2070.29	26.9801		2070.29	32.0322
2072.22	23.7244		2072.22	29.0862
2074.14	7.41422		2074.14	23.068
2076.07	-2.33518		2076.07	22.7553
2078	0.70064		2078	34.8047
2079.93	-2.6674		2079.93	48.9713
2081.86	-3.75163		2081.86	50.107
2083.79	5.397		2083.79	54.1623
2085.71	7.0915		2085.71	37.78
2087.64	-6.46826		2087.64	29.714
2089.57	-9.3619		2089.57	16.9814
2091.5	-9.82994		2091.5	7.68449
2093.43	-8.76962		2093.43	5.29866
2095.36	5.77731		2095.36	1.79345
2097.28	21.8725		2097.28	-11.1101
2099.21	11.0996		2099.21	-6.40451
2101.14	0.81308		2101.14	-9.59279
2103.07	5.54991		2103.07	-3.66634
2105	12.1995		2105	-4.62626
2106.93	24.2319		2106.93	-2.16565
2108.86	25.3783		2108.86	5.45351
2110.78	11.8648		2110.78	-6.58515
2112.71	3.39383		2112.71	-22.1517
2114.64	-3.40244		2114.64	-17.6821
2116.57	-1.28351		2116.57	-8.91378
2118.5	-2.24043		2118.5	-8.59616
2120.43	-3.44365		2120.43	-3.4966
2122.36	6.95866		2122.36	-4.21551
2124.28	12.7263		2124.28	-5.43584
2126.21	6.84929		2126.21	-18.4289
2128.14	-3.727		2128.14	-24.4996
2130.07	-12.4968		2130.07	-21.9765
2132	-2.88722		2132	-14.9207
2133.93	11.1431		2133.93	-11.969
2135.85	13.5038		2135.85	-4.80141
2137.78	15.0805		2137.78	-3.63063
2139.71	10.7524		2139.71	-15.5073
2141.64	12.2339		2141.64	-21.2503
2143.57	15.742		2143.57	-23.688
2145.5	17.5814		2145.5	-24.3297
2147.43	21.0007		2147.43	-24.3271
2149.35	28.3562		2149.35	-24.8593
2151.28	36.6794		2151.28	-24.0707
2153.21	33.96		2153.21	-19.907
2155.14	22.4488		2155.14	-23.8341
2157.07	19.2135		2157.07	-11.5918
2159	19.4698		2159	-3.18134
2160.93	19.5371		2160.93	5.39761
2162.85	19.5255		2162.85	3.04682
2164.78	11.6369		2164.78	-0.20154
2166.71	4.31851		2166.71	1.48246
2168.64	10.7389		2168.64	5.70736
2170.57	6.52839		2170.57	4.86652
2172.49	-1.03073		2172.49	8.25292
2174.42	-0.28666		2174.42	9.01678
2176.35	3.50702		2176.35	9.99015
2178.28	7.34097		2178.28	5.7339
2180.21	23.6879		2180.21	4.03906
2182.14	27.3789		2182.14	11.3091
2184.07	23.9096		2184.07	17.009
2185.99	25.0762		2185.99	16.1943
2187.92	20.4292		2187.92	15.4287
2189.85	11.8745		2189.85	16.7752
2191.78	9.32089		2191.78	17.9523
2193.71	3.78888		2193.71	14.6667
2195.64	-8.44232		2195.64	16.1395
2197.57	-10.9649		2197.57	24.4387
2199.49	-6.6661		2199.49	28.4484
2201.42	1.35351		2201.42	33.8639
2203.35	12.176		2203.35	35.4738
2205.28	18.5629		2205.28	25.9194
2207.21	10.3827		2207.21	10.6469
2209.14	6.64031		2209.14	-1.89271
2211.07	13.5435		2211.07	-2.12874
2212.99	15.5131		2212.99	8.2663
2214.92	15.3959		2214.92	20.5962
2216.85	15.3556		2216.85	31.4078
2218.78	16.585		2218.78	37.1646
2220.71	19.9405		2220.71	31.8448
2222.64	30.6305		2222.64	27.3259
2224.56	30.3237		2224.56	21.3414
2226.49	21.0105		2226.49	19.8274
2228.42	17.2462		2228.42	17.5858
2230.35	18.8368		2230.35	21.0316
2232.28	13.9656		2232.28	29.088
2234.21	15.5843		2234.21	33.7255
2236.14	14.4011		2236.14	41.297
2238.06	28.0914		2238.06	49.1021
2239.99	47.9772		2239.99	41.747
2241.92	51.9666		2241.92	26.7047
2243.85	48.3535		2243.85	19.5081
2245.78	39.1522		2245.78	18.1512
2247.71	23.4348		2247.71	21.1691
2249.63	21.2673		2249.63	20.7894
2251.56	24.8523		2251.56	31.313
2253.49	20.893		2253.49	48.0996
2255.42	22.0288		2255.42	47.8071
2257.35	23.4735		2257.35	37.272
2259.28	28.0026		2259.28	35.8335
2261.2	17.6681		2261.2	27.9499
2263.13	9.67989		2263.13	19.5782
2265.06	5.56376		2265.06	14.2459
2266.99	2.06335		2266.99	8.59716
2268.92	-2.91823		2268.92	17.7212
2270.85	9.6204		2270.85	20.3109
2272.78	15.6728		2272.78	18.935
2274.7	15.404		2274.7	23.0658
2276.63	14.604		2276.63	29.9811
2278.56	9.06152		2278.56	39.1407
2280.49	1.01871		2280.49	42.4451
2282.42	13.9835		2282.42	29.5586
2284.35	21.5922		2284.35	20.3598
2286.28	18.1787		2286.28	8.45493
2288.2	19.6277		2288.2	-0.02848
2290.13	27.4717		2290.13	-8.197
2292.06	20.9113		2292.06	-4.86897
2293.99	22.8587		2293.99	5.57739
2295.92	13.8727		2295.92	15.0604
2297.85	13.0759		2297.85	11.0196
2299.77	21.711		2299.77	3.27483
2301.7	25.678		2301.7	-1.03924
2303.63	2.41539		2303.63	-7.53742
2305.56	-4.75357		2305.56	-9.43028
2307.49	0.84655		2307.49	1.54463
2309.42	18.6954		2309.42	20.1243
2311.34	26.4209		2311.34	24.0116
2313.27	32.3646		2313.27	15.1794
2315.2	31.0926		2315.2	6.29531
2317.13	33.1415		2317.13	9.29138
2319.06	30.1964		2319.06	4.52757
2320.99	17.9827		2320.99	13.5011
2322.92	-2.15126		2322.92	23.1267
2324.84	1.34109		2324.84	27.8422
2326.77	15.1713		2326.77	29.5648
2328.7	22.6438		2328.7	22.5981
2330.63	16.4417		2330.63	21.1357
2332.56	4.41401		2332.56	33.502
2334.49	-0.46533		2334.49	42.7341
2336.41	4.01597		2336.41	54.4532
2338.34	7.42046		2338.34	49.7574
2340.27	7.02468		2340.27	37.9518

## Sheet: Fig2e
	paper			paper plastic
Wavenumber (cm-1)	Transmittance		Wavenumber (cm-1)	Transmittance
400.163	78.0226		400.163	53.2043
400.646	78.1492		400.646	53.7698
401.128	78.2651		401.128	54.2688
401.61	78.3996		401.61	54.7597
402.092	78.5954		402.092	55.273
402.574	78.7985		402.574	55.7941
403.056	78.9112		403.056	56.27
403.538	78.8959		403.538	56.6412
404.02	78.8213		404.02	56.8743
404.503	78.77		404.503	56.982
404.985	78.7541		404.985	57.0232
405.467	78.7473		405.467	57.0802
405.949	78.7534		405.949	57.2191
406.431	78.7626		406.431	57.453
406.913	78.7816		406.913	57.7314
407.395	78.8073		407.395	57.9689
407.877	78.8362		407.877	58.0891
408.36	78.8669		408.36	58.0584
408.842	78.9004		408.842	57.8971
409.324	78.9389		409.324	57.6664
409.806	78.9825		409.806	57.4374
410.288	79.028		410.288	57.2556
410.77	79.068		410.77	57.1188
411.252	79.0934		411.252	56.9863
411.734	79.096		411.734	56.8099
412.217	79.0719		412.217	56.5662
412.699	79.0235		412.699	56.2735
413.181	78.9595		413.181	55.9849
413.663	78.8902		413.663	55.7594
414.145	78.8221		414.145	55.6283
414.627	78.7536		414.627	55.5761
415.109	78.6781		415.109	55.5511
415.591	78.5893		415.591	55.4921
416.074	78.4855		416.074	55.3562
416.556	78.3718		416.556	55.1389
417.038	78.2579		417.038	54.8899
417.52	78.1538		417.52	54.7215
418.002	78.0659		418.002	54.7855
418.484	77.9944		418.484	55.1698
418.966	77.9331		418.966	55.7676
419.448	77.8728		419.448	56.3156
419.931	77.8051		419.931	56.6136
420.413	77.7266		420.413	56.6363
420.895	77.6386		420.895	56.464
421.377	77.5455		421.377	56.1885
421.859	77.4516		421.859	55.8737
422.341	77.3596		422.341	55.5524
422.823	77.2693		422.823	55.2425
423.305	77.1793		423.305	54.9627
423.788	77.0895		423.788	54.7439
424.27	77.003		424.27	54.6252
424.752	76.9249		424.752	54.6345
425.234	76.8572		425.234	54.7648
425.716	76.7962		425.716	54.9654
426.198	76.7325		426.198	55.158
426.68	76.6565		426.68	55.2693
427.162	76.5616		427.162	55.2599
427.645	76.4463		427.645	55.1354
428.127	76.3147		428.127	54.94
428.609	76.1738		428.609	54.7355
429.091	76.0304		429.091	54.5738
429.573	75.8877		429.573	54.4734
430.055	75.744		430.055	54.4115
430.537	75.5937		430.537	54.3383
431.019	75.4313		431.019	54.2067
431.502	75.2561		431.502	54
431.984	75.0737		431.984	53.7426
432.466	74.8956		432.466	53.4881
432.948	74.735		432.948	53.2911
433.43	74.604		433.43	53.1818
433.912	74.5103		433.912	53.1529
434.394	74.4574		434.394	53.1693
434.876	74.4451		434.876	53.191
435.359	74.4711		435.359	53.1985
435.841	74.5328		435.841	53.2066
436.323	74.6268		436.323	53.2562
436.805	74.7488		436.805	53.3867
437.287	74.8923		437.287	53.6081
437.769	75.0479		437.769	53.8915
438.251	75.2052		438.251	54.1852
438.733	75.3543		438.733	54.4401
439.216	75.4884		439.216	54.6282
439.698	75.6046		439.698	54.7482
440.18	75.7026		440.18	54.8192
440.662	75.7832		440.662	54.8665
441.144	75.8457		441.144	54.9056
441.626	75.8881		441.626	54.9304
442.108	75.908		442.108	54.9182
442.59	75.9052		442.59	54.847
443.072	75.8842		443.072	54.7163
443.555	75.8537		443.555	54.5545
444.037	75.8253		444.037	54.408
444.519	75.81		444.519	54.3173
445.001	75.8158		445.001	54.2977
445.483	75.8464		445.483	54.3344
445.965	75.9014		445.965	54.3934
446.447	75.9777		446.447	54.4422
446.93	76.0714		446.93	54.468
447.412	76.18		447.412	54.4846
447.894	76.3023		447.894	54.5226
448.376	76.4371		448.376	54.6093
448.858	76.5818		448.858	54.751
449.34	76.7312		449.34	54.9284
449.822	76.8783		449.822	55.1068
450.304	77.0152		450.304	55.2527
450.786	77.1354		450.786	55.3479
451.269	77.2342		451.269	55.3951
451.751	77.31		451.751	55.4149
452.233	77.363		452.233	55.4316
452.715	77.394		452.715	55.4561
453.197	77.4038		453.197	55.4775
453.679	77.3932		453.679	55.4706
454.161	77.3644		454.161	55.4131
454.644	77.3226		454.644	55.2996
455.126	77.2751		455.126	55.1457
455.608	77.231		455.608	54.9837
456.09	77.1981		456.09	54.8514
456.572	77.1817		456.572	54.7771
457.054	77.1838		457.054	54.763
457.536	77.203		457.536	54.7835
458.018	77.2368		458.018	54.803
458.5	77.2829		458.5	54.8039
458.983	77.3412		458.983	54.798
459.465	77.4126		459.465	54.8133
459.947	77.4976		459.947	54.8705
460.429	77.5949		460.429	54.9681
460.911	77.6999		460.911	55.0815
461.393	77.8052		461.393	55.1748
461.875	77.9027		461.875	55.2188
462.358	77.9853		462.358	55.2069
462.84	78.0499		462.84	55.1612
463.322	78.097		463.322	55.1223
463.804	78.1294		463.804	55.1281
464.286	78.1495		464.286	55.1934
464.768	78.1577		464.768	55.3021
465.25	78.1528		465.25	55.4167
465.732	78.1328		465.732	55.496
466.214	78.0966		466.214	55.5152
466.697	78.045		466.697	55.4773
467.179	77.981		467.179	55.4126
467.661	77.9085		467.661	55.3634
468.143	77.8311		468.143	55.3608
468.625	77.7507		468.625	55.4081
469.107	77.668		469.107	55.4824
469.589	77.5835		469.589	55.5502
470.072	77.4992		470.072	55.5847
470.554	77.4182		470.554	55.5769
471.036	77.345		471.036	55.5367
471.518	77.2829		471.518	55.4844
472	77.2328		472	55.4378
472.482	77.1925		472.482	55.3999
472.964	77.1572		472.964	55.3605
473.446	77.1215		473.446	55.3085
473.928	77.0818		473.928	55.2456
474.411	77.0373		474.411	55.1884
474.893	76.9898		474.893	55.1589
475.375	76.9421		475.375	55.1707
475.857	76.8962		475.857	55.2195
476.339	76.8521		476.339	55.2816
476.821	76.8072		476.821	55.3232
477.303	76.7585		477.303	55.3163
477.786	76.7037		477.786	55.253
478.268	76.6431		478.268	55.1509
478.75	76.5793		478.75	55.0449
479.232	76.5161		479.232	54.9692
479.714	76.4562		479.714	54.9405
480.196	76.4007		480.196	54.9499
480.678	76.3487		480.678	54.9688
481.16	76.2988		481.16	54.9649
481.642	76.2505		481.642	54.9181
482.125	76.2045		482.125	54.8307
482.607	76.1624		482.607	54.7257
483.089	76.1257		483.089	54.6333
483.571	76.0947		483.571	54.5734
484.053	76.0677		484.053	54.5434
484.535	76.0418		484.535	54.5209
485.017	76.0138		485.017	54.478
485.5	75.9818		485.5	54.3996
485.982	75.9458		485.982	54.2923
486.464	75.9077		486.464	54.1795
486.946	75.8694		486.946	54.0869
487.428	75.832		487.428	54.027
487.91	75.7948		487.91	53.9923
488.392	75.7554		488.392	53.9594
488.874	75.7108		488.874	53.902
489.356	75.6593		489.356	53.8043
489.839	75.6008		489.839	53.6694
490.321	75.537		490.321	53.5187
490.803	75.4698		490.803	53.3811
491.285	75.4002		491.285	53.2794
491.767	75.3282		491.767	53.2189
492.249	75.2528		492.249	53.1872
492.731	75.1737		492.731	53.1656
493.214	75.0925		493.214	53.1417
493.696	75.0126		493.696	53.1178
494.178	74.9388		494.178	53.1074
494.66	74.8759		494.66	53.1245
495.142	74.827		495.142	53.1728
495.624	74.7927		495.624	53.241
496.106	74.7709		496.106	53.3071
496.588	74.7586		496.588	53.3494
497.07	74.7528		497.07	53.357
497.553	74.7518		497.553	53.3358
498.035	74.7554		498.035	53.3037
498.517	74.7637		498.517	53.28
498.999	74.7755		498.999	53.2739
499.481	74.788		499.481	53.2788
499.963	74.7972		499.963	53.2759
500.445	74.7985		500.445	53.2452
500.928	74.7888		500.928	53.1784
501.41	74.767		501.41	53.0871
501.892	74.7338		501.892	53.0017
502.374	74.6913		502.374	52.9554
502.856	74.6417		502.856	52.9655
503.338	74.5863		503.338	53.0225
503.82	74.5258		503.82	53.0978
504.302	74.4609		504.302	53.1599
504.784	74.3927		504.784	53.1889
505.267	74.3233		505.267	53.1827
505.749	74.255		505.749	53.1541
506.231	74.1898		506.231	53.1215
506.713	74.1278		506.713	53.0975
507.195	74.0676		507.195	53.0804
507.677	74.0062		507.677	53.0564
508.159	73.9407		508.159	53.0086
508.642	73.8698		508.642	52.9284
509.124	73.794		509.124	52.8212
509.606	73.7152		509.606	52.7034
510.088	73.6357		510.088	52.5934
510.57	73.5565		510.57	52.5018
511.052	73.4768		511.052	52.4262
511.534	73.3943		511.534	52.3538
512.016	73.3065		512.016	52.2699
512.499	73.212		512.499	52.1677
512.981	73.1114		512.981	52.053
513.463	73.008		513.463	51.9415
513.945	72.9055		513.945	51.8495
514.427	72.8078		514.427	51.7853
514.909	72.7172		514.909	51.743
515.391	72.6351		515.391	51.7056
515.873	72.5625		515.873	51.6538
516.356	72.5008		516.356	51.5778
516.838	72.452		516.838	51.4859
517.32	72.4187		517.32	51.4025
517.802	72.403		517.802	51.3567
518.284	72.4057		518.284	51.3662
518.766	72.4261		518.766	51.4284
519.248	72.4624		519.248	51.5232
519.73	72.5122		519.73	51.6254
520.212	72.5736		520.212	51.7173
520.695	72.645		520.695	51.7947
521.177	72.7252		521.177	51.8643
521.659	72.8122		521.659	51.9349
522.141	72.9022		522.141	52.0102
522.623	72.9897		522.623	52.0842
523.105	73.0689		523.105	52.1444
523.587	73.1348		523.587	52.1782
524.069	73.185		524.069	52.1808
524.552	73.2205		524.552	52.1594
525.034	73.2444		525.034	52.132
525.516	73.261		525.516	52.1193
525.998	73.2743		525.998	52.1337
526.48	73.2867		526.48	52.1716
526.962	73.2997		526.962	52.2162
527.444	73.3142		527.444	52.2486
527.927	73.3312		527.927	52.2585
528.409	73.3528		528.409	52.2487
528.891	73.3809		528.891	52.2329
529.373	73.4174		529.373	52.227
529.855	73.4627		529.855	52.2416
530.337	73.5156		530.337	52.2772
530.819	73.5728		530.819	52.3245
531.301	73.6307		531.301	52.3708
531.783	73.6856		531.783	52.4074
532.266	73.735		532.266	52.4337
532.748	73.7772		532.748	52.4567
533.23	73.8111		533.23	52.4852
533.712	73.8352		533.712	52.5231
534.194	73.8478		534.194	52.5655
534.676	73.8472		534.676	52.6005
535.158	73.8322		535.158	52.6152
535.64	73.8027		535.64	52.6029
536.123	73.7602		536.123	52.5668
536.605	73.7073		536.605	52.5181
537.087	73.6465		537.087	52.4699
537.569	73.5795		537.569	52.4299
538.051	73.5069		538.051	52.3963
538.533	73.4282		538.533	52.3597
539.015	73.3428		539.015	52.3095
539.497	73.2508		539.497	52.24
539.98	73.1531		539.98	52.154
540.462	73.0517		540.462	52.0616
540.944	72.9485		540.944	51.9735
541.426	72.8447		541.426	51.8945
541.908	72.74		541.908	51.8205
542.39	72.6332		542.39	51.7407
542.872	72.5232		542.872	51.6442
543.354	72.4096		543.354	51.527
543.837	72.2939		543.837	51.3959
544.319	72.1788		544.319	51.2662
544.801	72.0673		544.801	51.1546
545.283	71.9614		545.283	51.0712
545.765	71.8618		545.765	51.0137
546.247	71.7673		546.247	50.9689
546.729	71.6762		546.729	50.9203
547.211	71.5867		547.211	50.857
547.694	71.4977		547.694	50.7799
548.176	71.4095		548.176	50.6998
548.658	71.3223		548.658	50.6306
549.14	71.2365		549.14	50.5809
549.622	71.1511		549.622	50.5483
550.104	71.0645		550.104	50.52
550.586	70.9748		550.586	50.4797
551.068	70.8806		551.068	50.4154
551.551	70.7819		551.551	50.3252
552.033	70.6796		552.033	50.2166
552.515	70.5756		552.515	50.1014
552.997	70.4712		552.997	49.9884
553.479	70.368		553.479	49.8795
553.961	70.2671		553.961	49.77
554.443	70.1706		554.443	49.6534
554.925	70.0819		554.925	49.5279
555.408	70.0063		555.408	49.3996
555.89	69.9503		555.89	49.2818
556.372	69.9201		556.372	49.1895
556.854	69.921		556.854	49.1325
557.336	69.9558		557.336	49.1127
557.818	70.0258		557.818	49.1256
558.3	70.1302		558.3	49.1654
558.783	70.2678		558.783	49.2315
559.264	70.4373		559.264	49.33
559.747	70.6369		559.747	49.4709
560.229	70.864		560.229	49.6616
560.711	71.1148		560.711	49.8997
561.193	71.3835		561.193	50.1713
561.675	71.6635		561.675	50.4539
562.157	71.9476		562.157	50.7249
562.639	72.2294		562.639	50.9689
563.122	72.5043		563.122	51.1821
563.604	72.7688		563.604	51.3707
564.086	73.0207		564.086	51.5443
564.568	73.2578		564.568	51.7098
565.05	73.4779		565.05	51.8671
565.532	73.679		565.532	52.0107
566.014	73.8598		566.014	52.1346
566.496	74.0203		566.496	52.2381
566.979	74.1623		566.979	52.3284
567.461	74.2889		567.461	52.4185
567.943	74.4035		567.943	52.5203
568.425	74.5091		568.425	52.6382
568.907	74.6073		568.907	52.7659
569.389	74.6986		569.389	52.8891
569.871	74.7824		569.871	52.9931
570.353	74.8582		570.353	53.07
570.836	74.9259		570.836	53.1222
571.318	74.9862		571.318	53.1601
571.8	75.04		571.8	53.1955
572.282	75.0882		572.282	53.235
572.764	75.1312		572.764	53.2766
573.246	75.1691		573.246	53.3116
573.728	75.2018		573.728	53.33
574.21	75.2298		574.21	53.3273
574.692	75.2541		574.692	53.3077
575.175	75.276		575.175	53.284
575.657	75.2964		575.657	53.2711
576.139	75.3151		576.139	53.2794
576.621	75.3312		576.621	53.3088
577.103	75.343		577.103	53.3505
577.585	75.3487		577.585	53.3929
578.067	75.3478		578.067	53.4282
578.55	75.3407		578.55	53.4568
579.032	75.3294		579.032	53.4853
579.514	75.316		579.514	53.5217
579.996	75.3023		579.996	53.5697
580.478	75.2889		580.478	53.6246
580.96	75.2758		580.96	53.6749
581.442	75.262		581.442	53.7078
581.924	75.2472		581.924	53.7156
582.407	75.2315		582.407	53.6997
582.889	75.2161		582.889	53.6687
583.371	75.2022		583.371	53.6339
583.853	75.191		583.853	53.6036
584.335	75.1827		584.335	53.58
584.817	75.1764		584.817	53.5599
585.299	75.1707		585.299	53.5384
585.781	75.1644		585.781	53.5142
586.264	75.1563		586.264	53.4905
586.746	75.1464		586.746	53.4741
587.228	75.1347		587.228	53.4703
587.71	75.1216		587.71	53.4786
588.192	75.1071		588.192	53.4912
588.674	75.0913		588.674	53.4962
589.156	75.0742		589.156	53.483
589.638	75.0567		589.638	53.4483
590.12	75.04		590.12	53.3986
590.603	75.0257		590.603	53.3487
591.085	75.0153		591.085	53.3152
591.567	75.0096		591.567	53.3089
592.049	75.0085		592.049	53.33
592.531	75.0114		592.531	53.3686
593.013	75.0174		593.013	53.4116
593.495	75.0261		593.495	53.4497
593.977	75.0378		593.977	53.4821
594.46	75.053		594.46	53.5145
594.942	75.0721		594.942	53.5548
595.424	75.0947		595.424	53.6063
595.906	75.1196		595.906	53.6654
596.388	75.1448		596.388	53.7223
596.87	75.1688		596.87	53.7668
597.352	75.1906		597.352	53.7935
597.835	75.2108		597.835	53.8052
598.317	75.2309		598.317	53.8121
598.799	75.2527		598.799	53.8262
599.281	75.2774		599.281	53.8555
599.763	75.3049		599.763	53.8997
600.245	75.3341		600.245	53.9508
600.727	75.363		600.727	53.9978
601.209	75.3897		601.209	54.0328
601.692	75.4126		601.692	54.055
602.174	75.4309		602.174	54.0704
602.656	75.444		602.656	54.0872
603.138	75.4516		603.138	54.1112
603.62	75.4535		603.62	54.1416
604.102	75.4493		604.102	54.1725
604.584	75.439		604.584	54.196
605.066	75.4237		605.066	54.2072
605.548	75.4051		605.548	54.2071
606.031	75.3852		606.031	54.2025
606.513	75.3667		606.513	54.2017
606.995	75.3511		606.995	54.2108
607.477	75.3397		607.477	54.2303
607.959	75.333		607.959	54.2564
608.441	75.3314		608.441	54.2841
608.923	75.3358		608.923	54.3111
609.405	75.3474		609.405	54.3396
609.888	75.3674		609.888	54.3757
610.37	75.3965		610.37	54.4249
610.852	75.4347		610.852	54.4885
611.334	75.4805		611.334	54.5617
611.816	75.5316		611.816	54.6355
612.298	75.5857		612.298	54.7006
612.78	75.6411		612.78	54.7526
613.263	75.6974		613.263	54.7938
613.745	75.7553		613.745	54.8325
614.227	75.8167		614.227	54.8784
614.709	75.8833		614.709	54.938
615.191	75.957		615.191	55.0124
615.673	76.039		615.673	55.0977
616.155	76.1306		616.155	55.1885
616.637	76.2327		616.637	55.2823
617.12	76.3462		617.12	55.382
617.602	76.4718		617.602	55.4943
618.084	76.6093		618.084	55.6261
618.566	76.7575		618.566	55.7799
619.048	76.9141		619.048	55.9519
619.53	77.0756		619.53	56.133
620.012	77.2387		620.012	56.3125
620.494	77.4001		620.494	56.4827
620.976	77.5572		620.976	56.6406
621.459	77.708		621.459	56.7878
621.941	77.851		621.941	56.927
622.423	77.9842		622.423	57.0598
622.905	78.1057		622.905	57.1835
623.387	78.2138		623.387	57.2936
623.869	78.3072		623.869	57.3858
624.351	78.3861		624.351	57.4598
624.833	78.452		624.833	57.5206
625.316	78.5078		625.316	57.5771
625.798	78.5567		625.798	57.6378
626.28	78.6023		626.28	57.7067
626.762	78.6474		626.762	57.7817
627.244	78.6939		627.244	57.8564
627.726	78.7436		627.726	57.9242
628.208	78.7977		628.208	57.9823
628.691	78.8574		628.691	58.0339
629.173	78.9241		629.173	58.0863
629.655	78.9987		629.655	58.1476
630.137	79.0814		630.137	58.2225
630.619	79.1719		630.619	58.3102
631.101	79.2689		631.101	58.4054
631.583	79.371		631.583	58.5018
632.065	79.477		632.065	58.5957
632.548	79.5859		632.548	58.6878
633.03	79.697		633.03	58.7823
633.512	79.8096		633.512	58.883
633.994	79.9225		633.994	58.9901
634.476	80.0341		634.476	59.0983
634.958	80.1425		634.958	59.1983
635.44	80.2461		635.44	59.2816
635.922	80.3438		635.922	59.3445
636.404	80.4355		636.404	59.3903
636.887	80.5215		636.887	59.4278
637.369	80.6028		637.369	59.4663
637.851	80.6799		637.851	59.5118
638.333	80.753		638.333	59.5636
638.815	80.8218		638.815	59.6162
639.297	80.886		639.297	59.6624
639.779	80.9458		639.779	59.6985
640.261	81.0017		640.261	59.7268
640.744	81.0552		640.744	59.7548
641.226	81.1074		641.226	59.7919
641.708	81.1594		641.708	59.8445
642.19	81.2115		642.19	59.913
642.672	81.2637		642.672	59.992
643.154	81.3154		643.154	60.0734
643.636	81.3663		643.636	60.1502
644.119	81.4163		644.119	60.2197
644.601	81.4655		644.601	60.2837
645.083	81.5142		645.083	60.3462
645.565	81.5618		645.565	60.4104
646.047	81.6075		646.047	60.4762
646.529	81.6495		646.529	60.5401
647.011	81.6861		647.011	60.5976
647.493	81.7157		647.493	60.6458
647.976	81.7372		647.976	60.6851
648.458	81.75		648.458	60.7191
648.94	81.7538		648.94	60.7515
649.422	81.7481		649.422	60.7834
649.904	81.732		649.904	60.8116
650.386	81.7043		650.386	60.8299
650.868	81.6642		650.868	60.8319
651.35	81.6112		651.35	60.8143
651.832	81.5457		651.832	60.779
652.315	81.4686		652.315	60.7315
652.797	81.3814		652.797	60.6779
653.279	81.2851		653.279	60.6213
653.761	81.1803		653.761	60.56
654.243	81.0672		654.243	60.489
654.725	80.9463		654.725	60.4033
655.207	80.8184		655.207	60.3015
655.689	80.6852		655.689	60.1879
656.172	80.5493		656.172	60.0706
656.654	80.4131		656.654	59.9582
657.136	80.2794		657.136	59.8554
657.618	80.1502		657.618	59.7614
658.1	80.0273		658.1	59.6707
658.582	79.912		658.582	59.5776
659.064	79.8062		659.064	59.4798
659.546	79.7117		659.546	59.3807
660.029	79.6302		660.029	59.2882
660.511	79.5628		660.511	59.2112
660.993	79.51		660.993	59.155
661.475	79.4712		661.475	59.12
661.957	79.446		661.957	59.1023
662.439	79.4351		662.439	59.0973
662.921	79.4408		662.921	59.1017
663.403	79.467		663.403	59.116
663.886	79.5165		663.886	59.1425
664.368	79.5903		664.368	59.183
664.85	79.687		664.85	59.2378
665.332	79.8035		665.332	59.3049
665.814	79.936		665.814	59.3822
666.296	80.0806		666.296	59.4707
666.778	80.2347		666.778	59.5774
667.26	80.3966		667.26	59.7158
667.743	80.566		667.743	59.8996
668.225	80.7427		668.225	60.1275
668.707	80.9265		668.707	60.3757
669.189	81.1163		669.189	60.6116
669.671	81.3107		669.671	60.815
670.153	81.5074		670.153	60.985
670.635	81.7044		670.635	61.1329
671.117	81.8997		671.117	61.2737
671.6	82.0918		671.6	61.4211
672.082	82.2794		672.082	61.5843
672.564	82.4621		672.564	61.7662
673.046	82.6398		673.046	61.9632
673.528	82.814		673.528	62.1681
674.01	82.9868		674.01	62.3738
674.492	83.1609		674.492	62.5768
674.975	83.3374		674.975	62.7785
675.457	83.5158		675.457	62.9826
675.939	83.6938		675.939	63.1923
676.421	83.8687		676.421	63.4062
676.903	84.0376		676.903	63.6184
677.385	84.1986		677.385	63.821
677.867	84.3501		677.867	64.0076
678.349	84.4917		678.349	64.1767
678.831	84.624		678.831	64.3319
679.314	84.7478		679.314	64.48
679.796	84.864		679.796	64.627
680.278	84.9728		680.278	64.7749
680.76	85.074		680.76	64.9201
681.242	85.1667		681.242	65.0558
681.724	85.2501		681.724	65.1749
682.206	85.3239		682.206	65.2735
682.688	85.3883		682.688	65.3517
683.17	85.4442		683.17	65.4134
683.653	85.4925		683.653	65.4636
684.135	85.5341		684.135	65.506
684.617	85.5699		684.617	65.5416
685.099	85.6002		685.099	65.5698
685.581	85.6255		685.581	65.5895
686.063	85.6462		686.063	65.6017
686.545	85.6629		686.545	65.6096
687.028	85.6765		687.028	65.6183
687.51	85.6875		687.51	65.632
687.992	85.6964		687.992	65.6524
688.474	85.7031		688.474	65.6777
688.956	85.7073		688.956	65.703
689.438	85.7089		689.438	65.7234
689.92	85.7079		689.92	65.7358
690.403	85.705		690.403	65.7401
690.885	85.7008		690.885	65.7387
691.367	85.6962		691.367	65.7344
691.849	85.692		691.849	65.7292
692.331	85.6886		692.331	65.7229
692.813	85.6857		692.813	65.7142
693.295	85.6833		693.295	65.702
693.777	85.6813		693.777	65.6868
694.259	85.68		694.259	65.6709
694.742	85.6798		694.742	65.6573
695.224	85.6813		695.224	65.648
695.706	85.6848		695.706	65.6423
696.188	85.6903		696.188	65.6371
696.67	85.6974		696.67	65.628
697.152	85.7057		697.152	65.6122
697.634	85.7147		697.634	65.59
698.116	85.7242		698.116	65.5651
698.598	85.7342		698.598	65.543
699.081	85.7448		699.081	65.5281
699.563	85.756		699.563	65.5219
700.045	85.7677		700.045	65.5216
700.527	85.7799		700.527	65.5224
701.009	85.7924		701.009	65.5199
701.491	85.8056		701.491	65.5127
701.973	85.8202		701.973	65.5036
702.456	85.8372		702.456	65.4977
702.938	85.8578		702.938	65.5004
703.42	85.8829		703.42	65.5144
703.902	85.9133		703.902	65.5384
704.384	85.9492		704.384	65.5681
704.866	85.9909		704.866	65.5989
705.348	86.0386		705.348	65.6282
705.83	86.0927		705.83	65.6569
706.312	86.1536		706.312	65.6888
706.795	86.2213		706.795	65.7275
707.277	86.2958		707.277	65.7744
707.759	86.3764		707.759	65.8278
708.241	86.4624		708.241	65.883
708.723	86.5529		708.723	65.9361
709.205	86.6475		709.205	65.9852
709.687	86.7459		709.687	66.0328
710.17	86.8483		710.17	66.0839
710.652	86.9549		710.652	66.1439
711.134	87.0657		711.134	66.2156
711.616	87.1802		711.616	66.2975
712.098	87.2978		712.098	66.3844
712.58	87.4178		712.58	66.4698
713.062	87.5398		713.062	66.5487
713.544	87.6636		713.544	66.6194
714.027	87.7894		714.027	66.6839
714.509	87.9178		714.509	66.746
714.991	88.049		714.991	66.809
715.473	88.183		715.473	66.8744
715.955	88.3196		715.955	66.9417
716.437	88.4581		716.437	67.0091
716.919	88.5981		716.919	67.0758
717.401	88.739		717.401	67.1423
717.884	88.8807		717.884	67.2105
718.366	89.0227		718.366	67.2821
718.848	89.165		718.848	67.3572
719.33	89.3071		719.33	67.4343
719.812	89.4489		719.812	67.5102
720.294	89.59		720.294	67.5829
720.776	89.7304		720.776	67.6528
721.258	89.8701		721.258	67.7238
721.74	90.0094		721.74	67.8019
722.223	90.1484		722.223	67.8933
722.705	90.2871		722.705	68.0019
723.187	90.4253		723.187	68.1285
723.669	90.5626		723.669	68.2708
724.151	90.6989		724.151	68.4257
724.633	90.8338		724.633	68.5905
725.115	90.9673		725.115	68.7644
725.597	91.0989		725.597	68.9474
726.08	91.2283		726.08	69.1396
726.562	91.3547		726.562	69.3391
727.044	91.477		727.044	69.5422
727.526	91.5939		727.526	69.7438
728.008	91.7046		728.008	69.9392
728.49	91.8084		728.49	70.1259
728.972	91.9054		728.972	70.3042
729.455	91.9959		729.455	70.4761
729.937	92.0807		729.937	70.6444
730.419	92.1603		730.419	70.8105
730.901	92.2357		730.901	70.9741
731.383	92.307		731.383	71.1333
731.865	92.3746		731.865	71.2859
732.347	92.4387		732.347	71.4309
732.829	92.4995		732.829	71.5682
733.312	92.5573		733.312	71.6988
733.794	92.6124		733.794	71.8229
734.276	92.6649		734.276	71.9397
734.758	92.7151		734.758	72.0468
735.24	92.7631		735.24	72.1418
735.722	92.8092		735.722	72.2237
736.204	92.8535		736.204	72.2946
736.686	92.8963		736.686	72.3589
737.168	92.9378		737.168	72.4233
737.651	92.978		737.651	72.4937
738.133	93.0169		738.133	72.5738
738.615	93.0543		738.615	72.6636
739.097	93.0901		739.097	72.7599
739.579	93.1246		739.579	72.8582
740.061	93.1581		740.061	72.954
740.543	93.1913		740.543	73.0443
741.025	93.225		741.025	73.1283
741.508	93.2599		741.508	73.2062
741.99	93.2961		741.99	73.2789
742.472	93.3334		742.472	73.3467
742.954	93.3714		742.954	73.4101
743.436	93.4091		743.436	73.4697
743.918	93.4458		743.918	73.5269
744.4	93.481		744.4	73.5836
744.883	93.5144		744.883	73.6419
745.365	93.5459		745.365	73.7026
745.847	93.5756		745.847	73.7653
746.329	93.6039		746.329	73.8279
746.811	93.6308		746.811	73.8877
747.293	93.6568		747.293	73.9427
747.775	93.6822		747.775	73.9924
748.257	93.7075		748.257	74.0383
748.74	93.7331		748.74	74.0825
749.222	93.7594		749.222	74.1273
749.704	93.7869		749.704	74.1733
750.186	93.8154		750.186	74.2198
750.668	93.8449		750.668	74.2651
751.15	93.8752		751.15	74.3076
751.632	93.906		751.632	74.3471
752.114	93.937		752.114	74.3848
752.596	93.9678		752.596	74.4229
753.079	93.9981		753.079	74.4631
753.561	94.0278		753.561	74.506
754.043	94.0565		754.043	74.5504
754.525	94.0841		754.525	74.5943
755.007	94.1108		755.007	74.6356
755.489	94.1366		755.489	74.6734
755.971	94.162		755.971	74.7079
756.453	94.1873		756.453	74.7406
756.936	94.2128		756.936	74.7728
757.418	94.2385		757.418	74.8048
757.9	94.2644		757.9	74.8357
758.382	94.2901		758.382	74.8641
758.864	94.3155		758.864	74.8889
759.346	94.3405		759.346	74.91
759.828	94.3653		759.828	74.9285
760.311	94.3902		760.311	74.9465
760.793	94.4154		760.793	74.9656
761.275	94.4412		761.275	74.9863
761.757	94.4677		761.757	75.0079
762.239	94.4947		762.239	75.029
762.721	94.5221		762.721	75.048
763.203	94.5496		763.203	75.0646
763.685	94.5773		763.685	75.0794
764.168	94.6052		764.168	75.0932
764.65	94.6335		764.65	75.1066
765.132	94.6621		765.132	75.1188
765.614	94.691		765.614	75.1279
766.096	94.7198		766.096	75.1318
766.578	94.748		766.578	75.1291
767.06	94.7752		767.06	75.1205
767.542	94.8006		767.542	75.1082
768.024	94.8239		768.024	75.0958
768.507	94.8446		768.507	75.0864
768.989	94.8624		768.989	75.0816
769.471	94.8772		769.471	75.0808
769.953	94.8892		769.953	75.0826
770.435	94.8987		770.435	75.0848
770.917	94.9064		770.917	75.0868
771.399	94.9129		771.399	75.0899
771.881	94.9189		771.881	75.0966
772.364	94.9253		772.364	75.1101
772.846	94.9322		772.846	75.133
773.328	94.9401		773.328	75.1666
773.81	94.9489		773.81	75.2109
774.292	94.9587		774.292	75.2649
774.774	94.9693		774.774	75.3277
775.256	94.9807		775.256	75.3985
775.739	94.9929		775.739	75.4764
776.221	95.0055		776.221	75.5606
776.703	95.0183		776.703	75.6494
777.185	95.0305		777.185	75.7411
777.667	95.0415		777.667	75.8344
778.149	95.0507		778.149	75.9289
778.631	95.0579		778.631	76.0252
779.113	95.0631		779.113	76.1249
779.596	95.0667		779.596	76.2286
780.078	95.0694		780.078	76.3362
780.56	95.0721		780.56	76.4456
781.042	95.0754		781.042	76.554
781.524	95.0798		781.524	76.659
782.006	95.0856		782.006	76.7599
782.488	95.0927		782.488	76.8578
782.97	95.1008		782.97	76.9554
783.452	95.1095		783.452	77.055
783.935	95.1184		783.935	77.1573
784.417	95.1269		784.417	77.2604
784.899	95.1347		784.899	77.3603
785.381	95.1416		785.381	77.4525
785.863	95.1474		785.863	77.5338
786.345	95.1521		786.345	77.6036
786.827	95.1558		786.827	77.664
787.309	95.1587		787.309	77.7187
787.792	95.1609		787.792	77.7712
788.274	95.1622		788.274	77.8237
788.756	95.1628		788.756	77.8761
789.238	95.1627		789.238	77.9271
789.72	95.1621		789.72	77.975
790.202	95.1613		790.202	78.0193
790.684	95.1609		790.684	78.0608
791.167	95.1615		791.167	78.1013
791.649	95.1635		791.649	78.1423
792.131	95.167		792.131	78.1843
792.613	95.1719		792.613	78.2259
793.095	95.1776		793.095	78.2652
793.577	95.1838		793.577	78.3001
794.059	95.1897		794.059	78.3299
794.541	95.195		794.541	78.3551
795.023	95.1994		795.023	78.378
795.506	95.203		795.506	78.4007
795.988	95.2056		795.988	78.4248
796.47	95.2074		796.47	78.4502
796.952	95.2082		796.952	78.4759
797.434	95.2082		797.434	78.5002
797.916	95.2073		797.916	78.5219
798.398	95.2056		798.398	78.5404
798.88	95.2033		798.88	78.5558
799.362	95.2008		799.362	78.5684
799.845	95.1985		799.845	78.5783
800.327	95.1966		800.327	78.5851
800.809	95.1956		800.809	78.5887
801.291	95.1958		801.291	78.5895
801.773	95.1976		801.773	78.5888
802.255	95.201		802.255	78.589
802.737	95.2062		802.737	78.5925
803.22	95.213		803.22	78.6005
803.702	95.2213		803.702	78.6132
804.184	95.2305		804.184	78.6288
804.666	95.2405		804.666	78.6449
805.148	95.2509		805.148	78.6593
805.63	95.2617		805.63	78.6714
806.112	95.273		806.112	78.682
806.595	95.2848		806.595	78.6935
807.077	95.2972		807.077	78.7082
807.559	95.3098		807.559	78.7275
808.041	95.3221		808.041	78.751
808.523	95.3335		808.523	78.7772
809.005	95.3431		809.005	78.8039
809.487	95.3505		809.487	78.8288
809.969	95.3552		809.969	78.8508
810.451	95.3571		810.451	78.8694
810.934	95.3565		810.934	78.8842
811.416	95.3535		811.416	78.8953
811.898	95.3485		811.898	78.9019
812.38	95.3419		812.38	78.9042
812.862	95.334		812.862	78.9028
813.344	95.3254		813.344	78.9001
813.826	95.3165		813.826	78.8996
814.308	95.3078		814.308	78.9056
814.79	95.2999		814.79	78.9217
815.273	95.2932		815.273	78.9498
815.755	95.2883		815.755	78.9894
816.237	95.2856		816.237	79.0382
816.719	95.2854		816.719	79.0927
817.201	95.288		817.201	79.1495
817.683	95.2936		817.683	79.2064
818.165	95.3021		818.165	79.2627
818.648	95.3133		818.648	79.3184
819.13	95.3265		819.13	79.3744
819.612	95.3407		819.612	79.431
820.094	95.355		820.094	79.4888
820.576	95.3681		820.576	79.5478
821.058	95.3793		821.058	79.6079
821.54	95.3879		821.54	79.6694
822.023	95.3935		822.023	79.7321
822.505	95.396		822.505	79.7961
822.987	95.3956		822.987	79.8612
823.469	95.3923		823.469	79.927
823.951	95.3864		823.951	79.9935
824.433	95.3782		824.433	80.0609
824.915	95.3681		824.915	80.13
825.397	95.3567		825.397	80.2015
825.879	95.3444		825.879	80.2753
826.362	95.3318		826.362	80.3505
826.844	95.3195		826.844	80.425
827.326	95.3077		827.326	80.4959
827.808	95.2967		827.808	80.5611
828.29	95.2868		828.29	80.6193
828.772	95.278		828.772	80.6711
829.254	95.2704		829.254	80.7181
829.736	95.2639		829.736	80.7624
830.218	95.2581		830.218	80.8052
830.701	95.2527		830.701	80.8464
831.183	95.2472		831.183	80.8841
831.665	95.2413		831.665	80.916
832.147	95.2345		832.147	80.9399
832.629	95.2269		832.629	80.9555
833.111	95.2185		833.111	80.9644
833.593	95.2096		833.593	80.9697
834.076	95.2007		834.076	80.9758
834.558	95.1917		834.558	80.9866
835.04	95.1829		835.04	81.0043
835.522	95.1741		835.522	81.0298
836.004	95.1654		836.004	81.0619
836.486	95.1569		836.486	81.0986
836.968	95.1488		836.968	81.1375
837.45	95.1414		837.45	81.1762
837.933	95.135		837.933	81.2129
838.415	95.1298		838.415	81.2464
838.897	95.1257		838.897	81.2755
839.379	95.1222		839.379	81.2998
839.861	95.1186		839.861	81.3191
840.343	95.1146		840.343	81.3336
840.825	95.1094		840.825	81.344
841.307	95.1028		841.307	81.3511
841.79	95.0946		841.79	81.3565
842.272	95.0847		842.272	81.3617
842.754	95.0732		842.754	81.3679
843.236	95.0602		843.236	81.3763
843.718	95.0458		843.718	81.3873
844.2	95.0301		844.2	81.4007
844.682	95.0133		844.682	81.4154
845.164	94.9954		845.164	81.4298
845.646	94.9766		845.646	81.4422
846.129	94.9567		846.129	81.4514
846.611	94.9359		846.611	81.4568
847.093	94.9142		847.093	81.4595
847.575	94.8916		847.575	81.4612
848.057	94.8687		848.057	81.4639
848.539	94.846		848.539	81.4693
849.021	94.824		849.021	81.4773
849.504	94.8032		849.504	81.4866
849.986	94.7836		849.986	81.4946
850.468	94.7653		850.468	81.4985
850.95	94.7478		850.95	81.4958
851.432	94.7305		851.432	81.4861
851.914	94.7129		851.914	81.4702
852.396	94.6945		852.396	81.4504
852.878	94.675		852.878	81.4292
853.361	94.6542		853.361	81.4093
853.843	94.6319		853.843	81.3921
854.325	94.6082		854.325	81.3786
854.807	94.5831		854.807	81.369
855.289	94.5565		855.289	81.3635
855.771	94.5287		855.771	81.3622
856.253	94.5002		856.253	81.3649
856.735	94.4716		856.735	81.3706
857.217	94.4434		857.217	81.3776
857.7	94.4163		857.7	81.3836
858.182	94.3907		858.182	81.386
858.664	94.3667		858.664	81.3835
859.146	94.3444		859.146	81.3758
859.628	94.3241		859.628	81.3645
860.11	94.3056		860.11	81.3523
860.592	94.2889		860.592	81.3416
861.074	94.2736		861.074	81.3339
861.557	94.2591		861.557	81.3291
862.039	94.2447		862.039	81.3251
862.521	94.2292		862.521	81.3194
863.003	94.2114		863.003	81.3092
863.485	94.1902		863.485	81.2929
863.967	94.165		863.967	81.27
864.449	94.1351		864.449	81.2415
864.932	94.1005		864.932	81.2085
865.414	94.061		865.414	81.1725
865.896	94.017		865.896	81.1345
866.378	93.9685		866.378	81.0955
866.86	93.916		866.86	81.0562
867.342	93.86		867.342	81.0177
867.824	93.8011		867.824	80.9808
868.306	93.7402		868.306	80.946
868.788	93.678		868.788	80.913
869.271	93.6153		869.271	80.8805
869.753	93.5524		869.753	80.8463
870.235	93.4894		870.235	80.8083
870.717	93.4263		870.717	80.7652
871.199	93.363		871.199	80.7169
871.681	93.2993		871.681	80.6649
872.163	93.235		872.163	80.6111
872.645	93.1702		872.645	80.5576
873.128	93.1051		873.128	80.5054
873.61	93.0397		873.61	80.4544
874.092	92.9743		874.092	80.4032
874.574	92.9093		874.574	80.3504
875.056	92.845		875.056	80.2948
875.538	92.782		875.538	80.2361
876.02	92.7209		876.02	80.1746
876.503	92.662		876.503	80.1109
876.985	92.6054		876.985	80.0452
877.467	92.551		877.467	79.977
877.949	92.4981		877.949	79.9057
878.431	92.4463		878.431	79.8304
878.913	92.3947		878.913	79.7508
879.395	92.3428		879.395	79.6671
879.877	92.29		879.877	79.5803
880.36	92.2357		880.36	79.4914
880.842	92.1795		880.842	79.4008
881.324	92.1207		881.324	79.3083
881.806	92.0584		881.806	79.213
882.288	91.9921		882.288	79.1141
882.77	91.9213		882.77	79.0114
883.252	91.8457		883.252	78.9052
883.734	91.7656		883.734	78.7965
884.216	91.6812		884.216	78.6863
884.699	91.5932		884.699	78.5749
885.181	91.502		885.181	78.4617
885.663	91.4083		885.663	78.3458
886.145	91.3127		886.145	78.2263
886.627	91.216		886.627	78.1035
887.109	91.1193		887.109	77.9789
887.591	91.0236		887.591	77.8547
888.073	90.93		888.073	77.7337
888.556	90.8393		888.556	77.6177
889.038	90.7519		889.038	77.5073
889.52	90.6677		889.52	77.402
890.002	90.5868		890.002	77.3008
890.484	90.5089		890.484	77.2032
890.966	90.4339		890.966	77.1099
891.448	90.3623		891.448	77.0224
891.931	90.2943		891.931	76.9429
892.413	90.2305		892.413	76.8727
892.895	90.1715		892.895	76.8122
893.377	90.1175		893.377	76.7607
893.859	90.0688		893.859	76.7171
894.341	90.0256		894.341	76.6804
894.823	89.9883		894.823	76.6511
895.305	89.957		895.305	76.63
895.788	89.9319		895.788	76.6181
896.27	89.913		896.27	76.6157
896.752	89.9		896.752	76.6222
897.234	89.8925		897.234	76.6358
897.716	89.8903		897.716	76.6547
898.198	89.893		898.198	76.6776
898.68	89.9006		898.68	76.7044
899.162	89.913		899.162	76.7355
899.644	89.93		899.644	76.7717
900.127	89.9514		900.127	76.8129
900.609	89.9762		900.609	76.8582
901.091	90.0038		901.091	76.9063
901.573	90.0331		901.573	76.9559
902.055	90.0633		902.055	77.0067
902.537	90.094		902.537	77.0599
903.019	90.1249		903.019	77.1176
903.501	90.156		903.501	77.1818
903.984	90.1871		903.984	77.2534
904.466	90.2181		904.466	77.3314
904.948	90.2486		904.948	77.4134
905.43	90.2782		905.43	77.4959
905.912	90.3067		905.912	77.5755
906.394	90.3342		906.394	77.6501
906.876	90.3607		906.876	77.719
907.359	90.3866		907.359	77.7825
907.841	90.4121		907.841	77.8417
908.323	90.4371		908.323	77.8976
908.805	90.4613		908.805	77.9514
909.287	90.4844		909.287	78.0034
909.769	90.5059		909.769	78.0543
910.251	90.5256		910.251	78.1043
910.733	90.5432		910.733	78.1537
911.216	90.5587		911.216	78.2026
911.698	90.5718		911.698	78.2506
912.18	90.5823		912.18	78.2972
912.662	90.59		912.662	78.3418
913.144	90.5945		913.144	78.3839
913.626	90.5956		913.626	78.4234
914.108	90.5933		914.108	78.4602
914.59	90.5876		914.59	78.4943
915.072	90.5786		915.072	78.5251
915.555	90.5664		915.555	78.5517
916.037	90.5508		916.037	78.5726
916.519	90.5317		916.519	78.5868
917.001	90.5089		917.001	78.5938
917.483	90.4823		917.483	78.5938
917.965	90.4521		917.965	78.5876
918.447	90.4188		918.447	78.5763
918.929	90.3826		918.929	78.5603
919.412	90.3439		919.412	78.5395
919.894	90.3025		919.894	78.5132
920.376	90.2583		920.376	78.481
920.858	90.2108		920.858	78.443
921.34	90.1597		921.34	78.4002
921.822	90.1049		921.822	78.3543
922.304	90.0465		922.304	78.3073
922.786	89.9849		922.786	78.2603
923.269	89.9205		923.269	78.2132
923.751	89.8536		923.751	78.165
924.233	89.7845		924.233	78.1141
924.715	89.7136		924.715	78.0595
925.197	89.6412		925.197	78.0013
925.679	89.568		925.679	77.9406
926.161	89.4947		926.161	77.8797
926.643	89.4221		926.643	77.8202
927.125	89.3505		927.125	77.7632
927.608	89.2803		927.608	77.7084
928.09	89.2114		928.09	77.655
928.572	89.1436		928.572	77.6015
929.054	89.0766		929.054	77.5474
929.536	89.0104		929.536	77.4926
930.018	88.9448		930.018	77.4378
930.5	88.8799		930.5	77.3835
930.983	88.816		930.983	77.3297
931.465	88.7526		931.465	77.2755
931.947	88.6896		931.947	77.2202
932.429	88.6262		932.429	77.1631
932.911	88.5621		932.911	77.1051
933.393	88.4967		933.393	77.0475
933.875	88.4298		933.875	76.9923
934.357	88.3614		934.357	76.9406
934.84	88.2913		934.84	76.8917
935.322	88.2194		935.322	76.8433
935.804	88.1456		935.804	76.7919
936.286	88.0697		936.286	76.7344
936.768	87.9916		936.768	76.6687
937.25	87.9112		937.25	76.5953
937.732	87.829		937.732	76.5159
938.214	87.7449		938.214	76.4332
938.697	87.659		938.697	76.3491
939.179	87.571		939.179	76.2642
939.661	87.4806		939.661	76.1772
940.143	87.3872		940.143	76.0864
940.625	87.2904		940.625	75.9901
941.107	87.1901		941.107	75.8873
941.589	87.0863		941.589	75.7784
942.071	86.9794		942.071	75.6641
942.554	86.8697		942.554	75.5452
943.036	86.7573		943.036	75.422
943.518	86.6423		943.518	75.2941
944	86.5245		944	75.1614
944.482	86.4038		944.482	75.0243
944.964	86.2803		944.964	74.8844
945.446	86.1542		945.446	74.7437
945.928	86.0255		945.928	74.6042
946.411	85.8944		946.411	74.4664
946.893	85.7609		946.893	74.3296
947.375	85.6248		947.375	74.192
947.857	85.486		947.857	74.0514
948.339	85.3443		948.339	73.9068
948.821	85.2		948.821	73.7588
949.303	85.0537		949.303	73.6088
949.785	84.9058		949.785	73.4583
950.268	84.7566		950.268	73.3075
950.75	84.6061		950.75	73.1546
951.232	84.4541		951.232	72.9964
951.714	84.3		951.714	72.8299
952.196	84.1435		952.196	72.6536
952.678	83.9845		952.678	72.4687
953.16	83.8233		953.16	72.2791
953.643	83.6604		953.643	72.0897
954.125	83.4963		954.125	71.9044
954.607	83.3314		954.607	71.7248
955.089	83.1655		955.089	71.5493
955.571	82.9986		955.571	71.3741
956.053	82.8302		956.053	71.1954
956.535	82.6603		956.535	71.0104
957.017	82.4887		957.017	70.8185
957.5	82.3157		957.5	70.621
957.982	82.1411		957.982	70.4201
958.464	81.9651		958.464	70.2173
958.946	81.7873		958.946	70.0131
959.428	81.6075		959.428	69.807
959.91	81.4255		959.91	69.5982
960.392	81.2417		960.392	69.3866
960.874	81.0563		960.874	69.1729
961.356	80.8698		961.356	68.9583
961.839	80.6827		961.839	68.744
962.321	80.495		962.321	68.53
962.803	80.3063		962.803	68.3157
963.285	80.1163		963.285	68.1
963.767	79.9247		963.767	67.8825
964.249	79.7316		964.249	67.6634
964.731	79.5371		964.731	67.4442
965.213	79.3417		965.213	67.2258
965.696	79.1456		965.696	67.0083
966.178	78.9487		966.178	66.7902
966.66	78.7504		966.66	66.5689
967.142	78.5499		967.142	66.342
967.624	78.3464		967.624	66.1089
968.106	78.1393		968.106	65.8708
968.588	77.928		968.588	65.6306
969.07	77.7123		969.07	65.3911
969.553	77.4917		969.553	65.1537
970.035	77.2656		970.035	64.9167
970.517	77.0329		970.517	64.6766
970.999	76.7928		970.999	64.4293
971.481	76.5443		971.481	64.1714
971.963	76.2867		971.963	63.9022
972.445	76.0201		972.445	63.6227
972.927	75.7442		972.927	63.3347
973.409	75.459		973.409	63.0387
973.892	75.1643		973.892	62.7331
974.374	74.8595		974.374	62.4144
974.856	74.5443		974.856	62.0789
975.338	74.2189		975.338	61.7246
975.82	73.8842		975.82	61.3527
976.302	73.5423		976.302	60.9668
976.784	73.1959		976.784	60.572
977.266	72.8483		977.266	60.1721
977.749	72.503		977.749	59.7686
978.231	72.1635		978.231	59.3609
978.713	71.8338		978.713	58.9478
979.195	71.5181		979.195	58.5303
979.677	71.221		979.677	58.1123
980.159	70.9473		980.159	57.7014
980.641	70.7018		980.641	57.3063
981.124	70.4883		981.124	56.9346
981.606	70.3095		981.606	56.5912
982.088	70.1667		982.088	56.2777
982.57	70.0597		982.57	55.9942
983.052	69.9874		983.052	55.7419
983.534	69.9479		983.534	55.5236
984.016	69.9383		984.016	55.3435
984.498	69.9551		984.498	55.2045
984.981	69.9935		984.981	55.1056
985.463	70.0478		985.463	55.0405
985.945	70.1118		985.945	54.998
986.427	70.1786		986.427	54.9652
986.909	70.2421		986.909	54.9312
987.391	70.2972		987.391	54.8888
987.873	70.3398		987.873	54.8356
988.355	70.3673		988.355	54.7713
988.837	70.3774		988.837	54.696
989.32	70.369		989.32	54.6079
989.802	70.3413		989.802	54.5037
990.284	70.2942		990.284	54.3802
990.766	70.2284		990.766	54.2367
991.248	70.1458		991.248	54.0764
991.73	70.049		991.73	53.9055
992.212	69.9411		992.212	53.7312
992.694	69.8252		992.694	53.558
993.177	69.7041		993.177	53.387
993.659	69.5803		993.659	53.2152
994.141	69.4561		994.141	53.039
994.623	69.334		994.623	52.8563
995.105	69.2164		995.105	52.6693
995.587	69.1062		995.587	52.4835
996.069	69.0059		996.069	52.3056
996.552	68.9178		996.552	52.14
997.034	68.843		997.034	51.9871
997.516	68.782		997.516	51.8436
997.998	68.7349		997.998	51.7047
998.48	68.7014		998.48	51.568
998.962	68.6812		998.962	51.4351
999.444	68.6744		999.444	51.312
999.926	68.6805		999.926	51.2058
1000.41	68.6988		1000.41	51.1213
1000.89	68.7276		1000.89	51.0583
1001.37	68.7648		1001.37	51.0113
1001.86	68.8077		1001.86	50.9725
1002.34	68.8538		1002.34	50.9344
1002.82	68.9012		1002.82	50.8934
1003.3	68.9482		1003.3	50.8496
1003.78	68.9935		1003.78	50.8053
1004.27	69.0359		1004.27	50.7622
1004.75	69.0738		1004.75	50.719
1005.23	69.1054		1005.23	50.6716
1005.71	69.1291		1005.71	50.6148
1006.19	69.1439		1006.19	50.5452
1006.68	69.1494		1006.68	50.4631
1007.16	69.1461		1007.16	50.3719
1007.64	69.135		1007.64	50.2764
1008.12	69.117		1008.12	50.1793
1008.61	69.093		1008.61	50.0794
1009.09	69.0636		1009.09	49.972
1009.57	69.0292		1009.57	49.8513
1010.05	68.9902		1010.05	49.714
1010.53	68.9476		1010.53	49.5613
1011.01	68.9025		1011.01	49.3986
1011.5	68.8562		1011.5	49.2339
1011.98	68.8096		1011.98	49.0734
1012.46	68.7629		1012.46	48.9195
1012.94	68.716		1012.94	48.7702
1013.43	68.6681		1013.43	48.6216
1013.91	68.6187		1013.91	48.4706
1014.39	68.5673		1014.39	48.3177
1014.87	68.5138		1014.87	48.1664
1015.35	68.4581		1015.35	48.0215
1015.84	68.3999		1015.84	47.8858
1016.32	68.3384		1016.32	47.7578
1016.8	68.2721		1016.8	47.6322
1017.28	68.1997		1017.28	47.5022
1017.76	68.1201		1017.76	47.3632
1018.25	68.0328		1018.25	47.2153
1018.73	67.9382		1018.73	47.063
1019.21	67.8371		1019.21	46.9128
1019.69	67.7304		1019.69	46.7702
1020.18	67.6188		1020.18	46.6361
1020.66	67.5027		1020.66	46.5076
1021.14	67.3825		1021.14	46.3798
1021.62	67.2589		1021.62	46.2492
1022.1	67.1329		1022.1	46.1159
1022.59	67.0061		1022.59	45.9838
1023.07	66.8805		1023.07	45.8579
1023.55	66.7574		1023.55	45.7415
1024.03	66.6379		1024.03	45.6337
1024.52	66.5224		1024.52	45.5299
1025	66.4113		1025	45.4241
1025.48	66.3052		1025.48	45.3128
1025.96	66.2053		1025.96	45.197
1026.44	66.1133		1026.44	45.0818
1026.92	66.0318		1026.92	44.974
1027.41	65.9628		1027.41	44.8782
1027.89	65.9083		1027.89	44.7947
1028.37	65.8698		1028.37	44.7196
1028.85	65.8485		1028.85	44.6482
1029.34	65.8459		1029.34	44.5783
1029.82	65.8639		1029.82	44.5127
1030.3	65.9048		1030.3	44.4591
1030.78	65.9708		1030.78	44.4269
1031.26	66.064		1031.26	44.4233
1031.75	66.1855		1031.75	44.4507
1032.23	66.3355		1032.23	44.5068
1032.71	66.5135		1032.71	44.5875
1033.19	66.7185		1033.19	44.69
1033.67	66.9493		1033.67	44.8154
1034.16	67.2044		1034.16	44.9679
1034.64	67.4815		1034.64	45.1521
1035.12	67.7772		1035.12	45.3691
1035.6	68.0871		1035.6	45.6141
1036.09	68.4056		1036.09	45.8775
1036.57	68.7265		1036.57	46.1478
1037.05	69.0438		1037.05	46.4158
1037.53	69.3517		1037.53	46.6764
1038.01	69.6451		1038.01	46.9288
1038.5	69.9192		1038.5	47.1732
1038.98	70.1696		1038.98	47.4075
1039.46	70.3917		1039.46	47.6253
1039.94	70.5811		1039.94	47.8166
1040.42	70.7341		1040.42	47.9712
1040.91	70.8481		1040.91	48.0823
1041.39	70.9215		1041.39	48.1491
1041.87	70.9546		1041.87	48.1762
1042.35	70.9486		1042.35	48.1708
1042.84	70.9053		1042.84	48.139
1043.32	70.8269		1043.32	48.083
1043.8	70.7158		1043.8	48.0016
1044.28	70.5747		1044.28	47.8919
1044.76	70.4067		1044.76	47.7532
1045.25	70.2158		1045.25	47.5886
1045.73	70.0067		1045.73	47.4055
1046.21	69.7842		1046.21	47.2124
1046.69	69.5532		1046.69	47.0156
1047.17	69.3181		1047.17	46.8172
1047.66	69.0828		1047.66	46.6154
1048.14	68.8508		1048.14	46.4074
1048.62	68.626		1048.62	46.1932
1049.1	68.4121		1049.1	45.9774
1049.59	68.2132		1049.59	45.7692
1050.07	68.033		1050.07	45.5785
1050.55	67.8745		1050.55	45.4121
1051.03	67.7398		1051.03	45.2707
1051.51	67.6294		1051.51	45.1499
1052	67.5434		1052	45.0432
1052.48	67.4817		1052.48	44.9469
1052.96	67.4442		1052.96	44.8623
1053.44	67.4317		1053.44	44.7957
1053.92	67.4453		1053.92	44.7546
1054.41	67.4858		1054.41	44.7436
1054.89	67.5544		1054.89	44.7614
1055.37	67.6513		1055.37	44.8013
1055.85	67.7772		1055.85	44.8552
1056.34	67.9327		1056.34	44.9185
1056.82	68.1188		1056.82	44.9932
1057.3	68.3371		1057.3	45.0876
1057.78	68.5889		1057.78	45.2135
1058.26	68.8752		1058.26	45.3807
1058.75	69.196		1058.75	45.5938
1059.23	69.5505		1059.23	45.8514
1059.71	69.9372		1059.71	46.1489
1060.19	70.3541		1060.19	46.4818
1060.67	70.7989		1060.67	46.8486
1061.16	71.2687		1061.16	47.2498
1061.64	71.76		1061.64	47.6857
1062.12	72.2684		1062.12	48.1526
1062.6	72.7883		1062.6	48.6413
1063.09	73.3138		1063.09	49.1386
1063.57	73.8387		1063.57	49.6308
1064.05	74.3575		1064.05	50.1083
1064.53	74.8658		1064.53	50.5675
1065.01	75.3603		1065.01	51.0106
1065.49	75.8384		1065.49	51.4421
1065.98	76.2983		1065.98	51.8647
1066.46	76.7379		1066.46	52.2772
1066.94	77.1556		1066.94	52.6743
1067.42	77.55		1067.42	53.0501
1067.91	77.9205		1067.91	53.4011
1068.39	78.2672		1068.39	53.7283
1068.87	78.5909		1068.87	54.0372
1069.35	78.8931		1069.35	54.3344
1069.83	79.175		1069.83	54.6242
1070.32	79.4383		1070.32	54.9068
1070.8	79.6844		1070.8	55.1782
1071.28	79.9149		1071.28	55.4335
1071.76	80.1317		1071.76	55.6698
1072.24	80.3372		1072.24	55.8886
1072.73	80.5341		1072.73	56.0959
1073.21	80.725		1073.21	56.2995
1073.69	80.9124		1073.69	56.5055
1074.17	81.0979		1074.17	56.7163
1074.66	81.2829		1074.66	56.9303
1075.14	81.4683		1075.14	57.1442
1075.62	81.6548		1075.62	57.3561
1076.1	81.8429		1076.1	57.5668
1076.58	82.033		1076.58	57.7802
1077.07	82.2248		1077.07	58.0003
1077.55	82.4174		1077.55	58.2287
1078.03	82.6089		1078.03	58.4622
1078.51	82.797		1078.51	58.6934
1078.99	82.9787		1078.99	58.9135
1079.48	83.1514		1079.48	59.1151
1079.96	83.3126		1079.96	59.2947
1080.44	83.4606		1080.44	59.4529
1080.92	83.5941		1080.92	59.5928
1081.41	83.7122		1081.41	59.7171
1081.89	83.8142		1081.89	59.8268
1082.37	83.8995		1082.37	59.9201
1082.85	83.9681		1082.85	59.9945
1083.33	84.0202		1083.33	60.0489
1083.82	84.0569		1083.82	60.0846
1084.3	84.0797		1084.3	60.1057
1084.78	84.0904		1084.78	60.117
1085.26	84.0908		1085.26	60.1219
1085.74	84.0825		1085.74	60.121
1086.23	84.0667		1086.23	60.112
1086.71	84.0445		1086.71	60.0918
1087.19	84.0166		1087.19	60.0586
1087.67	83.9838		1087.67	60.0135
1088.15	83.9467		1088.15	59.9602
1088.64	83.9054		1088.64	59.9033
1089.12	83.8597		1089.12	59.846
1089.6	83.8087		1089.6	59.7883
1090.08	83.7512		1090.08	59.7277
1090.57	83.6858		1090.57	59.6604
1091.05	83.6111		1091.05	59.5844
1091.53	83.5265		1091.53	59.5003
1092.01	83.4315		1092.01	59.4111
1092.49	83.3265		1092.49	59.3207
1092.98	83.2116		1092.98	59.2309
1093.46	83.087		1093.46	59.1408
1093.94	82.953		1093.94	59.0464
1094.42	82.8096		1094.42	58.9436
1094.9	82.6573		1094.9	58.8301
1095.39	82.497		1095.39	58.7074
1095.87	82.3301		1095.87	58.58
1096.35	82.1584		1096.35	58.4533
1096.83	81.9839		1096.83	58.3306
1097.32	81.8084		1097.32	58.212
1097.8	81.6335		1097.8	58.0943
1098.28	81.4609		1098.28	57.9738
1098.76	81.2924		1098.76	57.8488
1099.24	81.1297		1099.24	57.7214
1099.73	80.9749		1099.73	57.5975
1100.21	80.8299		1100.21	57.4835
1100.69	80.696		1100.69	57.3841
1101.17	80.574		1101.17	57.3
1101.65	80.4638		1101.65	57.2281
1102.14	80.3646		1102.14	57.1641
1102.62	80.2756		1102.62	57.1054
1103.1	80.196		1103.1	57.0531
1103.58	80.125		1103.58	57.0111
1104.07	80.0619		1104.07	56.984
1104.55	80.0057		1104.55	56.9735
1105.03	79.9554		1105.03	56.9768
1105.51	79.9098		1105.51	56.987
1105.99	79.8679		1105.99	56.9957
1106.48	79.8296		1106.48	56.9965
1106.96	79.7958		1106.96	56.9879
1107.44	79.7685		1107.44	56.973
1107.92	79.751		1107.92	56.9581
1108.4	79.7472		1108.4	56.9498
1108.89	79.7612		1108.89	56.9524
1109.37	79.7974		1109.37	56.9683
1109.85	79.8601		1109.85	56.9991
1110.33	79.9532		1110.33	57.0484
1110.82	80.0805		1110.82	57.1226
1111.3	80.2448		1111.3	57.2305
1111.78	80.4481		1111.78	57.3807
1112.26	80.6904		1112.26	57.5784
1112.74	80.9702		1112.74	57.8234
1113.23	81.2844		1113.23	58.1108
1113.71	81.6282		1113.71	58.4327
1114.19	81.9963		1114.19	58.7817
1114.67	82.3828		1114.67	59.1523
1115.15	82.7812		1115.15	59.5408
1115.64	83.1852		1115.64	59.9441
1116.12	83.5883		1116.12	60.3569
1116.6	83.9842		1116.6	60.7717
1117.08	84.367		1117.08	61.1794
1117.57	84.732		1117.57	61.5717
1118.05	85.0757		1118.05	61.9434
1118.53	85.3965		1118.53	62.294
1119.01	85.6945		1119.01	62.6259
1119.49	85.9712		1119.49	62.9433
1119.97	86.2293		1119.97	63.2488
1120.46	86.4717		1120.46	63.5429
1120.94	86.7023		1120.94	63.8238
1121.42	86.9248		1121.42	64.0898
1121.9	87.1431		1121.9	64.3417
1122.39	87.3611		1122.39	64.5833
1122.87	87.582		1122.87	64.8212
1123.35	87.8085		1123.35	65.0629
1123.83	88.0422		1123.83	65.3137
1124.31	88.2837		1124.31	65.5757
1124.8	88.5325		1124.8	65.8475
1125.28	88.7875		1125.28	66.1251
1125.76	89.0469		1125.76	66.4046
1126.24	89.3087		1126.24	66.6829
1126.72	89.5708		1126.72	66.9578
1127.21	89.8309		1127.21	67.2271
1127.69	90.0867		1127.69	67.4878
1128.17	90.3361		1128.17	67.7355
1128.65	90.577		1128.65	67.9653
1129.14	90.8076		1129.14	68.1737
1129.62	91.027		1129.62	68.3599
1130.1	91.2349		1130.1	68.5263
1130.58	91.4316		1130.58	68.6775
1131.06	91.6179		1131.06	68.8187
1131.55	91.7948		1131.55	68.9531
1132.03	91.9632		1132.03	69.0813
1132.51	92.1237		1132.51	69.2011
1132.99	92.2765		1132.99	69.3093
1133.47	92.4215		1133.47	69.4032
1133.96	92.5584		1133.96	69.4824
1134.44	92.6863		1134.44	69.548
1134.92	92.8041		1134.92	69.6017
1135.4	92.9105		1135.4	69.6445
1135.88	93.004		1135.88	69.6747
1136.37	93.083		1136.37	69.6893
1136.85	93.1458		1136.85	69.6841
1137.33	93.1912		1137.33	69.6561
1137.81	93.2179		1137.81	69.6044
1138.3	93.225		1138.3	69.5304
1138.78	93.2119		1138.78	69.437
1139.26	93.1782		1139.26	69.3269
1139.74	93.1239		1139.74	69.2017
1140.22	93.0493		1140.22	69.0616
1140.71	92.9552		1140.71	68.9064
1141.19	92.843		1141.19	68.7365
1141.67	92.7148		1141.67	68.554
1142.15	92.5732		1142.15	68.3625
1142.63	92.4211		1142.63	68.1662
1143.12	92.2613		1143.12	67.9684
1143.6	92.0965		1143.6	67.7706
1144.08	91.9291		1144.08	67.573
1144.56	91.7607		1144.56	67.3756
1145.05	91.5929		1145.05	67.1795
1145.53	91.4269		1145.53	66.9881
1146.01	91.2636		1146.01	66.806
1146.49	91.104		1146.49	66.6384
1146.97	90.9487		1146.97	66.4877
1147.46	90.7978		1147.46	66.3536
1147.94	90.6512		1147.94	66.2322
1148.42	90.5084		1148.42	66.1183
1148.9	90.3688		1148.9	66.0076
1149.38	90.2314		1149.38	65.8979
1149.87	90.0958		1149.87	65.79
1150.35	89.9612		1150.35	65.6858
1150.83	89.827		1150.83	65.5872
1151.31	89.6926		1151.31	65.4941
1151.8	89.5576		1151.8	65.4048
1152.28	89.4214		1152.28	65.3166
1152.76	89.284		1152.76	65.2277
1153.24	89.1452		1153.24	65.1384
1153.72	89.0058		1153.72	65.0511
1154.21	88.8663		1154.21	64.9687
1154.69	88.7278		1154.69	64.8935
1155.17	88.5913		1155.17	64.8254
1155.65	88.4578		1155.65	64.7626
1156.13	88.3286		1156.13	64.7028
1156.62	88.2052		1156.62	64.6455
1157.1	88.0898		1157.1	64.5924
1157.58	87.9849		1157.58	64.5481
1158.06	87.8934		1158.06	64.5182
1158.55	87.8185		1158.55	64.5072
1159.03	87.7635		1159.03	64.5176
1159.51	87.7314		1159.51	64.5497
1159.99	87.7252		1159.99	64.6034
1160.47	87.7478		1160.47	64.6795
1160.96	87.8019		1160.96	64.7808
1161.44	87.8897		1161.44	64.9121
1161.92	88.0129		1161.92	65.078
1162.4	88.1724		1162.4	65.281
1162.88	88.3681		1162.88	65.5206
1163.37	88.5988		1163.37	65.7932
1163.85	88.8627		1163.85	66.0942
1164.33	89.157		1164.33	66.4196
1164.81	89.4787		1164.81	66.767
1165.3	89.8242		1165.3	67.1358
1165.78	90.1896		1165.78	67.5249
1166.26	90.5709		1166.26	67.9317
1166.74	90.9638		1166.74	68.3511
1167.22	91.3637		1167.22	68.776
1167.71	91.7664		1167.71	69.1996
1168.19	92.1681		1168.19	69.6165
1168.67	92.5653		1168.67	70.0242
1169.15	92.955		1169.15	70.4225
1169.63	93.3346		1169.63	70.8124
1170.12	93.7018		1170.12	71.1941
1170.6	94.0546		1170.6	71.5669
1171.08	94.3916		1171.08	71.9285
1171.56	94.7115		1171.56	72.2768
1172.05	95.0136		1172.05	72.6105
1172.53	95.2977		1172.53	72.93
1173.01	95.564		1173.01	73.2373
1173.49	95.8128		1173.49	73.5345
1173.97	96.0444		1173.97	73.823
1174.45	96.2595		1174.45	74.1031
1174.94	96.4587		1174.94	74.3738
1175.42	96.6428		1175.42	74.6342
1175.9	96.8131		1175.9	74.884
1176.38	96.9705		1176.38	75.1248
1176.87	97.1166		1176.87	75.359
1177.35	97.2525		1177.35	75.5892
1177.83	97.3794		1177.83	75.8173
1178.31	97.4981		1178.31	76.0436
1178.8	97.6095		1178.8	76.2669
1179.28	97.714		1179.28	76.4857
1179.76	97.8118		1179.76	76.6983
1180.24	97.9033		1180.24	76.9044
1180.72	97.9884		1180.72	77.1042
1181.2	98.0673		1181.2	77.2985
1181.69	98.1401		1181.69	77.4874
1182.17	98.2068		1182.17	77.6705
1182.65	98.2672		1182.65	77.8465
1183.13	98.3212		1183.13	78.0138
1183.62	98.3687		1183.62	78.1715
1184.1	98.4094		1184.1	78.3195
1184.58	98.443		1184.58	78.4585
1185.06	98.4692		1185.06	78.5893
1185.54	98.488		1185.54	78.7127
1186.03	98.4994		1186.03	78.8287
1186.51	98.5034		1186.51	78.9364
1186.99	98.5003		1186.99	79.0349
1187.47	98.4903		1187.47	79.1233
1187.95	98.4738		1187.95	79.2017
1188.44	98.451		1188.44	79.2706
1188.92	98.4221		1188.92	79.3311
1189.4	98.3875		1189.4	79.3842
1189.88	98.3472		1189.88	79.4303
1190.37	98.3015		1190.37	79.469
1190.85	98.2507		1190.85	79.4996
1191.33	98.1949		1191.33	79.5216
1191.81	98.1346		1191.81	79.5348
1192.29	98.0702		1192.29	79.5397
1192.78	98.002		1192.78	79.5375
1193.26	97.9307		1193.26	79.5297
1193.74	97.8567		1193.74	79.5175
1194.22	97.7804		1194.22	79.5022
1194.7	97.7023		1194.7	79.4846
1195.19	97.6228		1195.19	79.4654
1195.67	97.5427		1195.67	79.4455
1196.15	97.4625		1196.15	79.4256
1196.63	97.3829		1196.63	79.4063
1197.12	97.3045		1197.12	79.3882
1197.6	97.2278		1197.6	79.3711
1198.08	97.1534		1198.08	79.355
1198.56	97.0815		1198.56	79.3393
1199.04	97.0123		1199.04	79.324
1199.53	96.9463		1199.53	79.3093
1200.01	96.8837		1200.01	79.2958
1200.49	96.8251		1200.49	79.284
1200.97	96.7713		1200.97	79.2742
1201.45	96.7232		1201.45	79.2666
1201.94	96.6818		1201.94	79.261
1202.42	96.6483		1202.42	79.2574
1202.9	96.624		1202.9	79.2563
1203.38	96.6099		1203.38	79.2589
1203.87	96.6075		1203.87	79.2667
1204.35	96.6178		1204.35	79.2814
1204.83	96.6416		1204.83	79.3044
1205.31	96.6795		1205.31	79.3366
1205.79	96.7317		1205.79	79.3786
1206.28	96.798		1206.28	79.4307
1206.76	96.8778		1206.76	79.4935
1207.24	96.9701		1207.24	79.5675
1207.72	97.0737		1207.72	79.6531
1208.2	97.1867		1208.2	79.7497
1208.69	97.307		1208.69	79.8554
1209.17	97.4323		1209.17	79.9669
1209.65	97.5599		1209.65	80.0803
1210.13	97.6869		1210.13	80.1908
1210.62	97.8108		1210.62	80.2946
1211.1	97.9289		1211.1	80.3885
1211.58	98.0391		1211.58	80.4705
1212.06	98.1395		1212.06	80.5396
1212.54	98.229		1212.54	80.5957
1213.03	98.3066		1213.03	80.639
1213.51	98.3721		1213.51	80.6701
1213.99	98.4253		1213.99	80.6899
1214.47	98.4668		1214.47	80.6993
1214.95	98.497		1214.95	80.6989
1215.44	98.5166		1215.44	80.6896
1215.92	98.5264		1215.92	80.6715
1216.4	98.5271		1216.4	80.6447
1216.88	98.5196		1216.88	80.6085
1217.37	98.5046		1217.37	80.5625
1217.85	98.483		1217.85	80.5064
1218.33	98.4555		1218.33	80.4405
1218.81	98.4229		1218.81	80.3655
1219.29	98.3859		1219.29	80.2827
1219.78	98.3452		1219.78	80.1931
1220.26	98.3014		1220.26	80.0977
1220.74	98.255		1220.74	79.9969
1221.22	98.2062		1221.22	79.8904
1221.7	98.1554		1221.7	79.778
1222.19	98.1026		1222.19	79.6592
1222.67	98.048		1222.67	79.5342
1223.15	97.9917		1223.15	79.4035
1223.63	97.9339		1223.63	79.2679
1224.11	97.8749		1224.11	79.1282
1224.6	97.815		1224.6	78.9851
1225.08	97.7543		1225.08	78.839
1225.56	97.6929		1225.56	78.6902
1226.04	97.6309		1226.04	78.5393
1226.53	97.5682		1226.53	78.3875
1227.01	97.5045		1227.01	78.2357
1227.49	97.4398		1227.49	78.0849
1227.97	97.3739		1227.97	77.9352
1228.45	97.3068		1228.45	77.786
1228.94	97.2386		1228.94	77.6358
1229.42	97.1696		1229.42	77.483
1229.9	97.1004		1229.9	77.3268
1230.38	97.0316		1230.38	77.1672
1230.86	96.9642		1230.86	77.0057
1231.35	96.8995		1231.35	76.8442
1231.83	96.8384		1231.83	76.6846
1232.31	96.7821		1232.31	76.5284
1232.79	96.7314		1232.79	76.3764
1233.28	96.6868		1233.28	76.2288
1233.76	96.6488		1233.76	76.0863
1234.24	96.6173		1234.24	75.9497
1234.72	96.5922		1234.72	75.8204
1235.2	96.5733		1235.2	75.6993
1235.68	96.5599		1235.68	75.5865
1236.17	96.5514		1236.17	75.4806
1236.65	96.5469		1236.65	75.3792
1237.13	96.5453		1237.13	75.2796
1237.61	96.5454		1237.61	75.1796
1238.1	96.546		1238.1	75.0786
1238.58	96.5459		1238.58	74.977
1239.06	96.5439		1239.06	74.8762
1239.54	96.539		1239.54	74.777
1240.02	96.5304		1240.02	74.6793
1240.51	96.5174		1240.51	74.5824
1240.99	96.4998		1240.99	74.4847
1241.47	96.4776		1241.47	74.3858
1241.95	96.4513		1241.95	74.2859
1242.43	96.4219		1242.43	74.1868
1242.92	96.3902		1242.92	74.0905
1243.4	96.3574		1243.4	73.9986
1243.88	96.3247		1243.88	73.9117
1244.36	96.293		1244.36	73.8292
1244.85	96.2629		1244.85	73.7506
1245.33	96.2352		1245.33	73.6759
1245.81	96.2103		1245.81	73.6069
1246.29	96.1886		1246.29	73.5465
1246.77	96.1708		1246.77	73.4976
1247.26	96.1572		1247.26	73.4624
1247.74	96.1482		1247.74	73.4405
1248.22	96.144		1248.22	73.4297
1248.7	96.1446		1248.7	73.4263
1249.18	96.1496		1249.18	73.4269
1249.67	96.1587		1249.67	73.4291
1250.15	96.1709		1250.15	73.4324
1250.63	96.1855		1250.63	73.4372
1251.11	96.2015		1251.11	73.4441
1251.6	96.2177		1251.6	73.4525
1252.08	96.2332		1252.08	73.4608
1252.56	96.2471		1252.56	73.4669
1253.04	96.2585		1253.04	73.4689
1253.52	96.2668		1253.52	73.4661
1254.01	96.2717		1254.01	73.459
1254.49	96.273		1254.49	73.4492
1254.97	96.2705		1254.97	73.4381
1255.45	96.2642		1255.45	73.4263
1255.93	96.2541		1255.93	73.4134
1256.42	96.2404		1256.42	73.399
1256.9	96.2234		1256.9	73.3826
1257.38	96.2037		1257.38	73.3653
1257.86	96.1817		1257.86	73.3492
1258.35	96.1584		1258.35	73.337
1258.83	96.1345		1258.83	73.3309
1259.31	96.1107		1259.31	73.332
1259.79	96.0877		1259.79	73.3402
1260.27	96.0656		1260.27	73.3543
1260.76	96.0448		1260.76	73.3737
1261.24	96.0253		1261.24	73.3985
1261.72	96.0069		1261.72	73.4299
1262.2	95.9894		1262.2	73.4696
1262.68	95.9727		1262.68	73.5188
1263.17	95.9564		1263.17	73.5775
1263.65	95.9402		1263.65	73.6444
1264.13	95.9235		1264.13	73.7177
1264.61	95.9059		1264.61	73.7955
1265.1	95.8868		1265.1	73.8768
1265.58	95.8657		1265.58	73.961
1266.06	95.8421		1266.06	74.048
1266.54	95.8153		1266.54	74.1369
1267.02	95.785		1267.02	74.2261
1267.51	95.7506		1267.51	74.3128
1267.99	95.7117		1267.99	74.3945
1268.47	95.6683		1268.47	74.4694
1268.95	95.6205		1268.95	74.5373
1269.43	95.5687		1269.43	74.5994
1269.92	95.5135		1269.92	74.6579
1270.4	95.456		1270.4	74.7145
1270.88	95.3968		1270.88	74.7702
1271.36	95.337		1271.36	74.8247
1271.85	95.2772		1271.85	74.8774
1272.33	95.218		1272.33	74.928
1272.81	95.1599		1272.81	74.9775
1273.29	95.103		1273.29	75.0275
1273.77	95.0477		1273.77	75.0803
1274.26	94.9942		1274.26	75.1376
1274.74	94.9425		1274.74	75.1997
1275.22	94.8928		1275.22	75.2655
1275.7	94.8454		1275.7	75.333
1276.18	94.8007		1276.18	75.4
1276.67	94.7593		1276.67	75.4651
1277.15	94.722		1277.15	75.5281
1277.63	94.6895		1277.63	75.5899
1278.11	94.6628		1278.11	75.6522
1278.59	94.6424		1278.59	75.7169
1279.08	94.629		1279.08	75.7862
1279.56	94.6228		1279.56	75.8619
1280.04	94.6241		1280.04	75.9459
1280.52	94.633		1280.52	76.04
1281.01	94.6495		1281.01	76.1448
1281.49	94.6737		1281.49	76.2601
1281.97	94.7052		1281.97	76.3838
1282.45	94.7435		1282.45	76.5126
1282.93	94.7878		1282.93	76.6426
1283.42	94.8366		1283.42	76.7705
1283.9	94.8883		1283.9	76.8942
1284.38	94.941		1284.38	77.0135
1284.86	94.9928		1284.86	77.1294
1285.34	95.0417		1285.34	77.243
1285.83	95.0862		1285.83	77.3548
1286.31	95.1252		1286.31	77.4634
1286.79	95.1578		1286.79	77.5663
1287.27	95.1839		1287.27	77.6601
1287.76	95.2035		1287.76	77.7422
1288.24	95.2173		1288.24	77.8115
1288.72	95.2261		1288.72	77.8687
1289.2	95.2308		1289.2	77.916
1289.68	95.2321		1289.68	77.9559
1290.16	95.2306		1290.16	77.9905
1290.65	95.2269		1290.65	78.0208
1291.13	95.2211		1291.13	78.0473
1291.61	95.2132		1291.61	78.0699
1292.09	95.2031		1292.09	78.0893
1292.58	95.1908		1292.58	78.1062
1293.06	95.1761		1293.06	78.1216
1293.54	95.1584		1293.54	78.1359
1294.02	95.1373		1294.02	78.1484
1294.5	95.112		1294.5	78.1574
1294.99	95.0814		1294.99	78.1605
1295.47	95.0447		1295.47	78.1556
1295.95	95.0009		1295.95	78.1415
1296.43	94.9495		1296.43	78.1185
1296.91	94.8902		1296.91	78.0877
1297.4	94.8229		1297.4	78.0507
1297.88	94.7478		1297.88	78.0085
1298.36	94.6649		1298.36	77.9615
1298.84	94.5746		1298.84	77.9095
1299.33	94.4771		1299.33	77.8521
1299.81	94.373		1299.81	77.7898
1300.29	94.2629		1300.29	77.7235
1300.77	94.1473		1300.77	77.6549
1301.25	94.027		1301.25	77.5851
1301.74	93.9022		1301.74	77.5146
1302.22	93.7733		1302.22	77.4428
1302.7	93.6402		1302.7	77.3683
1303.18	93.5027		1303.18	77.2901
1303.66	93.3609		1303.66	77.2078
1304.15	93.2149		1304.15	77.1223
1304.63	93.065		1304.63	77.0346
1305.11	92.9118		1305.11	76.9458
1305.59	92.7558		1305.59	76.8559
1306.08	92.5974		1306.08	76.7638
1306.56	92.4371		1306.56	76.6682
1307.04	92.2756		1307.04	76.568
1307.52	92.1136		1307.52	76.4637
1308	91.9521		1308	76.3567
1308.49	91.7924		1308.49	76.2493
1308.97	91.6359		1308.97	76.1436
1309.45	91.4841		1309.45	76.0401
1309.93	91.3382		1309.93	75.9384
1310.41	91.1997		1310.41	75.8373
1310.9	91.0698		1310.9	75.7364
1311.38	90.9502		1311.38	75.6368
1311.86	90.8426		1311.86	75.5419
1312.34	90.7488		1312.34	75.4558
1312.83	90.6704		1312.83	75.3829
1313.31	90.609		1313.31	75.3256
1313.79	90.5659		1313.79	75.2847
1314.27	90.5419		1314.27	75.2595
1314.75	90.5376		1314.75	75.2493
1315.24	90.5533		1315.24	75.2547
1315.72	90.5888		1315.72	75.2777
1316.2	90.6437		1316.2	75.3209
1316.68	90.7169		1316.68	75.3863
1317.16	90.8067		1317.16	75.4741
1317.65	90.9108		1317.65	75.5822
1318.13	91.0268		1318.13	75.7069
1318.61	91.1521		1318.61	75.8435
1319.09	91.2842		1319.09	75.9874
1319.58	91.4207		1319.58	76.1349
1320.06	91.5595		1320.06	76.2834
1320.54	91.6981		1320.54	76.4304
1321.02	91.8345		1321.02	76.574
1321.5	91.9662		1321.5	76.7125
1321.99	92.0913		1321.99	76.8448
1322.47	92.2078		1322.47	76.9705
1322.95	92.3146		1322.95	77.0902
1323.43	92.4107		1323.43	77.2048
1323.91	92.4955		1323.91	77.3147
1324.4	92.5687		1324.4	77.4195
1324.88	92.6298		1324.88	77.5176
1325.36	92.6782		1325.36	77.6068
1325.84	92.7134		1325.84	77.6847
1326.33	92.7347		1326.33	77.7499
1326.81	92.7419		1326.81	77.8018
1327.29	92.7349		1327.29	77.841
1327.77	92.7141		1327.77	77.8684
1328.25	92.6804		1328.25	77.8844
1328.73	92.635		1328.73	77.8889
1329.22	92.5794		1329.22	77.8808
1329.7	92.5157		1329.7	77.8593
1330.18	92.4461		1330.18	77.8241
1330.66	92.3731		1330.66	77.777
1331.15	92.2995		1331.15	77.7215
1331.63	92.2282		1331.63	77.6623
1332.11	92.1617		1332.11	77.6045
1332.59	92.1021		1332.59	77.5522
1333.07	92.0514		1333.07	77.508
1333.56	92.011		1333.56	77.4731
1334.04	91.9821		1334.04	77.4481
1334.52	91.9658		1334.52	77.4334
1335	91.9631		1335	77.4295
1335.48	91.9746		1335.48	77.437
1335.97	92.0002		1335.97	77.4556
1336.45	92.0392		1336.45	77.4843
1336.93	92.0905		1336.93	77.5209
1337.41	92.1524		1337.41	77.5636
1337.9	92.2234		1337.9	77.6112
1338.38	92.302		1338.38	77.6639
1338.86	92.3871		1338.86	77.7228
1339.34	92.4778		1339.34	77.7889
1339.82	92.5734		1339.82	77.8614
1340.31	92.6732		1340.31	77.9377
1340.79	92.7761		1340.79	78.0146
1341.27	92.8812		1341.27	78.0898
1341.75	92.9875		1341.75	78.1632
1342.23	93.094		1342.23	78.2363
1342.72	93.1997		1342.72	78.3112
1343.2	93.3036		1343.2	78.3899
1343.68	93.4045		1343.68	78.4723
1344.16	93.501		1344.16	78.5568
1344.65	93.5916		1344.65	78.6396
1345.13	93.6751		1345.13	78.7166
1345.61	93.7501		1345.61	78.7843
1346.09	93.8157		1346.09	78.8407
1346.57	93.871		1346.57	78.8859
1347.06	93.9154		1347.06	78.9207
1347.54	93.9482		1347.54	78.9458
1348.02	93.9687		1348.02	78.9612
1348.5	93.9768		1348.5	78.9662
1348.98	93.9724		1348.98	78.9595
1349.47	93.9562		1349.47	78.9405
1349.95	93.9294		1349.95	78.91
1350.43	93.8936		1350.43	78.8703
1350.91	93.8506		1350.91	78.8244
1351.39	93.8026		1351.39	78.7754
1351.88	93.7512		1351.88	78.7251
1352.36	93.698		1352.36	78.6745
1352.84	93.6441		1352.84	78.6234
1353.32	93.5907		1353.32	78.5721
1353.81	93.5386		1353.81	78.5213
1354.29	93.4888		1354.29	78.4726
1354.77	93.4418		1354.77	78.4279
1355.25	93.3983		1355.25	78.3882
1355.73	93.3585		1355.73	78.3534
1356.22	93.3226		1356.22	78.3213
1356.7	93.2906		1356.7	78.2893
1357.18	93.2626		1357.18	78.255
1357.66	93.2389		1357.66	78.2178
1358.14	93.2199		1358.14	78.1785
1358.63	93.2059		1358.63	78.1392
1359.11	93.197		1359.11	78.1025
1359.59	93.1932		1359.59	78.0698
1360.07	93.1938		1360.07	78.0416
1360.56	93.1983		1360.56	78.017
1361.04	93.2059		1361.04	77.9952
1361.52	93.216		1361.52	77.9757
1362	93.2279		1362	77.9597
1362.48	93.2408		1362.48	77.9486
1362.97	93.2537		1362.97	77.9431
[truncated: 5,470 more rows]
