# Supplementary material for: Rapidly making biodegradable and recyclable paper plastic based on microwave radiation driven dynamic carbamate chemistry
Source: Nat Commun. 2025 Jul 15;16:6523. doi: 10.1038/s41467-025-61722-0 (PMC12264110; doi:10.1038/s41467-025-61722-0)
Supplement: Supplementary file 4 — Source Data [file 41467_2025_61722_MOESM4_ESM.zip › Source Data/Source Data Fig. 3.xlsx]

## Sheet: Fig3a
Paper	Test	Paper	Simulation	Paper plastic	Test	Paper plastic	Simulation
Strain (%)	Stress (MPa)	Strain (%)	Stress (MPa)	Strain (%)	Stress (MPa)	Strain (%)	Stress (MPa)
0	0.41494	0	0	6.25836e-05	0.36496	0	0
0.000842912	0.41494	0.002	1.84793	0.000702897	0.18248	5e-05	-0.17583
0.0013	0.41494	0.004	3.36237	0.00115	0.18248	0.0001	0.0965
0.00176	1.45228	0.006	4.79975	0.0016	0.72993	0.00015	0.56712
0.00238	2.07469	0.008	6.08319	0.00191	1.82482	0.0002	0.68062
0.00299	2.48963	0.01	7.26243	0.00217	3.10219	0.00025	0.67505
0.0036	3.11203	0.012	8.15796	0.00254	4.19708	0.0003	1.05519
0.00414	3.94191	0.014	9.15443	0.00293	5.47445	0.00035	1.04381
0.00467	4.77178	0.016	10.1331	0.00319	6.75182	0.0004	1.14933
0.00529	5.39419	0.018	10.7663	0.00356	8.0292	0.00045	1.31595
0.00575	6.22407	0.02	11.7177	0.00394	8.94161	0.0005	1.28256
0.00644	7.05394			0.0042	10.5839	0.00055	1.53193
0.00713	7.88382			0.00457	11.6788	0.0006	1.67265
0.00789	8.50622			0.00515	13.1387	0.00065	1.95868
0.00858	9.12863			0.00546	14.4161	0.0007	2.21238
0.00927	9.54357			0.00597	15.8759	0.00075	2.26682
0.00996	10.3734			0.00616	17.8832	0.0008	2.34036
0.01073	10.7884			0.00673	19.3431	0.00085	2.51528
0.01142	11.2033			0.00731	20.6204	0.0009	2.53321
0.01218	11.4108			0.00762	22.8102	0.00095	2.67632
0.01303	11.8257			0.00819	24.4525	0.001	3.01907
0.01387	12.2407			0.00889	26.2774	0.00105	2.97099
0.01441	12.4481			0.00946	27.9197	0.0011	2.99015
0.01525	12.8631			0.00857	25.5475	0.00115	2.97098
0.01625	13.278			0.00984	29.0146	0.0012	3.7277
0.01709	13.278			0.01016	30.8394	0.00125	3.85018
0.01793	13.278			0.01054	31.7518	0.0013	3.79315
0.01839	12.8631			0.01092	33.0292	0.00135	4.11373
0.01877	12.0332			0.01124	34.3066	0.0014	4.25248
0.01916	11.2033			0.01156	35.4015	0.00145	4.23144
0.01939	10.166			0.012	36.8613	0.0015	4.12795
0.01962	8.92116			0.01257	38.1387	0.00155	4.46979
				0.01289	39.2336	0.0016	4.21556
				0.01327	40.3285	0.00165	4.49028
				0.01365	41.2409	0.0017	5.08902
				0.01403	42.5183	0.00175	5.01275
				0.01442	43.7956	0.0018	4.93321
				0.01479	45.438	0.00185	5.37088
				0.0153	47.0803	0.0019	5.45402
				0.01561	48.3577	0.00195	5.41736
				0.01606	49.2701	0.002	5.6723
				0.01638	50	0.00205	6.04077
				0.01676	51.0949	0.0021	5.70021
				0.01721	52.5547	0.00215	6.22991
				0.01758	53.6496	0.0022	6.67789
				0.01784	54.7445	0.00225	6.42409
				0.01822	55.6569	0.0023	6.32185
				0.01861	56.7518	0.00235	6.72891
				0.01911	58.0292	0.0024	7.07208
				0.01943	58.9416	0.00245	6.72422
				0.01981	59.854	0.0025	6.9349
				0.02025	61.4963	0.00255	7.49779
				0.02082	62.9562	0.0026	7.62058
				0.02058	62.2263	0.00265	7.52052
				0.02121	64.0511	0.0027	7.7913
				0.02152	64.781	0.00275	7.9243
				0.02184	66.0584	0.0028	7.58649
				0.02229	66.7883	0.00285	8.26744
				0.02286	67.8832	0.0029	8.16436
				0.02318	68.6131	0.00295	8.26631
				0.02363	69.708	0.003	8.66819
				0.02401	70.438	0.00305	8.67235
				0.02426	71.5328	0.0031	8.97734
				0.02457	72.0803	0.00315	9.18826
				0.02496	73.1752	0.0032	8.98272
				0.02527	74.4526	0.00325	9.5373
				0.02553	75.1825	0.0033	9.85694
				0.02597	75.9124	0.00335	9.62406
				0.02642	77.1898	0.0034	9.67781
				0.02699	78.2847	0.00345	9.38699
				0.0275	79.7445	0.0035	10.095
				0.02808	81.2044	0.00355	10.5403
				0.02858	82.2993	0.0036	10.4855
				0.02921	83.7591	0.00365	10.24
				0.0289	83.0292	0.0037	10.4007
				0.02954	84.6715	0.00375	10.7219
				0.02992	85.7664	0.0038	10.8171
				0.03017	86.3139	0.00385	11.0391
				0.03043	86.8613	0.0039	11.0561
				0.03087	87.5912	0.00395	11.26
				0.03132	88.3212	0.004	10.9613
				0.03157	89.4161	0.00405	11.3264
				0.03195	89.9635	0.0041	11.9391
				0.03247	91.0584	0.00415	11.7269
				0.03323	92.3358	0.0042	11.9967
				0.03285	91.7883	0.00425	12.2305
				0.03348	93.2482	0.0043	12.3148
				0.03405	94.3431	0.00435	12.2044
				0.03374	93.7956	0.0044	12.494
				0.03431	95.073	0.00445	12.8224
				0.03469	95.6204	0.0045	12.8822
				0.03507	96.3504	0.00455	13.1695
				0.03545	97.2628	0.0046	13.1835
				0.0359	97.9927	0.00465	13.0993
				0.03622	99.2701	0.0047	13.2488
				0.03679	100.182	0.00475	13.6703
				0.03736	101.277	0.0048	13.3239
				0.03781	102.19	0.00485	14.0594
				0.03838	103.102	0.0049	13.962
				0.0387	104.015	0.00495	14.0632
				0.03914	104.562	0.005	14.2471
				0.03953	105.474	0.00505	14.1709
				0.03998	106.204	0.0051	14.5213
				0.04029	106.752	0.00515	14.7258
				0.04074	107.664	0.0052	14.6646
				0.04125	108.394	0.00525	14.7563
				0.04175	109.489	0.0053	14.7658
				0.0424	110.401	0.00535	15.1675
				0.04264	111.314	0.0054	15.2396
				0.04322	112.226	0.00545	15.4421
				0.04373	113.139	0.0055	15.4217
				0.04431	114.234	0.00555	15.3348
				0.04507	114.781	0.0056	15.4032
				0.04546	116.058	0.00565	15.9026
				0.04583	116.971	0.0057	16.4791
				0.04654	117.701	0.00575	16.417
				0.04698	118.431	0.0058	16.5458
				0.04749	118.978	0.00585	16.9978
				0.04807	119.891	0.0059	16.9442
				0.04857	120.438	0.00595	16.9992
				0.04927	121.35	0.006	17.0242
				0.04972	122.08	0.00605	17.2198
				0.04967	120.62	0.0061	17.8995
				0.0496	119.343	0.00615	17.3507
				0.04992	118.248	0.0062	17.5338
				0.04999	116.788	0.00625	18.0476
				0.05	115.511	0.0063	18.2836
						0.00635	18.1973
						0.0064	18.4725
						0.00645	17.9078
						0.0065	18.5142
						0.00655	18.5299
						0.0066	18.5371
						0.00665	18.9561
						0.0067	18.9733
						0.00675	19.1764
						0.0068	19.1411
						0.00685	19.4883
						0.0069	19.673
						0.00695	19.7954
						0.007	19.7764
						0.00705	20.0744
						0.0071	20.2519
						0.00715	20.4527
						0.0072	20.739
						0.00725	20.5287
						0.0073	20.6434
						0.00735	21.0628
						0.0074	20.8794
						0.00745	21.2972
						0.0075	21.4259
						0.00755	21.1833
						0.0076	21.395
						0.00765	21.5517
						0.0077	21.9263
						0.00775	21.8622
						0.0078	21.9011
						0.00785	22.1645
						0.0079	21.9338
						0.00795	22.6854
						0.008	23.0373
						0.00805	22.8668
						0.0081	22.9345
						0.00815	22.9598
						0.0082	23.1574
						0.00825	23.454
						0.0083	23.9461
						0.00835	23.6614
						0.0084	23.7299
						0.00845	24.0057
						0.0085	24.0586
						0.00855	24.2484
						0.0086	24.4625
						0.00865	24.2636
						0.0087	24.4106
						0.00875	24.8163
						0.0088	24.5727
						0.00885	25.2441
						0.0089	25.3028
						0.00895	25.9757
						0.009	25.5371
						0.00905	25.7681
						0.0091	25.6391
						0.00915	25.6827
						0.0092	26.0862
						0.00925	26.1375
						0.0093	26.136
						0.00935	26.3248
						0.0094	26.6747
						0.00945	26.4828
						0.0095	26.9194
						0.00955	26.9105
						0.0096	27.2423
						0.00965	27.3393
						0.0097	27.3385
						0.00975	27.7333
						0.0098	27.7821
						0.00985	27.9547
						0.0099	28.4215
						0.00995	27.8836
						0.01	28.7338
						0.01005	28.533
						0.0101	28.7634
						0.01015	28.7258
						0.0102	29.2107
						0.01025	29.4094
						0.0103	29.6572
						0.01035	29.6344
						0.0104	29.5511
						0.01045	29.389
						0.0105	30.0695
						0.01055	29.8699
						0.0106	29.7043
						0.01065	30.4295
						0.0107	30.5495
						0.01075	30.3875
						0.0108	30.569
						0.01085	30.3215
						0.0109	30.7677
						0.01095	30.861
						0.011	30.7686
						0.01105	31.5482
						0.0111	31.3287
						0.01115	31.5497
						0.0112	31.6437
						0.01125	31.924
						0.0113	31.646
						0.01135	32.1892
						0.0114	31.6584
						0.01145	32.0465
						0.0115	32.4773
						0.01155	32.5921
						0.0116	32.7997
						0.01165	33.1458
						0.0117	32.8626
						0.01175	33.4002
						0.0118	33.4319
						0.01185	33.8292
						0.0119	33.5354
						0.01195	33.7378
						0.012	33.8782
						0.01205	33.9117
						0.0121	34.2745
						0.01215	34.4504
						0.0122	34.2282
						0.01225	34.1645
						0.0123	35.0569
						0.01235	35.2439
						0.0124	35.4074
						0.01245	35.2301
						0.0125	35.0613
						0.01255	35.1675
						0.0126	35.6625
						0.01265	35.7076
						0.0127	35.4246
						0.01275	35.9014
						0.0128	36.3184
						0.01285	36.1338
						0.0129	36.4248
						0.01295	36.4872
						0.013	36.9385
						0.01305	36.6502
						0.0131	36.4468
						0.01315	37.4188
						0.0132	37.3622
						0.01325	37.4371
						0.0133	37.5516
						0.01335	37.6085
						0.0134	37.6683
						0.01345	37.8618
						0.0135	38.3828
						0.01355	38.2306
						0.0136	38.4911
						0.01365	38.7631
						0.0137	38.8661
						0.01375	38.8251
						0.0138	39.3012
						0.01385	39.3573
						0.0139	39.1235
						0.01395	39.5168
						0.014	39.7743
						0.01405	40.0757
						0.0141	39.9601
						0.01415	40.0689
						0.0142	40.3506
						0.01425	40.0635
						0.0143	40.8658
						0.01435	40.4001
						0.0144	40.978
						0.01445	41.0045
						0.0145	40.9687
						0.01455	41.0474
						0.0146	41.5301
						0.01465	41.4904
						0.0147	41.8369
						0.01475	41.8067
						0.0148	42.02
						0.01485	42.134
						0.0149	42.1007
						0.01495	42.6794
						0.015	42.5252
						0.01505	42.8436
						0.0151	42.7709
						0.01515	43.0909
						0.0152	42.8253
						0.01525	43.425
						0.0153	43.1616
						0.01535	43.4695
						0.0154	43.8181
						0.01545	43.6464
						0.0155	43.9232
						0.01555	44.0842
						0.0156	44.3843
						0.01565	44.5141
						0.0157	44.4201
						0.01575	44.7165
						0.0158	44.4791
						0.01585	45.1992
						0.0159	44.9081
						0.01595	44.9338
						0.016	45.6532
						0.01605	45.3104
						0.0161	45.748
						0.01615	45.8011
						0.0162	46.0776
						0.01625	46.1553
						0.0163	46.464
						0.01635	46.3268
						0.0164	46.3811
						0.01645	46.8644
						0.0165	46.9368
						0.01655	46.9722
						0.0166	47.138
						0.01665	47.3083
						0.0167	47.6476
						0.01675	47.4484
						0.0168	47.4518
						0.01685	47.6121
						0.0169	48.2717
						0.01695	48.3427
						0.017	48.2807
						0.01705	48.4785
						0.0171	48.8321
						0.01715	49.0211
						0.0172	48.8357
						0.01725	49.2695
						0.0173	49.3228
						0.01735	49.3699
						0.0174	49.499
						0.01745	49.8239
						0.0175	49.6397
						0.01755	49.9438
						0.0176	49.8513
						0.01765	49.9948
						0.0177	50.5016
						0.01775	50.4047
						0.0178	50.2773
						0.01785	50.6647
						0.0179	50.7609
						0.01795	50.8923
						0.018	51.0188
						0.01805	51.4255
						0.0181	51.5671
						0.01815	51.5738
						0.0182	51.9921
						0.01825	51.6652
						0.0183	52.2881
						0.01835	51.8528
						0.0184	52.1668
						0.01845	52.3924
						0.0185	52.5513
						0.01855	52.9096
						0.0186	53.1431
						0.01865	53.2992
						0.0187	53.1455
						0.01875	53.0734
						0.0188	53.1038
						0.01885	53.6557
						0.0189	54.0128
						0.01895	53.7766
						0.019	54.1194
						0.01905	54.1044
						0.0191	54.6023
						0.01915	54.6693
						0.0192	54.668
						0.01925	54.8016
						0.0193	54.6842
						0.01935	54.9734
						0.0194	55.6846
						0.01945	55.3993
						0.0195	55.6345
						0.01955	55.695
						0.0196	55.5676
						0.01965	55.9042
						0.0197	56.1184
						0.01975	56.3192
						0.0198	56.2208
						0.01985	56.4029
						0.0199	56.5841
						0.01995	56.8521
						0.02	56.9985
						0.02005	56.9968
						0.0201	57.2005
						0.02015	57.1191
						0.0202	57.397
						0.02025	57.7669
						0.0203	57.64
						0.02035	57.7939
						0.0204	58.1632
						0.02045	58.2373
						0.0205	58.3213
						0.02055	59.2428
						0.0206	58.8899
						0.02065	58.9467
						0.0207	58.9129
						0.02075	59.0189
						0.0208	59.1626
						0.02085	59.509
						0.0209	59.6565
						0.02095	59.5493
						0.021	59.6334
						0.02105	60.0255
						0.0211	60.2042
						0.02115	60.242
						0.0212	60.539
						0.02125	60.892
						0.0213	60.6095
						0.02135	60.8861
						0.0214	61.2477
						0.02145	61.1132
						0.0215	61.2225
						0.02155	61.4605
						0.0216	61.2682
						0.02165	61.7306
						0.0217	62.3813
						0.02175	62.2568
						0.0218	62.0539
						0.02185	62.0414
						0.0219	62.5575
						0.02195	62.7666
						0.022	62.3231
						0.02205	62.8468
						0.0221	63.0796
						0.02215	63.0238
						0.0222	63.1997
						0.02225	63.5835
						0.0223	63.5347
						0.02235	63.9327
						0.0224	63.7609
						0.02245	64.2812
						0.0225	64.3854
						0.02255	64.1033
						0.0226	64.5596
						0.02265	64.7879
						0.0227	64.9233
						0.02275	65.0465
						0.0228	65.1076
						0.02285	65.2728
						0.0229	65.5326
						0.02295	65.4862
						0.023	65.6018
						0.02305	65.7674
						0.0231	65.8992
						0.02315	66.4048
						0.0232	66.6934
						0.02325	66.5367
						0.0233	66.5869
						0.02335	66.6951
						0.0234	66.6796
						0.02345	66.8274
						0.0235	67.2704
						0.02355	67.4557
						0.0236	67.2969
						0.02365	67.5503
						0.0237	67.7116
						0.02375	67.9303
						0.0238	68.0867
						0.02385	68.333
						0.0239	68.6243
						0.02395	68.6649
						0.024	68.9346
						0.02405	68.7675
						0.0241	68.9738
						0.02415	69.3562
						0.0242	69.1939
						0.02425	69.2263
						0.0243	69.9408
						0.02435	69.8445
						0.0244	69.8194
						0.02445	69.9925
						0.0245	70.6166
						0.02455	70.4102
						0.0246	70.4017
						0.02465	70.598
						0.0247	70.788
						0.02475	71.0644
						0.0248	71.4078
						0.02485	71.0177
						0.0249	71.6293
						0.02495	71.649
						0.025	71.6983
						0.02505	71.9661
						0.0251	71.9559
						0.02515	72.2633
						0.0252	72.5812
						0.02525	72.6953
						0.0253	73.0079
						0.02535	72.8263
						0.0254	73.0156
						0.02545	72.9061
						0.0255	73.2944
						0.02555	73.508
						0.0256	73.6523
						0.02565	73.6715
						0.0257	73.7004
						0.02575	74.3851
						0.0258	74.209
						0.02585	73.9386
						0.0259	74.574
						0.02595	74.828
						0.026	74.9963
						0.02605	74.7792
						0.0261	74.7632
						0.02615	75.2844
						0.0262	75.3926
						0.02625	75.3519
						0.0263	75.5967
						0.02635	75.6696
						0.0264	76.3157
						0.02645	76.4101
						0.0265	76.2345
						0.02655	76.7689
						0.0266	76.793
						0.02665	76.7377
						0.0267	76.8474
						0.02675	77.2589
						0.0268	77.3516
						0.02685	77.5226
						0.0269	77.7279
						0.02695	77.881
						0.027	77.4815
						0.02705	78.094
						0.0271	78.1098
						0.02715	78.3317
						0.0272	78.4384
						0.02725	78.7142
						0.0273	78.5636
						0.02735	78.5084
						0.0274	79.0722
						0.02745	79.1268
						0.0275	79.6151
						0.02755	79.358
						0.0276	79.3932
						0.02765	79.9209
						0.0277	79.86
						0.02775	79.898
						0.0278	80.1182
						0.02785	80.3293
						0.0279	80.5432
						0.02795	80.705
						0.028	80.5026
						0.02805	81.4071
						0.0281	80.9558
						0.02815	81.401
						0.0282	81.4798
						0.02825	81.5927
						0.0283	81.9486
						0.02835	81.7104
						0.0284	81.9697
						0.02845	82.355
						0.0285	82.4932
						0.02855	82.4063
						0.0286	82.7356
						0.02865	82.8411
						0.0287	83.1198
						0.02875	83.2605
						0.0288	83.1362
						0.02885	83.5888
						0.0289	83.4322
						0.02895	83.5731
						0.029	84.0854
						0.02905	84.0919
						0.0291	84.2224
						0.02915	84.1449
						0.0292	84.7649
						0.02925	84.8169
						0.0293	84.7732
						0.02935	85.0783
						0.0294	84.8034
						0.02945	85.2387
						0.0295	85.7232
						0.02955	85.6832
						0.0296	85.9197
						0.02965	86.0631
						0.0297	86.3932
						0.02975	86.4991
						0.0298	86.4265
						0.02985	86.3445
						0.0299	86.8748
						0.02995	86.8665
						0.03	86.8354
						0.03005	86.8834
						0.0301	87.4116
						0.03015	87.5336
						0.0302	87.7983
						0.03025	87.8033
						0.0303	88.0267
						0.03035	88.3483
						0.0304	88.1103
						0.03045	88.7001
						0.0305	88.4458
						0.03055	88.8358
						0.0306	89.0549
						0.03065	89.341
						0.0307	89.1076
						0.03075	89.3999
						0.0308	89.3374
						0.03085	89.5327
						0.0309	90.1756
						0.03095	90.3685
						0.031	90.1841
						0.03105	90.184
						0.0311	90.2556
						0.03115	90.6624
						0.0312	91.1159
						0.03125	91.107
						0.0313	91.2673
						0.03135	91.4122
						0.0314	91.4647
						0.03145	91.7817
						0.0315	91.5537
						0.03155	92.1226
						0.0316	92.0278
						0.03165	92.2827
						0.0317	92.5569
						0.03175	92.5207
						0.0318	92.8621
						0.03185	93.2263
						0.0319	93.0801
						0.03195	93.3442
						0.032	93.5435
						0.03205	93.7041
						0.0321	93.894
						0.03215	93.9966
						0.0322	94.3879
						0.03225	94.4823
						0.0323	94.3245
						0.03235	94.497
						0.0324	94.3538
						0.03245	95.1149
						0.0325	95.3107
						0.03255	94.8425
						0.0326	95.0154
						0.03265	95.4426
						0.0327	95.7789
						0.03275	95.8939
						0.0328	96.0131
						0.03285	96.3529
						0.0329	96.3621
						0.03295	96.3354
						0.033	96.9064
						0.03305	96.3438
						0.0331	97.0626
						0.03315	97.0694
						0.0332	97.38
						0.03325	97.3524
						0.0333	97.5452
						0.03335	97.7721
						0.0334	97.9392
						0.03345	98.1252
						0.0335	97.8126
						0.03355	98.4275
						0.0336	98.5645
						0.03365	98.6876
						0.0337	98.9784
						0.03375	98.7984
						0.0338	99.1482
						0.03385	99.3841
						0.0339	99.0969
						0.03395	100.006
						0.034	100.043
						0.03405	99.3869
						0.0341	100.1
						0.03415	100.097
						0.0342	100.34
						0.03425	100.781
						0.0343	101.23
						0.03435	101.208
						0.0344	101.121
						0.03445	101.256
						0.0345	101.24
						0.03455	101.643
						0.0346	101.638
						0.03465	102.002
						0.0347	102.111
						0.03475	102.069
						0.0348	102.49
						0.03485	102.63
						0.0349	102.616
						0.03495	103.002
						0.035	103.248
						0.03505	103.389
						0.0351	103.312
						0.03515	103.674
						0.0352	103.827
						0.03525	104.069
						0.0353	104.116
						0.03535	104.118
						0.0354	104.219
						0.03545	104.639
						0.0355	104.862
						0.03555	104.822
						0.0356	104.856
						0.03565	105.117
						0.0357	105.469
						0.03575	105.223
						0.0358	105.647
						0.03585	105.735
						0.0359	105.94
						0.03595	106.109
						0.036	106.438
						0.03605	106.74
						0.0361	106.553
						0.03615	106.947
						0.0362	106.95
						0.03625	106.981
						0.0363	107.412
						0.03635	107.518
						0.0364	107.897
						0.03645	107.479
						0.0365	107.671
						0.03655	108.089
						0.0366	108.521
						0.03665	108.66
						0.0367	108.565
						0.03675	108.344
						0.0368	109.048
						0.03685	109.04
						0.0369	109.555
						0.03695	109.708
						0.037	109.452
						0.03705	109.726
						0.0371	110.096
						0.03715	110.106
						0.0372	110.535
						0.03725	110.826
						0.0373	110.445
						0.03735	110.499
						0.0374	111.024
						0.03745	111.308
						0.0375	111.32
						0.03755	111.355
						0.0376	111.374
						0.03765	111.672
						0.0377	112.333
						0.03775	112.531
						0.0378	112.704
						0.03785	112.668
						0.0379	112.947
						0.03795	113.009
						0.038	113.586
						0.03805	113.5
						0.0381	113.861
						0.03815	113.632
						0.0382	113.918
						0.03825	114.138
						0.0383	114.409
						0.03835	114.431
						0.0384	114.82
						0.03845	114.572
						0.0385	114.913
						0.03855	114.95
						0.0386	115.007
						0.03865	115.493
						0.0387	115.377
						0.03875	115.726
						0.0388	115.818
						0.03885	115.781
						0.0389	116.052
						0.03895	116.503
						0.039	116.149
						0.03905	116.448
						0.0391	116.875
						0.03915	117.246
						0.0392	117.091
						0.03925	117.42
						0.0393	117.257
						0.03935	117.891
						0.0394	117.398
						0.03945	118.031
						0.0395	118.234
						0.03955	118.632
						0.0396	118.956
						0.03965	118.754
						0.0397	118.75
						0.03975	119.298
						0.0398	119.163
						0.03985	119.53
						0.0399	119.497
						0.03995	119.693
						0.04	119.968
						0.04005	120.083
						0.0401	120.675
						0.04015	120.886
						0.0402	120.47
						0.04025	120.842
						0.0403	121.028
						0.04035	121.143
						0.0404	121.241
						0.04045	121.665
						0.0405	121.827
						0.04055	121.939
						0.0406	122.334
						0.04065	122.48
						0.0407	121.997
						0.04075	122.705
						0.0408	122.564
						0.04085	123.222
						0.0409	123.298
						0.04095	123.08
						0.041	123.193
						0.04105	123.574
						0.0411	123.41
						0.04115	124.125
						0.0412	124.231
						0.04125	124.328
						0.0413	124.411
						0.04135	124.749
						0.0414	124.957
						0.04145	124.968
						0.0415	124.911
						0.04155	125.084
						0.0416	125.402
						0.04165	125.598
						0.0417	125.914
						0.04175	125.97
						0.0418	126.012
						0.04185	126.072
						0.0419	126.127
						0.04195	126.792
						0.042	126.854
						0.04205	127.126
						0.0421	127.79
						0.04215	127.645
						0.0422	127.66
						0.04225	127.895
						0.0423	127.979
						0.04235	127.919
						0.0424	128.124
						0.04245	128.432
						0.0425	128.683
						0.04255	128.912
						0.0426	129.454
						0.04265	128.999
						0.0427	128.845
						0.04275	129.651
						0.0428	129.582
						0.04285	129.721
						0.0429	129.853
						0.04295	130.473
						0.043	130.297
						0.04305	130.543
						0.0431	130.948
						0.04315	130.717
						0.0432	130.87
						0.04325	131.345
						0.0433	130.957
						0.04335	131.766
						0.0434	131.594
						0.04345	132.178
						0.0435	131.747
						0.04355	132.394
						0.0436	132.692
						0.04365	132.69
						0.0437	133.087
						0.04375	133.072
						0.0438	133.116
						0.04385	133.91
						0.0439	133.631
						0.04395	133.94
						0.044	133.651
						0.04405	134.164
						0.0441	133.968
						0.04415	134.654
						0.0442	134.53
						0.04425	134.899
						0.0443	134.97
						0.04435	134.977
						0.0444	135.184
						0.04445	135.72
						0.0445	136.228
						0.04455	136.037
						0.0446	136.225
						0.04465	136.036
						0.0447	136.306
						0.04475	136.746
						0.0448	136.854
						0.04485	137.312
						0.0449	137.273
						0.04495	137.214
						0.045	137.346
						0.04505	137.912
						0.0451	137.707
						0.04515	138.17
						0.0452	138.282
						0.04525	138.333
						0.0453	138.871
						0.04535	138.644
						0.0454	139.232
						0.04545	139.453
						0.0455	139.38
						0.04555	139.831
						0.0456	139.501
						0.04565	140.101
						0.0457	140.138
						0.04575	140.167
						0.0458	140.173
						0.04585	140.74
						0.0459	140.982
						0.04595	141.045
						0.046	141.301
						0.04605	141.22
						0.0461	141.667
						0.04615	141.722
						0.0462	142.121
						0.04625	142.313
						0.0463	142.043
						0.04635	142.487
						0.0464	142.579
						0.04645	142.721
						0.0465	142.887
						0.04655	143.444
						0.0466	143.454
						0.04665	143.597
						0.0467	143.84
						0.04675	144.081
						0.0468	144.562
						0.04685	144.664
						0.0469	144.221
						0.04695	144.945
						0.047	144.771
						0.04705	144.876
						0.0471	144.95
						0.04715	145.823
						0.0472	145.531
						0.04725	145.926
						0.0473	145.845
						0.04735	146.106
						0.0474	146.357
						0.04745	146.525
						0.0475	146.594
						0.04755	146.672
						0.0476	146.783
						0.04765	146.989
						0.0477	147.589
						0.04775	147.424
						0.0478	147.478
						0.04785	147.8
						0.0479	148.004
						0.04795	148.038
						0.048	148.769
						0.04805	148.916
						0.0481	148.598
						0.04815	148.89
						0.0482	149.517
						0.04825	149.561
						0.0483	149.879
						0.04835	150.114
						0.0484	149.978
						0.04845	150.386
						0.0485	150.232
						0.04855	150.61
						0.0486	150.797
						0.04865	151.079
						0.0487	151.421
						0.04875	151.322
						0.0488	151.476
						0.04885	151.691
						0.0489	151.941
						0.04895	152.02
						0.049	152.229
						0.04905	152.269
						0.0491	152.615
						0.04915	152.635
						0.0492	153.078
						0.04925	153.05
						0.0493	153.333
						0.04935	153.612
						0.0494	153.976
						0.04945	154.143
						0.0495	154.281
						0.04955	154.286
						0.0496	154.469
						0.04965	154.618
						0.0497	154.858
						0.04975	155.058
						0.0498	155.078
						0.04985	155.677
						0.0499	155.805
						0.04995	156.028
						0.05	156.103

## Sheet: Fig3b
	Tensile strength (MPa)	Error bars		Tensile strength (MPa)	Tensile strength (MPa)	Tensile strength (MPa)
paper	12.63	1.65		14.5	11.3	12.1
paper plastic	126	5.8		132.6	121	124.8
	Young's modulus (GPa）	Error bars		Young's modulus (GPa）	Young's modulus (GPa）	Young's modulus (GPa）
paper	1.1	0.12		0.97	1.14	1.22
paper plastic	2.81	0.14		2.7	2.95	2.79
	Toughness (MJ m-3)	Error bars		Toughness (MJ m-3)	Toughness (MJ m-3)	Toughness (MJ m-3)
paper	0.154	0.014		0.151	0.169	0.142
paper plastic	3.633	0.27		3.587	3.916	3.405
