# Supplementary material for: Rapidly making biodegradable and recyclable paper plastic based on microwave radiation driven dynamic carbamate chemistry
Source: Nat Commun. 2025 Jul 15;16:6523. doi: 10.1038/s41467-025-61722-0 (PMC12264110; doi:10.1038/s41467-025-61722-0)
Supplement: Supplementary file 4 — Source Data [file 41467_2025_61722_MOESM4_ESM.zip › Source Data/Source Data Fig. 4.xlsx]

## Sheet: Fig4a
	CTE (μm/(m·°C))
Polypropylene	101
Polyethylene	357.3
polystyrene	92.97
Polylactic acid	535.4
Paper plastic	6.416

## Sheet: Fig4a(inset)
Paper plastic		PE		PLA		PS		PP
Temperature (°C)	dL/L0	Temperature (°C)	dL/L0	Temperature (°C)	dL/L0	Temperature (°C)	dL/L0	Temperature (°C)	dL/L0
-20.0049	0	-20.0167	0	-19.9922	0	-20.0003	0	-19.9967	0
-20.0093	-0.00011695	-20.0149	-0.000187913	-19.9814	1.3893e-05	-20.0057	1.33968e-05	-19.9979	-0.000221119
-20.0026	6.37908e-05	-20.0154	-0.000258913	-19.9826	0.000191723	-20.0007	-9.41499e-05	-19.9961	-0.000242273
-19.9941	0.000291489	-20.0222	-0.000365355	-19.9899	2.3155e-05	-20.0028	1.86067e-06	-19.993	-9.9768e-05
-20.0009	0.000108976	-20.0174	-0.000455687	-19.9803	-7.78008e-05	-20.0061	-0.000242631	-19.9972	-0.000196677
-20.0027	5.93609e-05	-20.0255	-0.000596075	-19.9802	6.9465e-05	-19.9983	-0.000527686	-19.9951	-0.000328891
-19.9972	0.000206434	-20.0193	-0.000670988	-19.9824	0.000227845	-20.0014	-0.000150714	-19.9937	-0.00042137
-20.0006	0.00011695	-20.0338	-0.000785139	-19.9811	0.000249148	-19.9999	-0.000190905	-19.9932	-0.000560873
-19.9996	0.000143529	-20.0172	-0.000971442	-19.9886	0.000345472	-20.0028	-0.000314453	-20.0011	-0.000379633
-20.0021	7.61946e-05	-20.0222	-0.00108	-19.9751	0.000214878	-20.004	-0.000446189	-19.9969	-0.000638343
-19.9925	0.00033313	-20.0153	-0.00113	-19.9735	0.000154675	-19.9901	-0.000427954	-19.9962	-0.000730822
-20.0054	-1.15178e-05	-20.03	-0.00133	-19.9792	0.000155602	-19.9886	-0.000326362	-19.991	-0.0014
-19.9859	0.000510327	-20.0184	-0.00143	-19.9781	0.000286196	-19.9823	-0.000429815	-19.9885	0.00174
-20.0006	0.00011695	-20.016	-0.00149	-19.9757	0.000280638	-19.9678	-0.00035055	-19.9902	0.00317
-19.9934	0.000309208	-20.0121	-0.00155	-19.9747	0.000276934	-19.9569	-0.000533268	-19.993	0.00267
-19.9871	0.000479317	-20.0202	-0.00165	-19.9632	0.00035103	-19.9539	-0.000753571	-19.9818	0.00236
-19.9823	0.000608671	-20.0206	-0.00187	-19.9738	0.000318613	-19.9452	-0.000713753	-19.9824	0.00239
-19.9857	0.000515642	-20.0008	-0.00193	-19.962	0.000172273	-19.9537	-0.000493822	-19.9775	0.00241
-19.9833	0.000582977	-20.015	-0.00197	-19.9609	0.000151897	-19.9466	-0.00046554	-19.9746	0.00249
-19.966	0.00107	-20.0226	-0.00214	-19.9401	0.000272303	-19.9319	-0.000916938	-19.9725	0.00237
-19.9597	0.00124	-20.0014	-0.00236	-19.9513	0.000285269	-19.9237	-0.00117	-19.9635	0.00214
-19.9586	0.00127	-19.9998	-0.00242	-19.9469	0.000384373	-19.9168	-0.000924753	-19.9536	0.00218
-19.9572	0.0013	-19.9954	-0.00244	-19.9466	0.000361218	-19.8945	-0.000977224	-19.9519	0.00218
-19.9469	0.00158	-19.9803	-0.0024	-19.9347	0.000381594	-19.8906	-0.00107	-19.9423	0.00216
-19.9406	0.00175	-19.981	-0.00248	-19.9335	0.000747443	-19.8708	-0.00109	-19.942	0.00187
-19.9232	0.00222	-19.9673	-0.00264	-19.925	0.000888225	-19.8665	-0.000855164	-19.9345	0.00169
-19.9196	0.00232	-19.9552	-0.00254	-19.9077	0.000986402	-19.8635	-0.00109	-19.9172	0.0019
-19.9106	0.00258	-19.944	-0.00252	-19.9079	0.00132	-19.8388	-0.000666864	-19.9053	0.00202
-19.8986	0.00291	-19.9374	-0.00247	-19.8899	0.00177	-19.8278	-0.00113	-19.8922	0.00181
-19.8796	0.00342	-19.9295	-0.00248	-19.8892	0.00187	-19.8063	-0.000909496	-19.8831	0.00169
-19.8642	0.00383	-19.9127	-0.00232	-19.8682	0.0018	-19.7865	-0.000900192	-19.869	0.00192
-19.8475	0.0043	-19.923	-0.00214	-19.8525	0.0019	-19.7578	-0.000926614	-19.841	0.00196
-19.8412	0.00447	-19.8995	-0.00209	-19.8531	0.00205	-19.7431	-0.000789296	-19.837	0.00221
-19.8306	0.00475	-19.8911	-0.00184	-19.8247	0.00256	-19.7157	-0.000759153	-19.8147	0.00227
-19.8043	0.00548	-19.8578	-0.00144	-19.8194	0.00321	-19.7047	-0.000570854	-19.7901	0.00219
-19.7899	0.00586	-19.8488	-0.00107	-19.7912	0.00407	-19.6727	-0.000542571	-19.7779	0.00197
-19.7673	0.00646	-19.8246	-0.000728754	-19.7739	0.00486	-19.6529	-0.000469261	-19.7582	0.00224
-19.7517	0.00687	-19.816	-0.000394699	-19.7687	0.00504	-19.6201	-0.000282822	-19.7461	0.00228
-19.7266	0.00756	-19.8056	0.000439232	-19.741	0.00516	-19.5897	0.000119827	-19.7135	0.00255
-19.7093	0.00802	-19.771	0.000911604	-19.71	0.00588	-19.5563	-0.000165972	-19.7038	0.0029
-19.6834	0.00872	-19.7592	0.00128	-19.6965	0.0072	-19.5271	0.000543316	-19.6715	0.00293
-19.6708	0.00905	-19.7118	0.00167	-19.6707	0.00765	-19.4908	0.000751711	-19.6512	0.00311
-19.6342	0.01002	-19.6817	0.0018	-19.6475	0.00804	-19.4705	0.000849954	-19.6174	0.00355
-19.607	0.01074	-19.6612	0.00226	-19.6267	0.00837	-19.4357	0.000861118	-19.5865	0.00393
-19.5883	0.01123	-19.6338	0.00299	-19.5937	0.00872	-19.4096	0.000868561	-19.5608	0.00452
-19.5511	0.0122	-19.6089	0.00392	-19.5579	0.00983	-19.3809	0.00104	-19.5337	0.00459
-19.5266	0.01284	-19.5739	0.00475	-19.5539	0.01102	-19.3451	0.00156	-19.4993	0.00465
-19.4977	0.01359	-19.5451	0.00599	-19.5206	0.01183	-19.3232	0.00208	-19.4767	0.00505
-19.4677	0.01437	-19.5213	0.00699	-19.4902	0.01291	-19.29	0.00198	-19.4361	0.0053
-19.4333	0.01524	-19.4815	0.00809	-19.4508	0.01405	-19.2619	0.00154	-19.3942	0.00597
-19.4014	0.01606	-19.4455	0.00918	-19.4323	0.01473	-19.2243	0.00189	-19.3583	0.00669
-19.3747	0.01673	-19.3965	0.01055	-19.3879	0.01587	-19.1825	0.00183	-19.3219	0.00708
-19.3415	0.01758	-19.3652	0.01167	-19.3512	0.01714	-19.1507	0.00248	-19.2932	0.00723
-19.3029	0.01854	-19.3232	0.01253	-19.3169	0.01812	-19.1048	0.00329	-19.2434	0.00796
-19.2622	0.01954	-19.2933	0.01343	-19.2843	0.01899	-19.0636	0.00333	-19.2082	0.00865
-19.2247	0.02045	-19.2453	0.01444	-19.2492	0.01928	-19.0278	0.00313	-19.1682	0.00951
-19.1905	0.02128	-19.2182	0.01531	-19.206	0.0198	-18.9902	0.00323	-19.1233	0.01027
-19.1396	0.0225	-19.1725	0.01631	-19.1546	0.02079	-18.9637	0.00328	-19.0779	0.01116
-19.1091	0.02326	-19.1266	0.01726	-19.1278	0.02229	-18.9209	0.00308	-19.0281	0.01171
-19.0614	0.02439	-19.0851	0.01833	-19.08	0.02397	-18.8815	0.00334	-18.9846	0.01205
-19.0138	0.0255	-19.0394	0.01955	-19.0347	0.0258	-18.843	0.00395	-18.9367	0.01264
-18.9699	0.02652	-18.9935	0.02058	-18.9864	0.02738	-18.8014	0.00394	-18.8971	0.01345
-18.9172	0.02774	-18.9648	0.02166	-18.9394	0.029	-18.7534	0.00399	-18.8422	0.01438
-18.8803	0.02857	-18.9064	0.02294	-18.8949	0.03009	-18.72	0.00436	-18.7935	0.01533
-18.8384	0.02951	-18.8683	0.02414	-18.8543	0.03114	-18.6806	0.00478	-18.7337	0.01647
-18.7877	0.03064	-18.8123	0.02534	-18.804	0.03275	-18.6289	0.00497	-18.6823	0.01711
-18.7462	0.03155	-18.7687	0.02589	-18.7651	0.03348	-18.5961	0.00515	-18.6335	0.01777
-18.7036	0.03248	-18.7111	0.02668	-18.7073	0.03354	-18.5499	0.00565	-18.578	0.01844
-18.6369	0.0339	-18.6672	0.02793	-18.664	0.03314	-18.5135	0.00582	-18.5265	0.01885
-18.5927	0.03484	-18.6092	0.0291	-18.6081	0.03354	-18.4672	0.00632	-18.4652	0.01962
-18.5361	0.03598	-18.5474	0.03084	-18.5554	0.03523	-18.4272	0.00647	-18.4191	0.02007
-18.4937	0.03688	-18.5016	0.03241	-18.5012	0.03747	-18.3779	0.00713	-18.3673	0.0206
-18.4453	0.03789	-18.4431	0.03385	-18.4421	0.03866	-18.3269	0.00735	-18.3121	0.02096
-18.3957	0.03893	-18.3885	0.03495	-18.3852	0.0392	-18.2919	0.00762	-18.2641	0.02135
-18.3325	0.04019	-18.3369	0.03539	-18.336	0.0396	-18.2476	0.00787	-18.209	0.02183
-18.2772	0.04133	-18.2766	0.03514	-18.2785	0.04008	-18.2101	0.0083	-18.1547	0.02232
-18.2226	0.04236	-18.2306	0.03526	-18.2228	0.04093	-18.1679	0.00826	-18.105	0.02279
-18.181	0.04321	-18.1807	0.03559	-18.1764	0.04193	-18.1238	0.00831	-18.0452	0.02358
-18.1193	0.04442	-18.1251	0.03608	-18.1183	0.04286	-18.0775	0.00877	-17.9999	0.02404
-18.0619	0.04554	-18.0688	0.03695	-18.0662	0.04368	-18.0446	0.00926	-17.937	0.02423
-18.0112	0.04658	-18.0143	0.03847	-18.015	0.04451	-17.999	0.00946	-17.8967	0.02451
-17.9525	0.04773	-17.9632	0.03971	-17.9546	0.04566	-17.9585	0.00924	-17.8329	0.0246
-17.9003	0.04879	-17.9019	0.0409	-17.9058	0.0465	-17.923	0.00984	-17.7775	0.02478
-17.8536	0.04969	-17.8484	0.04144	-17.8489	0.04685	-17.876	0.01011	-17.7254	0.02548
-17.7914	0.05095	-17.7973	0.04206	-17.7956	0.04685	-17.832	0.01096	-17.672	0.02563
-17.7362	0.05208	-17.7462	0.04226	-17.7409	0.04734	-17.7852	0.01163	-17.6207	0.02624
-17.6859	0.05313	-17.6866	0.04229	-17.6857	0.04787	-17.7381	0.01271	-17.5663	0.02681
-17.6263	0.05439	-17.6354	0.04247	-17.6324	0.04824	-17.6917	0.01269	-17.5118	0.02688
-17.5798	0.05538	-17.5842	0.04303	-17.5775	0.04769	-17.6519	0.01272	-17.4623	0.02724
-17.513	0.05683	-17.5274	0.0439	-17.5227	0.04742	-17.6107	0.01307	-17.4128	0.02756
-17.4708	0.05779	-17.4739	0.04508	-17.4685	0.04749	-17.5654	0.01326	-17.3626	0.02797
-17.4129	0.0592	-17.4208	0.04591	-17.409	0.04847	-17.5258	0.01366	-17.3087	0.02844
-17.3574	0.06053	-17.3734	0.04681	-17.361	0.04948	-17.4933	0.0138	-17.2586	0.02897
-17.312	0.06164	-17.3116	0.04742	-17.3089	0.05025	-17.4435	0.01437	-17.2067	0.02923
-17.2498	0.06321	-17.2593	0.0482	-17.2535	0.05158	-17.3925	0.01457	-17.1565	0.02939
-17.1924	0.06456	-17.207	0.04924	-17.1949	0.05242	-17.351	0.01474	-17.1002	0.02947
-17.1427	0.06583	-17.1574	0.04965	-17.1477	0.05333	-17.3106	0.015	-17.0564	0.02962
-17.0906	0.06711	-17.1011	0.0494	-17.0943	0.05426	-17.2647	0.01583	-17.0089	0.02962
-17.0427	0.0683	-17.0571	0.04885	-17.0402	0.05453	-17.2238	0.01621	-16.954	0.03009
-16.9955	0.06949	-17.0018	0.04879	-16.9888	0.05454	-17.1734	0.0166	-16.9163	0.03045
-16.945	0.07074	-16.9418	0.04906	-16.9418	0.05527	-17.1356	0.01693	-16.8691	0.03075
-16.8853	0.07218	-16.8963	0.04978	-16.8902	0.05612	-17.0911	0.01755	-16.8188	0.03111
-16.8398	0.07339	-16.8534	0.05079	-16.8512	0.05607	-17.0522	0.01826	-16.7781	0.03118
-16.7869	0.07462	-16.8014	0.05216	-16.7986	0.05524	-17.0073	0.01844	-16.7348	0.03116
-16.7495	0.07554	-16.7513	0.05296	-16.7453	0.05433	-16.9562	0.01829	-16.6887	0.03168
-16.6963	0.07684	-16.7055	0.05332	-16.6973	0.05422	-16.9154	0.01876	-16.6425	0.03215
-16.6484	0.07797	-16.6476	0.05334	-16.6639	0.0547	-16.8753	0.01863	-16.6026	0.03236
-16.6018	0.07912	-16.5995	0.05325	-16.6028	0.05511	-16.8325	0.01947	-16.5745	0.03252
-16.5531	0.08026	-16.558	0.05354	-16.5531	0.05607	-16.7877	0.02012	-16.5224	0.03282
-16.5107	0.08124	-16.5257	0.05367	-16.5158	0.05658	-16.7542	0.02025	-16.4739	0.03295
-16.4643	0.08233	-16.4695	0.05366	-16.4739	0.05667	-16.7115	0.02059	-16.4428	0.03341
-16.4164	0.08345	-16.4282	0.0538	-16.4298	0.05689	-16.6693	0.02123	-16.3977	0.0338
-16.3796	0.08433	-16.3862	0.05394	-16.384	0.05723	-16.625	0.02157	-16.3623	0.03414
-16.3295	0.0855	-16.3405	0.05421	-16.3394	0.05759	-16.5737	0.02149	-16.3223	0.03449
-16.2848	0.08654	-16.3099	0.05458	-16.3035	0.05806	-16.5319	0.02203	-16.2965	0.0349
-16.2456	0.08746	-16.265	0.05482	-16.2651	0.05849	-16.4922	0.02252	-16.2538	0.03548
-16.2021	0.08848	-16.2259	0.05523	-16.2224	0.05892	-16.451	0.0225	-16.2082	0.03591
-16.1694	0.08928	-16.1948	0.05557	-16.1729	0.05904	-16.4046	0.02319	-16.1692	0.03642
-16.1201	0.09041	-16.1466	0.05545	-16.1395	0.05899	-16.3618	0.02412	-16.1344	0.03666
-16.0814	0.0913	-16.1017	0.05547	-16.1007	0.0594	-16.3177	0.02447	-16.1049	0.03689
-16.051	0.09205	-16.0574	0.05566	-16.0568	0.05984	-16.2823	0.02464	-16.0663	0.0373
-16.0062	0.0931	-16.0319	0.05625	-16.0254	0.06012	-16.2292	0.02488	-16.0148	0.03741
-15.9662	0.09404	-15.9838	0.05696	-15.9883	0.06052	-16.19	0.02615	-16.0015	0.03768
-15.9317	0.09475	-15.9409	0.05767	-15.9536	0.06133	-16.1464	0.02745	-15.9592	0.03799
-15.8851	0.09592	-15.9028	0.05834	-15.9153	0.06258	-16.1076	0.02714	-15.9261	0.03838
-15.8554	0.0966	-15.8654	0.05942	-15.8836	0.06375	-16.0683	0.02774	-15.8923	0.03853
-15.8163	0.09752	-15.8226	0.06031	-15.8361	0.06394	-16.0299	0.02762	-15.8521	0.03902
-15.7769	0.09845	-15.7949	0.06065	-15.8059	0.06376	-15.9923	0.02795	-15.8242	0.03936
-15.7457	0.09928	-15.756	0.06141	-15.7575	0.06352	-15.9461	0.0291	-15.7806	0.03985
-15.7115	0.09999	-15.7206	0.06239	-15.7348	0.06458	-15.894	0.02968	-15.7495	0.04004
-15.6754	0.10083	-15.6684	0.06262	-15.6907	0.06634	-15.8464	0.03066	-15.7193	0.0403
-15.6355	0.10185	-15.6445	0.06301	-15.6486	0.0671	-15.8118	0.03093	-15.6892	0.04111
-15.6043	0.10256	-15.6009	0.06312	-15.6027	0.0678	-15.7678	0.03129	-15.6464	0.04154
-15.5781	0.10319	-15.5727	0.063	-15.5718	0.06821	-15.7268	0.03151	-15.6106	0.04223
-15.5377	0.10414	-15.5381	0.06295	-15.5452	0.06843	-15.696	0.03257	-15.5831	0.04248
-15.5053	0.10489	-15.5044	0.06316	-15.5065	0.06871	-15.6486	0.03254	-15.5474	0.04272
-15.4682	0.10586	-15.47	0.06386	-15.4657	0.06894	-15.6102	0.03241	-15.5171	0.04335
-15.4282	0.10674	-15.4377	0.06453	-15.4267	0.06969	-15.573	0.03242	-15.4969	0.04402
-15.3942	0.10753	-15.4115	0.06513	-15.4026	0.07032	-15.5316	0.03301	-15.455	0.04461
-15.3854	0.10776	-15.3792	0.06611	-15.372	0.07077	-15.4813	0.03403	-15.4121	0.04513
-15.3347	0.10898	-15.3415	0.06706	-15.3369	0.07084	-15.438	0.03495	-15.3787	0.04535
-15.3059	0.10978	-15.3043	0.06772	-15.2927	0.07033	-15.3927	0.03571	-15.3444	0.04563
-15.2799	0.1104	-15.2781	0.06848	-15.2565	0.07032	-15.3572	0.03597	-15.3063	0.04608
-15.2389	0.11145	-15.2459	0.06902	-15.2332	0.07075	-15.3079	0.03664	-15.2849	0.04678
-15.2077	0.11219	-15.2054	0.06962	-15.2026	0.07209	-15.2647	0.03677	-15.2554	0.04746
-15.1655	0.11323	-15.1732	0.07052	-15.1625	0.07343	-15.2309	0.03735	-15.2132	0.04799
-15.1469	0.11378	-15.1384	0.07176	-15.1264	0.07485	-15.187	0.03787	-15.1916	0.04837
-15.1104	0.11462	-15.1117	0.07274	-15.1012	0.07703	-15.1459	0.03905	-15.1456	0.04893
-15.0792	0.11538	-15.0747	0.07353	-15.0577	0.07833	-15.0985	0.03929	-15.11	0.04973
-15.0411	0.11645	-15.0352	0.07424	-15.0151	0.07905	-15.0508	0.03975	-15.073	0.05048
-15.0154	0.11719	-14.9944	0.07457	-14.9827	0.07905	-15.0172	0.04017	-15.0426	0.05118
-14.9825	0.11794	-14.9698	0.07524	-14.9482	0.07846	-14.9773	0.04008	-14.9952	0.05153
-14.9324	0.1192	-14.9299	0.0761	-14.9094	0.07825	-14.9429	0.04072	-14.9695	0.05183
-14.8973	0.12006	-14.8914	0.07695	-14.8888	0.07822	-14.9023	0.0403	-14.9263	0.0522
-14.8649	0.12099	-14.8553	0.07775	-14.8363	0.07874	-14.8658	0.04176	-14.894	0.05258
-14.8348	0.12172	-14.8196	0.07842	-14.8105	0.07941	-14.8248	0.04267	-14.8552	0.05325
-14.7973	0.12263	-14.7875	0.07967	-14.7623	0.08117	-14.7672	0.04342	-14.8207	0.05368
-14.7554	0.12383	-14.749	0.08086	-14.7297	0.08334	-14.7222	0.04398	-14.7849	0.05426
-14.7212	0.12467	-14.7079	0.08183	-14.7016	0.08449	-14.6726	0.04427	-14.7518	0.05477
-14.6903	0.12543	-14.6754	0.08258	-14.6564	0.08613	-14.6373	0.04523	-14.7066	0.05572
-14.661	0.12627	-14.6499	0.08348	-14.6259	0.08865	-14.5987	0.04491	-14.6598	0.05684
-14.608	0.12769	-14.608	0.08418	-14.5943	0.08976	-14.5621	0.0453	-14.6401	0.05781
-14.5708	0.12864	-14.5699	0.08556	-14.5558	0.08955	-14.5218	0.04557	-14.5858	0.05848
-14.5177	0.13005	-14.5351	0.08693	-14.5076	0.08897	-14.486	0.04578	-14.5568	0.05898
-14.4946	0.13061	-14.4958	0.08774	-14.4679	0.08905	-14.4449	0.04582	-14.5067	0.05963
-14.4566	0.1317	-14.4577	0.08812	-14.4289	0.08994	-14.4053	0.04611	-14.4713	0.06021
-14.4119	0.1329	-14.4271	0.0883	-14.3872	0.09127	-14.3598	0.0468	-14.4395	0.06108
-14.3798	0.13373	-14.3864	0.08931	-14.3564	0.09344	-14.316	0.04789	-14.3865	0.06196
-14.3453	0.13473	-14.3431	0.09109	-14.3126	0.09594	-14.2655	0.04857	-14.3584	0.06299
-14.3034	0.13584	-14.3024	0.09247	-14.2743	0.09708	-14.2292	0.04908	-14.2999	0.06389
-14.2695	0.13672	-14.2534	0.09363	-14.2172	0.09771	-14.1918	0.04925	-14.2613	0.06455
-14.2269	0.13788	-14.2167	0.09489	-14.187	0.09929	-14.15	0.05048	-14.2177	0.06504
-14.2016	0.13863	-14.1725	0.09568	-14.1318	0.10067	-14.1022	0.05077	-14.1724	0.06539
-14.1562	0.13985	-14.1309	0.09673	-14.1027	0.10159	-14.0674	0.05162	-14.1387	0.06578
-14.1137	0.14101	-14.0903	0.09824	-14.0609	0.10229	-14.0331	0.05202	-14.0917	0.06645
-14.0727	0.14214	-14.0598	0.09948	-14.0167	0.10291	-13.9952	0.05201	-14.0557	0.06705
-14.0285	0.14337	-14.0115	0.09984	-13.9763	0.10302	-13.9547	0.05263	-14.0051	0.06763
-13.9912	0.1444	-13.9717	0.09969	-13.9375	0.10311	-13.9145	0.05349	-13.9726	0.0682
-13.9592	0.14527	-13.9329	0.09971	-13.8886	0.10373	-13.8515	0.05391	-13.9239	0.06893
-13.9109	0.14663	-13.8911	0.10005	-13.8507	0.10536	-13.8198	0.05487	-13.866	0.06948
-13.8586	0.14808	-13.8478	0.10088	-13.8045	0.10671	-13.7766	0.05567	-13.8331	0.07055
-13.8227	0.1491	-13.8095	0.10184	-13.7713	0.10738	-13.7383	0.05588	-13.7908	0.07187
-13.7776	0.15031	-13.7547	0.10351	-13.7259	0.10832	-13.6993	0.05664	-13.7434	0.0731
-13.7424	0.15132	-13.7289	0.10499	-13.6965	0.10956	-13.6516	0.05712	-13.7037	0.07418
-13.6969	0.15254	-13.6751	0.10603	-13.6486	0.10987	-13.6146	0.05788	-13.6524	0.0751
-13.6527	0.15379	-13.6206	0.10727	-13.6125	0.10987	-13.5831	0.05792	-13.614	0.07577
-13.6035	0.15518	-13.5779	0.10869	-13.5658	0.10907	-13.5298	0.05826	-13.5598	0.07683
-13.5591	0.15644	-13.5418	0.10979	-13.5131	0.10852	-13.4862	0.05868	-13.516	0.07794
-13.5072	0.15794	-13.4919	0.11074	-13.4673	0.10912	-13.4429	0.05891	-13.4827	0.0791
-13.4741	0.15886	-13.4454	0.11204	-13.4458	0.11044	-13.3993	0.06029	-13.4314	0.07966
-13.4283	0.16013	-13.4046	0.11353	-13.386	0.112	-13.3416	0.06083	-13.3781	0.08024
-13.3919	0.16122	-13.3697	0.11409	-13.3507	0.11357	-13.2971	0.061	-13.3432	0.08075
-13.3516	0.16238	-13.3141	0.11431	-13.3089	0.1157	-13.2573	0.06137	-13.2883	0.08189
-13.3	0.16385	-13.2848	0.11413	-13.2628	0.11707	-13.2327	0.06181	-13.2449	0.08279
-13.2589	0.16506	-13.2366	0.11449	-13.212	0.11777	-13.1913	0.06231	-13.2059	0.08361
-13.2091	0.16654	-13.201	0.1158	-13.1619	0.11884	-13.1525	0.06228	-13.1541	0.08422
-13.1621	0.16792	-13.1496	0.11712	-13.1231	0.12007	-13.1233	0.06275	-13.1016	0.08449
-13.1053	0.16959	-13.0977	0.118	-13.0789	0.121	-13.0783	0.06361	-13.0551	0.0853
-13.0755	0.1705	-13.0637	0.11912	-13.0455	0.12178	-13.0301	0.06399	-13.0136	0.08611
-13.0241	0.17201	-13.0258	0.11997	-12.9888	0.12239	-12.9908	0.065	-12.9595	0.08681
-12.9782	0.17336	-12.983	0.12098	-12.9527	0.12302	-12.9504	0.0653	-12.9113	0.0875
-12.9276	0.17486	-12.9261	0.12186	-12.9115	0.12343	-12.896	0.06667	-12.8741	0.08796
-12.873	0.17652	-12.8875	0.12236	-12.8662	0.12387	-12.8591	0.06686	-12.84	0.08844
-12.8305	0.1778	-12.8455	0.12316	-12.8227	0.12429	-12.8204	0.06743	-12.7791	0.08914
-12.788	0.17907	-12.7981	0.12404	-12.7814	0.12587	-12.7832	0.06818	-12.7326	0.08982
-12.7327	0.18071	-12.7558	0.12465	-12.7364	0.12824	-12.7305	0.06893	-12.6964	0.09054
-12.6974	0.18178	-12.7158	0.12449	-12.692	0.12888	-12.6969	0.06967	-12.6466	0.09116
-12.6516	0.18312	-12.674	0.12411	-12.6439	0.12855	-12.6596	0.06977	-12.6018	0.09184
-12.6069	0.18442	-12.6255	0.12392	-12.6074	0.12705	-12.6238	0.07006	-12.564	0.09183
-12.5656	0.18562	-12.5915	0.12397	-12.5623	0.12621	-12.5818	0.07053	-12.5183	0.09212
-12.5225	0.18689	-12.5463	0.12429	-12.516	0.12639	-12.5445	0.07112	-12.4683	0.09261
-12.4759	0.18825	-12.5084	0.12464	-12.474	0.12736	-12.5133	0.07171	-12.4357	0.09362
-12.4324	0.18952	-12.4633	0.125	-12.4284	0.12868	-12.4648	0.07227	-12.3891	0.0945
-12.382	0.19098	-12.4418	0.12566	-12.3932	0.13006	-12.4224	0.07295	-12.3399	0.09515
-12.3356	0.19233	-12.3948	0.12638	-12.346	0.13236	-12.3725	0.07354	-12.2945	0.09562
-12.2849	0.19385	-12.343	0.12785	-12.2926	0.13416	-12.3425	0.07434	-12.251	0.09589
-12.2472	0.19496	-12.3085	0.12912	-12.2566	0.13508	-12.2918	0.0754	-12.2112	0.09626
-12.1976	0.1964	-12.2614	0.13074	-12.1967	0.13648	-12.2449	0.07646	-12.1713	0.09681
-12.1537	0.19774	-12.2162	0.13254	-12.1567	0.13779	-12.2043	0.07765	-12.1218	0.09777
-12.1184	0.19873	-12.1763	0.13392	-12.1144	0.13859	-12.1592	0.07819	-12.0811	0.09861
-12.0751	0.19998	-12.1379	0.13482	-12.0749	0.13953	-12.112	0.07834	-12.0447	0.09929
-12.0229	0.20147	-12.0992	0.1351	-12.0356	0.14116	-12.0745	0.07943	-11.9973	0.09965
-11.999	0.20219	-12.0434	0.13541	-11.9881	0.14191	-12.0135	0.08005	-11.958	0.09976
-11.948	0.2037	-11.9999	0.13629	-11.9366	0.14148	-11.9886	0.08084	-11.9182	0.09979
-11.9053	0.20493	-11.951	0.1374	-11.903	0.14059	-11.9464	0.08032	-11.8763	0.10043
-11.8721	0.2059	-11.9055	0.1385	-11.8599	0.13959	-11.9194	0.08078	-11.8301	0.10127
-11.829	0.20714	-11.8614	0.13899	-11.8296	0.13977	-11.8769	0.08039	-11.7887	0.10206
-11.7766	0.20863	-11.8235	0.13944	-11.776	0.14059	-11.8355	0.08066	-11.7551	0.10285
-11.7364	0.20978	-11.7856	0.14005	-11.7346	0.14145	-11.7994	0.08197	-11.7068	0.10358
-11.6816	0.21136	-11.7316	0.14123	-11.6889	0.14299	-11.7561	0.08293	-11.6707	0.10382
-11.6533	0.21218	-11.6894	0.14238	-11.6463	0.1441	-11.7107	0.08331	-11.6234	0.10425
-11.6049	0.21355	-11.6391	0.1434	-11.6146	0.14505	-11.6622	0.08489	-11.5821	0.10499
-11.5616	0.21476	-11.6069	0.14471	-11.5752	0.14622	-11.6216	0.08506	-11.5428	0.10582
-11.5203	0.21592	-11.5652	0.146	-11.5253	0.14746	-11.5762	0.08592	-11.5085	0.10669
-11.4754	0.21718	-11.5137	0.14754	-11.4982	0.14843	-11.5412	0.08642	-11.4636	0.10741
-11.4367	0.21827	-11.4704	0.14865	-11.4556	0.14939	-11.5022	0.08691	-11.4265	0.10773
-11.3965	0.2194	-11.4275	0.1501	-11.4037	0.15095	-11.4577	0.08754	-11.384	0.10778
-11.3606	0.22041	-11.385	0.15127	-11.3699	0.15245	-11.4163	0.08803	-11.3424	0.10792
-11.3163	0.22166	-11.3395	0.15158	-11.3262	0.15277	-11.3808	0.08894	-11.3179	0.10841
-11.2795	0.22269	-11.2957	0.15098	-11.2828	0.15261	-11.3399	0.0894	-11.2818	0.10911
-11.2372	0.22388	-11.2538	0.15043	-11.2503	0.15162	-11.2847	0.09028	-11.2265	0.10978
-11.2138	0.22453	-11.2072	0.15046	-11.2026	0.15189	-11.2416	0.09099	-11.1919	0.11059
-11.1783	0.22553	-11.1789	0.15109	-11.1646	0.15417	-11.1951	0.09245	-11.1573	0.11134
-11.1256	0.22699	-11.1346	0.15185	-11.1175	0.15557	-11.1481	0.09288	-11.1124	0.11183
-11.0833	0.22817	-11.0885	0.15287	-11.0717	0.15654	-11.1146	0.09329	-11.0728	0.112
-11.0526	0.22902	-11.05	0.15433	-11.039	0.15787	-11.081	0.09361	-11.0465	0.1124
-11.0072	0.23029	-10.9919	0.15588	-10.9859	0.15853	-11.0411	0.09422	-11.0007	0.1129
-10.9625	0.23154	-10.9484	0.15671	-10.9588	0.15935	-10.9925	0.09454	-10.9603	0.11333
-10.9288	0.23246	-10.9129	0.15776	-10.9033	0.16046	-10.9544	0.09491	-10.9217	0.11434
-10.8849	0.23364	-10.8652	0.15885	-10.8795	0.16193	-10.9099	0.09585	-10.8931	0.11556
-10.8419	0.23481	-10.8336	0.15963	-10.8336	0.16272	-10.8773	0.09639	-10.8375	0.11686
-10.8013	0.23591	-10.781	0.16054	-10.7846	0.16279	-10.8327	0.09764	-10.815	0.11776
-10.7663	0.23687	-10.75	0.16142	-10.74	0.16149	-10.78	0.09798	-10.7707	0.11836
-10.7173	0.23817	-10.7024	0.16209	-10.7076	0.16045	-10.7343	0.09906	-10.7222	0.11891
-10.6737	0.23933	-10.6682	0.16309	-10.672	0.16052	-10.7135	0.09871	-10.694	0.11985
-10.6329	0.24044	-10.6177	0.16356	-10.6216	0.1615	-10.6624	0.09904	-10.6431	0.12077
-10.5979	0.24139	-10.5768	0.1638	-10.5877	0.16283	-10.6211	0.09922	-10.6062	0.12181
-10.5518	0.24266	-10.546	0.1635	-10.5515	0.16441	-10.5678	0.10049	-10.564	0.12243
-10.5064	0.2439	-10.506	0.1631	-10.5106	0.16596	-10.5257	0.10172	-10.5293	0.12317
-10.4775	0.2447	-10.4666	0.1631	-10.4626	0.16721	-10.4883	0.10251	-10.4881	0.12359
-10.4305	0.246	-10.421	0.1634	-10.4364	0.16832	-10.4374	0.10345	-10.4452	0.12428
-10.3835	0.2473	-10.3903	0.16412	-10.3894	0.16851	-10.3891	0.10409	-10.3981	0.12514
-10.3466	0.24832	-10.3498	0.16476	-10.3407	0.16954	-10.361	0.10516	-10.3612	0.12635
-10.3131	0.24925	-10.3063	0.16547	-10.3105	0.1711	-10.3271	0.10573	-10.3178	0.1275
-10.2726	0.25036	-10.2714	0.16619	-10.2658	0.17242	-10.2812	0.1058	-10.2728	0.12835
-10.2339	0.25142	-10.2316	0.1669	-10.226	0.17325	-10.2405	0.10644	-10.2368	0.12897
-10.1843	0.25275	-10.1933	0.16767	-10.1758	0.17413	-10.1916	0.10667	-10.2006	0.1297
-10.1475	0.25374	-10.1635	0.16861	-10.1398	0.17472	-10.1484	0.10745	-10.1533	0.13086
-10.1142	0.25464	-10.1058	0.16972	-10.0964	0.1744	-10.1059	0.10854	-10.1114	0.13171
-10.0708	0.25581	-10.075	0.17131	-10.0721	0.17474	-10.066	0.1098	-10.0658	0.13262
-10.0359	0.25674	-10.0227	0.1726	-10.0263	0.1759	-10.0217	0.11023	-10.0336	0.13336
-9.99012	0.25797	-9.99251	0.17339	-9.98475	0.17698	-9.96797	0.11039	-9.99303	0.13345
-9.95552	0.25889	-9.94273	0.17374	-9.946	0.17822	-9.94381	0.1108	-9.94431	0.13432
-9.91554	0.25998	-9.91105	0.17478	-9.91375	0.17944	-9.90096	0.1111	-9.92341	0.13507
-9.86567	0.26135	-9.86479	0.17602	-9.86702	0.17956	-9.87567	0.11182	-9.87381	0.13596
-9.82276	0.26252	-9.83199	0.17743	-9.82021	0.17953	-9.83616	0.11224	-9.83039	0.1368
-9.79298	0.26335	-9.78338	0.17846	-9.77428	0.18049	-9.79949	0.11283	-9.78717	0.13751
-9.75467	0.26442	-9.74175	0.17879	-9.74384	0.18234	-9.7513	0.11374	-9.75413	0.13791
-9.7195	0.26538	-9.70757	0.17941	-9.6972	0.18459	-9.69922	0.11491	-9.71464	0.13835
-9.66016	0.26705	-9.65799	0.18063	-9.6413	0.18585	-9.6705	0.11535	-9.67706	0.13886
-9.63581	0.26773	-9.61409	0.18216	-9.60043	0.18665	-9.63553	0.11619	-9.62567	0.13997
-9.59056	0.269	-9.58944	0.184	-9.56356	0.18703	-9.57829	0.11706	-9.58017	0.14099
-9.54239	0.27034	-9.5402	0.18533	-9.51841	0.18743	-9.53658	0.11773	-9.54612	0.14215
-9.50098	0.27148	-9.49342	0.1865	-9.48893	0.18854	-9.49831	0.11829	-9.50453	0.14286
-9.46699	0.2724	-9.44431	0.18777	-9.44771	0.18988	-9.45016	0.11866	-9.46266	0.14344
-9.42114	0.27368	-9.41323	0.1883	-9.4089	0.19095	-9.42233	0.11949	-9.42106	0.14428
-9.37346	0.275	-9.37313	0.18872	-9.3638	0.19145	-9.38046	0.11937	-9.37539	0.14562
-9.33219	0.27613	-9.33422	0.18915	-9.33362	0.19045	-9.35732	0.12004	-9.33133	0.14655
-9.306	0.27684	-9.29164	0.19006	-9.27663	0.19059	-9.32372	0.12077	-9.28906	0.14737
-9.24854	0.27844	-9.25351	0.19068	-9.24832	0.19211	-9.27917	0.12169	-9.25238	0.14755
-9.20951	0.27952	-9.21287	0.19084	-9.20227	0.19369	-9.2382	0.12164	-9.21475	0.14798
-9.17366	0.28052	-9.17234	0.19117	-9.15002	0.19526	-9.20084	0.1226	-9.16625	0.14866
-9.13022	0.28174	-9.14183	0.19207	-9.12008	0.19613	-9.16309	0.12346	-9.13335	0.14963
-9.08777	0.28292	-9.08354	0.19364	-9.0727	0.19721	-9.12328	0.12416	-9.08199	0.15044
-9.04951	0.28398	-9.04831	0.1953	-9.02197	0.19877	-9.08046	0.12468	-9.0447	0.15135
-9.00664	0.28518	-8.99301	0.19651	-8.9907	0.20053	-9.03555	0.12544	-8.99424	0.15202
-8.96874	0.28625	-8.95275	0.19751	-8.96318	0.20113	-8.99005	0.12638	-8.95976	0.15227
-8.92292	0.28754	-8.91096	0.19829	-8.90481	0.20083	-8.94561	0.12711	-8.91505	0.15239
-8.87731	0.28881	-8.87112	0.19903	-8.86421	0.19945	-8.9092	0.12722	-8.88406	0.15253
-8.83995	0.28987	-8.83561	0.20011	-8.83356	0.19851	-8.86482	0.12779	-8.84118	0.15328
-8.79836	0.29105	-8.78934	0.20108	-8.80159	0.19891	-8.82793	0.12874	-8.7992	0.15428
-8.76581	0.29198	-8.74841	0.20216	-8.7491	0.2001	-8.78512	0.12915	-8.75388	0.15508
-8.71475	0.29344	-8.72076	0.20252	-8.70726	0.20159	-8.74243	0.13021	-8.71469	0.15611
-8.68318	0.29436	-8.6703	0.20218	-8.66873	0.20326	-8.69712	0.13082	-8.67102	0.15705
-8.63695	0.29567	-8.64321	0.20187	-8.62176	0.2048	-8.64033	0.13265	-8.632	0.15727
-8.58559	0.29713	-8.59587	0.20193	-8.57938	0.20641	-8.59661	0.13391	-8.59348	0.15768
-8.54617	0.29827	-8.56374	0.20273	-8.54376	0.2078	-8.54186	0.13529	-8.55603	0.15799
-8.50348	0.29948	-8.52596	0.20396	-8.50212	0.2084	-8.49751	0.13562	-8.51606	0.15896
-8.46523	0.30058	-8.47752	0.20522	-8.4585	0.20963	-8.45731	0.13619	-8.4739	0.15994
-8.41884	0.3019	-8.43137	0.2061	-8.4041	0.21122	-8.41505	0.13657	-8.42298	0.16102
-8.38821	0.30277	-8.40241	0.20662	-8.37482	0.21226	-8.3732	0.1369	-8.38676	0.16209
-8.33842	0.30419	-8.35848	0.20701	-8.33793	0.21315	-8.33416	0.13725	-8.34467	0.16286
-8.30346	0.30517	-8.31473	0.20739	-8.29477	0.2134	-8.28963	0.13784	-8.29863	0.16333
-8.26252	0.30632	-8.2796	0.20805	-8.24751	0.21228	-8.25111	0.13873	-8.25623	0.16398
-8.22168	0.30747	-8.23223	0.20909	-8.20961	0.21169	-8.20994	0.13918	-8.21259	0.16495
-8.17876	0.30868	-8.19313	0.21034	-8.16777	0.21174	-8.17285	0.13978	-8.16136	0.16655
-8.13278	0.31	-8.15675	0.21179	-8.13393	0.2127	-8.13955	0.14022	-8.12493	0.16793
-8.09039	0.31119	-8.10823	0.21388	-8.09131	0.21409	-8.09764	0.14085	-8.07853	0.16928
-8.04538	0.31247	-8.06435	0.21555	-8.04981	0.21531	-8.05611	0.14162	-8.03244	0.1702
-7.99666	0.31385	-8.02203	0.21676	-8.00555	0.21648	-8.00696	0.14263	-7.99607	0.17095
-7.94754	0.31528	-7.98917	0.21789	-7.96206	0.21751	-7.96794	0.14329	-7.95812	0.17216
-7.91334	0.31627	-7.93647	0.21887	-7.91997	0.21843	-7.92903	0.14362	-7.90852	0.17333
-7.86942	0.31754	-7.88366	0.21996	-7.87762	0.22025	-7.88903	0.1434	-7.86785	0.17434
-7.82832	0.31871	-7.85794	0.22118	-7.83347	0.22274	-7.85173	0.14447	-7.81357	0.17495
-7.78503	0.31994	-7.80637	0.22254	-7.78165	0.22422	-7.81804	0.14484	-7.78084	0.17541
-7.74156	0.32116	-7.7706	0.22379	-7.73774	0.22477	-7.77115	0.14556	-7.7369	0.17609
-7.70681	0.32213	-7.73049	0.22455	-7.69465	0.22502	-7.72213	0.1467	-7.70305	0.177
-7.66596	0.32331	-7.68632	0.22466	-7.65699	0.22599	-7.68153	0.14793	-7.65086	0.1778
-7.62305	0.32453	-7.65019	0.2241	-7.61272	0.22718	-7.6323	0.14895	-7.60476	0.1786
-7.59445	0.32535	-7.5945	0.22408	-7.57912	0.22843	-7.59421	0.14915	-7.57024	0.17919
-7.55253	0.32657	-7.56922	0.22442	-7.53155	0.2295	-7.55487	0.14972	-7.52532	0.17968
-7.51866	0.32754	-7.51856	0.22527	-7.49449	0.22937	-7.52186	0.15001	-7.47257	0.18023
-7.47136	0.3289	-7.49241	0.22632	-7.4449	0.22856	-7.48167	0.15032	-7.42796	0.18075
-7.42771	0.33016	-7.43961	0.22754	-7.4071	0.22965	-7.43377	0.15115	-7.38873	0.18189
-7.38451	0.33141	-7.40738	0.22859	-7.35615	0.23136	-7.39453	0.15204	-7.34412	0.18264
-7.35087	0.33237	-7.35432	0.23027	-7.32336	0.23331	-7.34951	0.1532	-7.30477	0.18371
-7.31309	0.33347	-7.31826	0.23203	-7.27424	0.23459	-7.30536	0.15455	-7.26919	0.18425
-7.2742	0.33456	-7.26731	0.2333	-7.23471	0.23579	-7.27301	0.15503	-7.21863	0.18439
-7.22755	0.33588	-7.22093	0.23383	-7.20393	0.23728	-7.21878	0.15588	-7.18352	0.18505
-7.18831	0.33698	-7.18079	0.23449	-7.15044	0.23946	-7.15968	0.15711	-7.13883	0.18573
-7.15762	0.33784	-7.1228	0.23573	-7.1115	0.24062	-7.10977	0.15831	-7.10361	0.18708
-7.11449	0.33906	-7.08761	0.23702	-7.06357	0.2406	-7.07225	0.15951	-7.04994	0.18798
-7.06876	0.34034	-7.05199	0.23836	-7.02213	0.23962	-7.02764	0.15943	-7.01051	0.18863
-7.03782	0.34119	-7.00279	0.23927	-6.97944	0.23847	-6.98727	0.16053	-6.96962	0.18897
-6.9894	0.34254	-6.96516	0.24018	-6.92869	0.23858	-6.95053	0.16085	-6.92358	0.18956
-6.95054	0.34363	-6.91838	0.24049	-6.90217	0.23924	-6.90633	0.16119	-6.88181	0.19039
-6.91349	0.34467	-6.88866	0.24036	-6.85319	0.2403	-6.85989	0.16195	-6.84581	0.19129
-6.86581	0.346	-6.83792	0.24078	-6.81679	0.24261	-6.81479	0.16241	-6.79976	0.19217
-6.82033	0.34727	-6.80036	0.24139	-6.76431	0.24464	-6.78296	0.16294	-6.7568	0.19295
-6.78145	0.34834	-6.76688	0.24268	-6.71916	0.24549	-6.73989	0.16433	-6.71519	0.19354
-6.75063	0.34919	-6.72626	0.24394	-6.68181	0.24609	-6.69199	0.16524	-6.67268	0.19381
-6.70352	0.35047	-6.66939	0.24563	-6.64014	0.2467	-6.65099	0.16655	-6.63548	0.19434
-6.65759	0.35174	-6.63557	0.24712	-6.59158	0.24788	-6.60094	0.16678	-6.59422	0.1952
-6.61722	0.35284	-6.58292	0.24821	-6.55279	0.24921	-6.57015	0.16783	-6.55258	0.19636
-6.57294	0.35404	-6.55175	0.24937	-6.5002	0.25038	-6.52424	0.16851	-6.51011	0.19744
-6.53355	0.35512	-6.50371	0.25012	-6.47481	0.25179	-6.47773	0.16956	-6.4706	0.19832
-6.49284	0.35626	-6.45755	0.25103	-6.43218	0.25282	-6.43851	0.16998	-6.42259	0.19871
-6.45684	0.35726	-6.42013	0.25231	-6.38252	0.25213	-6.40492	0.17046	-6.3856	0.19927
-6.40698	0.35865	-6.38076	0.25339	-6.34264	0.25203	-6.36849	0.17118	-6.34433	0.20024
-6.37233	0.35959	-6.34156	0.25453	-6.30286	0.25338	-6.33254	0.17186	-6.29945	0.20109
-6.33226	0.36067	-6.28568	0.25529	-6.2576	0.25435	-6.28648	0.17262	-6.26739	0.20197
-6.2894	0.36183	-6.24871	0.25572	-6.23108	0.25532	-6.25165	0.17355	-6.2262	0.20282
-6.24319	0.36309	-6.20944	0.25639	-6.18581	0.25503	-6.20742	0.17509	-6.18658	0.20328
-6.21299	0.36391	-6.16777	0.25723	-6.13759	0.25421	-6.15976	0.17573	-6.13794	0.2036
-6.16439	0.36524	-6.12778	0.25811	-6.08945	0.25387	-6.1189	0.17709	-6.10399	0.20372
-6.12993	0.36617	-6.07616	0.25932	-6.06548	0.25438	-6.07102	0.17725	-6.06657	0.20428
-6.09814	0.36707	-6.03818	0.26137	-6.01444	0.25548	-6.03247	0.17782	-6.01864	0.20516
-6.05181	0.36836	-5.9981	0.26236	-5.97682	0.25722	-5.99306	0.17786	-5.98231	0.20594
-6.00649	0.36962	-5.95051	0.26278	-5.93936	0.25895	-5.95727	0.17861	-5.94078	0.20683
-5.96577	0.37074	-5.90657	0.26226	-5.8914	0.26054	-5.91122	0.17946	-5.89765	0.20792
-5.93346	0.37163	-5.86122	0.26198	-5.84903	0.26274	-5.87066	0.18054	-5.85989	0.20835
-5.87809	0.37316	-5.82735	0.26218	-5.80458	0.26476	-5.82158	0.18199	-5.82399	0.20884
-5.83855	0.37424	-5.78297	0.26275	-5.76133	0.26566	-5.77091	0.18374	-5.79692	0.20951
-5.79886	0.37536	-5.73914	0.26356	-5.71373	0.26532	-5.73024	0.18399	-5.73525	0.2108
-5.75507	0.37659	-5.69727	0.26483	-5.67882	0.26588	-5.68771	0.1842	-5.70449	0.21189
-5.71374	0.37776	-5.65356	0.26664	-5.6306	0.2673	-5.65344	0.18483	-5.65508	0.21299
-5.67528	0.37885	-5.60687	0.26803	-5.58577	0.26885	-5.61319	0.18572	-5.616	0.21371
-5.64136	0.37979	-5.56773	0.26906	-5.55686	0.27001	-5.56834	0.1864	-5.58043	0.21406
-5.59023	0.38126	-5.51416	0.26988	-5.51493	0.27004	-5.54015	0.18676	-5.53955	0.21478
-5.55174	0.38234	-5.47627	0.27103	-5.46467	0.26932	-5.49627	0.1875	-5.48997	0.2155
-5.50325	0.38369	-5.43242	0.27205	-5.42354	0.26957	-5.4474	0.18833	-5.45592	0.21702
-5.46478	0.38477	-5.38951	0.27332	-5.3818	0.27104	-5.40472	0.18975	-5.42125	0.21816
-5.42539	0.38587	-5.34697	0.27428	-5.34888	0.27275	-5.35624	0.19086	-5.37181	0.21894
-5.38426	0.38701	-5.30711	0.27601	-5.30208	0.27408	-5.30996	0.19184	-5.33181	0.21838
-5.34095	0.38822	-5.26503	0.27741	-5.271	0.27531	-5.26701	0.19242	-5.28319	0.22014
-5.29553	0.38948	-5.21875	0.27793	-5.21517	0.27596	-5.22705	0.19338	-5.24285	0.22063
-5.24552	0.39087	-5.1791	0.27816	-5.16951	0.27586	-5.1905	0.19434	-5.20983	0.22088
-5.20465	0.39203	-5.14512	0.27748	-5.13227	0.2765	-5.14707	0.195	-5.16839	0.21975
-5.16472	0.39315	-5.10071	0.27711	-5.09361	0.2775	-5.11533	0.19523	-5.12727	0.22463
-5.11321	0.39459	-5.0619	0.27711	-5.06266	0.28012	-5.06697	0.19561	-5.09029	0.22719
-5.08046	0.39552	-5.02367	0.27748	-5.02169	0.28198	-5.04039	0.19589	-5.04429	0.22938
-5.02595	0.39707	-4.99777	0.27811	-4.97966	0.28244	-4.99274	0.19618	-5.00934	0.22795
-4.98207	0.39831	-4.94515	0.27881	-4.93212	0.28223	-4.94958	0.19754	-4.96364	0.2287
-4.92943	0.39978	-4.90454	0.2799	-4.87796	0.28106	-4.89814	0.19892	-4.92985	0.23079
-4.89387	0.40079	-4.86592	0.28068	-4.8522	0.28066	-4.85911	0.19946	-4.87966	0.22943
-4.85425	0.40189	-4.8296	0.2814	-4.81928	0.28045	-4.81996	0.20059	-4.84354	0.22864
-4.8189	0.40287	-4.795	0.28222	-4.76218	0.28078	-4.78229	0.20147	-4.80619	0.22955
-4.7782	0.404	-4.74872	0.28282	-4.73091	0.28135	-4.74325	0.20243	-4.76268	0.23083
-4.7362	0.40515	-4.70463	0.28344	-4.69859	0.28269	-4.69574	0.20316	-4.72658	0.23181
-4.6942	0.40632	-4.67471	0.2845	-4.64491	0.28402	-4.66113	0.20417	-4.68605	0.23214
-4.66301	0.40718	-4.63723	0.28604	-4.6021	0.28552	-4.62609	0.20428	-4.63757	0.23269
-4.61666	0.40846	-4.58377	0.28734	-4.5654	0.28721	-4.58521	0.20477	-4.58435	0.23334
-4.57779	0.40952	-4.54833	0.28881	-4.51975	0.28846	-4.56236	0.20567	-4.55193	0.23455
-4.54222	0.4105	-4.50116	0.28974	-4.4782	0.28973	-4.51566	0.2063	-4.51009	0.23613
-4.4932	0.41184	-4.4604	0.28974	-4.42549	0.29123	-4.47227	0.20695	-4.46578	0.23738
-4.45675	0.41287	-4.4222	0.28988	-4.40448	0.29308	-4.4137	0.20836	-4.43095	0.23817
-4.41461	0.41404	-4.37432	0.29027	-4.34249	0.2947	-4.37533	0.20908	-4.38851	0.23864
-4.37215	0.41519	-4.34286	0.29134	-4.29179	0.29543	-4.33063	0.20962	-4.33504	0.23903
-4.32524	0.41646	-4.29591	0.29271	-4.2564	0.29564	-4.29551	0.21059	-4.30775	0.23965
-4.29221	0.41738	-4.26339	0.29414	-4.2088	0.2967	-4.25087	0.21107	-4.26934	0.24063
-4.25153	0.41851	-4.20909	0.29573	-4.18104	0.2982	-4.21613	0.21215	-4.22112	0.24221
-4.2076	0.41972	-4.16707	0.29734	-4.13098	0.29958	-4.17332	0.21274	-4.17634	0.24326
-4.1759	0.42059	-4.12389	0.29843	-4.09589	0.29978	-4.13566	0.21358	-4.12455	0.24423
-4.13128	0.42181	-4.08192	0.29926	-4.0519	0.2983	-4.09379	0.2146	-4.08849	0.2446
-4.07978	0.4232	-4.02565	0.30054	-4.00001	0.29804	-4.05211	0.21569	-4.04772	0.24532
-4.04006	0.4243	-3.99197	0.30164	-3.97374	0.2987	-3.998	0.21641	-4.00813	0.2458
-4.00685	0.42521	-3.95595	0.30265	-3.92251	0.3002	-3.95853	0.21812	-3.96261	0.24646
-3.96146	0.42645	-3.91398	0.30255	-3.88891	0.30165	-3.91708	0.21877	-3.91958	0.24769
-3.9222	0.4275	-3.87296	0.30232	-3.83735	0.30304	-3.87472	0.21947	-3.88613	0.24903
-3.88322	0.42856	-3.82436	0.30236	-3.79809	0.30492	-3.83209	0.22002	-3.83866	0.24955
-3.83859	0.42976	-3.79226	0.30287	-3.74532	0.30736	-3.78458	0.2212	-3.7997	0.25041
-3.7939	0.43096	-3.74738	0.30382	-3.70771	0.30891	-3.74204	0.2219	-3.75751	0.25117
-3.76202	0.43181	-3.71055	0.30477	-3.65731	0.30972	-3.7066	0.22243	-3.71619	0.25134
-3.71314	0.43313	-3.66271	0.30572	-3.6182	0.3097	-3.68084	0.22274	-3.67744	0.25236
-3.67715	0.4341	-3.63481	0.30671	-3.57406	0.31041	-3.64785	0.2232	-3.62522	0.25359
-3.63087	0.43534	-3.58292	0.30743	-3.53299	0.31186	-3.59483	0.22423	-3.59243	0.25469
-3.58765	0.43652	-3.54007	0.30884	-3.48914	0.3132	-3.57341	0.2248	-3.54652	0.25575
-3.54413	0.4377	-3.49226	0.31067	-3.45015	0.31466	-3.52792	0.22554	-3.49034	0.25641
-3.50478	0.43877	-3.45247	0.31234	-3.4131	0.31541	-3.47811	0.22622	-3.45585	0.25731
-3.46321	0.43988	-3.42073	0.31347	-3.36805	0.31419	-3.42928	0.22764	-3.41433	0.25815
-3.41825	0.44107	-3.37488	0.31426	-3.33857	0.31398	-3.39537	0.22809	-3.36227	0.25926
-3.37699	0.44219	-3.31963	0.31519	-3.28804	0.31463	-3.36545	0.22889	-3.31718	0.26028
-3.33111	0.44342	-3.28824	0.31638	-3.25594	0.31567	-3.31092	0.22976	-3.28251	0.26107
-3.28903	0.44456	-3.24693	0.31771	-3.20402	0.31695	-3.28092	0.23084	-3.24015	0.26194
-3.23717	0.44594	-3.20452	0.31886	-3.16428	0.3193	-3.23464	0.23158	-3.19727	0.26232
-3.19541	0.44706	-3.16656	0.32032	-3.12484	0.32104	-3.19438	0.23274	-3.15331	0.26282
-3.14905	0.4483	-3.11707	0.32121	-3.07839	0.32206	-3.14315	0.23333	-3.10422	0.26362
-3.11198	0.44929	-3.08919	0.3223	-3.03996	0.32331	-3.11133	0.2338	-3.07607	0.26458
-3.06293	0.45058	-3.04268	0.32298	-3.002	0.32551	-3.08313	0.23476	-3.02806	0.26569
-3.01897	0.45175	-2.99339	0.32339	-2.95123	0.32732	-3.03335	0.23592	-2.99059	0.26668
-2.97858	0.45283	-2.96448	0.32438	-2.91932	0.32738	-2.98952	0.23746	-2.9482	0.26729
-2.94121	0.45382	-2.91525	0.32546	-2.8819	0.32651	-2.93635	0.23888	-2.9028	0.26768
-2.89291	0.45509	-2.87847	0.32647	-2.84022	0.3253	-2.88772	0.23902	-2.85957	0.26801
-2.8514	0.45617	-2.84051	0.32744	-2.79273	0.32611	-2.85544	0.24018	-2.82737	0.26886
-2.79941	0.45753	-2.78773	0.32823	-2.74293	0.32812	-2.81633	0.24014	-2.77777	0.26982
-2.75498	0.45869	-2.75283	0.32922	-2.70206	0.32969	-2.77377	0.24056	-2.74082	0.27099
-2.71533	0.45975	-2.70689	0.33016	-2.67548	0.33107	-2.72871	0.24115	-2.69644	0.27224
-2.67402	0.46086	-2.66906	0.33156	-2.62668	0.33158	-2.70042	0.24203	-2.65291	0.2726
-2.63817	0.46179	-2.62532	0.33359	-2.58751	0.33252	-2.65594	0.24293	-2.60835	0.27347
-2.588	0.46313	-2.6023	0.33471	-2.53686	0.33404	-2.61501	0.24335	-2.57737	0.27378
-2.54428	0.46429	-2.53814	0.33504	-2.49517	0.33559	-2.57083	0.2446	-2.53449	0.2741
-2.50352	0.46536	-2.49584	0.3346	-2.45854	0.33643	-2.52768	0.24548	-2.48854	0.27516
-2.46672	0.46633	-2.46969	0.33464	-2.40943	0.33631	-2.47285	0.2464	-2.44523	0.27672
-2.42852	0.46733	-2.42737	0.33549	-2.36971	0.33468	-2.4338	0.24739	-2.40471	0.27798
-2.39344	0.46827	-2.38314	0.33702	-2.34441	0.33365	-2.38717	0.24836	-2.36122	0.27876
-2.35208	0.46936	-2.33982	0.33817	-2.30878	0.33379	-2.32778	0.24953	-2.31864	0.27944
-2.30582	0.47059	-2.2877	0.33864	-2.27637	0.33438	-2.27496	0.25098	-2.28717	0.28006
-2.26672	0.47163	-2.25042	0.3389	-2.22883	0.33571	-2.24279	0.25151	-2.24107	0.28054
-2.22053	0.47286	-2.2029	0.33994	-2.19508	0.33689	-2.20871	0.25154	-2.20168	0.28155
-2.1843	0.47383	-2.16563	0.34105	-2.15423	0.33803	-2.16135	0.25285	-2.15892	0.28285
-2.15107	0.47474	-2.13012	0.34227	-2.10195	0.33898	-2.12648	0.25382	-2.12593	0.2842
-2.10525	0.47597	-2.08215	0.34324	-2.07383	0.33926	-2.07985	0.25442	-2.07368	0.28494
-2.05463	0.47736	-2.04297	0.34281	-2.03969	0.3395	-2.03291	0.25503	-2.03229	0.28534
-2.02119	0.47825	-2.0098	0.34294	-1.992	0.33978	-1.99369	0.25621	-2.0074	0.28575
-1.97146	0.47959	-1.9699	0.34347	-1.96457	0.34125	-1.94848	0.25679	-1.95143	0.28562
-1.93712	0.48052	-1.92202	0.34493	-1.91559	0.3436	-1.91588	0.25752	-1.92064	0.28632
-1.89906	0.48155	-1.87997	0.34611	-1.86291	0.34633	-1.87227	0.25824	-1.87483	0.2875
-1.84509	0.48299	-1.84038	0.34734	-1.84483	0.34856	-1.82457	0.25909	-1.82951	0.28862
-1.81013	0.48392	-1.79854	0.34861	-1.78768	0.35018	-1.77566	0.26065	-1.78539	0.28968
-1.76846	0.48503	-1.75513	0.35001	-1.75169	0.35151	-1.73637	0.26108	-1.74556	0.29059
-1.72973	0.48607	-1.7239	0.35148	-1.70241	0.35228	-1.69202	0.26225	-1.71319	0.291
-1.68158	0.48738	-1.67939	0.35258	-1.65958	0.3514	-1.64664	0.26261	-1.66606	0.29165
-1.64272	0.48844	-1.6338	0.3528	-1.62644	0.35069	-1.61946	0.26337	-1.62472	0.29274
-1.59858	0.48963	-1.58949	0.35231	-1.58758	0.35076	-1.58542	0.2638	-1.58026	0.29429
-1.55641	0.49077	-1.55199	0.35234	-1.54329	0.35205	-1.55371	0.26415	-1.54557	0.29563
-1.52195	0.49171	-1.51376	0.35292	-1.49151	0.35383	-1.49926	0.26478	-1.49295	0.29663
-1.47426	0.49299	-1.46912	0.3537	-1.4443	0.35671	-1.45759	0.26551	-1.44958	0.29745
-1.44005	0.49391	-1.43117	0.35486	-1.398	0.35919	-1.41955	0.26594	-1.41433	0.29777
-1.40196	0.49492	-1.39511	0.35609	-1.35905	0.36021	-1.3781	0.26684	-1.38404	0.29864
-1.35621	0.49615	-1.35518	0.35727	-1.31905	0.36025	-1.3416	0.26712	-1.33343	0.29962
-1.31169	0.49735	-1.30575	0.35905	-1.2786	0.36039	-1.29284	0.26845	-1.28671	0.30075
-1.27413	0.49837	-1.2523	0.36047	-1.22818	0.36152	-1.25416	0.26898	-1.25273	0.30177
-1.24305	0.49922	-1.21839	0.36171	-1.18685	0.36294	-1.19588	0.2699	-1.20543	0.30253
-1.19852	0.50043	-1.17565	0.36284	-1.15329	0.36426	-1.15552	0.27149	-1.17087	0.30313
-1.14891	0.50173	-1.14227	0.36394	-1.10199	0.3649	-1.11542	0.27245	-1.12853	0.30327
-1.11271	0.50269	-1.09209	0.36518	-1.0613	0.36319	-1.07129	0.273	-1.09021	0.30358
-1.07001	0.50383	-1.05738	0.36613	-1.02536	0.36215	-1.03197	0.27367	-1.04767	0.30427
-1.02879	0.50491	-1.00206	0.36713	-0.98384	0.36262	-1.00206	0.27468	-1.00902	0.30516
-0.98317	0.5061	-0.9675	0.36807	-0.95261	0.36319	-0.95852	0.27523	-0.9507	0.30633
-0.94759	0.50703	-0.91668	0.369	-0.91236	0.36319	-0.9065	0.27674	-0.91926	0.30739
-0.90412	0.50816	-0.87361	0.36957	-0.86669	0.36485	-0.87514	0.27696	-0.88014	0.30841
-0.87124	0.50903	-0.84962	0.36928	-0.83314	0.36699	-0.83673	0.27769	-0.83976	0.30914
-0.83217	0.51005	-0.81214	0.36946	-0.78944	0.36898	-0.78665	0.27856	-0.78763	0.30971
-0.78489	0.51132	-0.76849	0.36983	-0.74812	0.37089	-0.75888	0.27988	-0.75296	0.31051
-0.74949	0.51224	-0.73595	0.37033	-0.69874	0.37175	-0.69906	0.28079	-0.70629	0.31189
-0.71689	0.51311	-0.68924	0.37133	-0.66529	0.37197	-0.6517	0.28153	-0.66077	0.31302
-0.67279	0.51427	-0.64501	0.37271	-0.6264	0.37287	-0.62245	0.28195	-0.62582	0.31428
-0.63437	0.51527	-0.61818	0.37388	-0.58331	0.37462	-0.57803	0.28364	-0.58047	0.31507
-0.58951	0.51644	-0.56482	0.37561	-0.53522	0.37627	-0.52911	0.28493	-0.54292	0.31567
-0.54835	0.51751	-0.51262	0.37714	-0.49337	0.37768	-0.48755	0.28597	-0.49779	0.31604
-0.51032	0.51849	-0.4769	0.37836	-0.45259	0.37901	-0.4468	0.28714	-0.45209	0.3171
-0.46922	0.51956	-0.43722	0.37938	-0.41368	0.37911	-0.38409	0.28891	-0.41684	0.31834
-0.43012	0.52058	-0.40167	0.38043	-0.37278	0.37873	-0.34953	0.28946	-0.36892	0.31942
-0.37439	0.52204	-0.35923	0.38189	-0.33159	0.37903	-0.31128	0.28956	-0.33126	0.32061
-0.34186	0.5229	-0.30215	0.38339	-0.28813	0.3801	-0.28812	0.29007	-0.28726	0.32144
-0.29726	0.52407	-0.26528	0.38455	-0.24542	0.38109	-0.23755	0.29002	-0.25401	0.32177
-0.2567	0.52514	-0.21543	0.38563	-0.19776	0.38247	-0.2054	0.29108	-0.21192	0.32244
-0.21555	0.52623	-0.17767	0.3861	-0.15929	0.38383	-0.18314	0.29142	-0.1606	0.32322
-0.16516	0.52754	-0.14508	0.387	-0.12665	0.38446	-0.13203	0.29188	-0.1124	0.32463
-0.12839	0.52849	-0.0962	0.38811	-0.08222	0.38398	-0.09313	0.29302	-0.06835	0.32577
-0.10066	0.5292	-0.04811	0.38909	-0.03657	0.38353	-0.04884	0.29313	-0.03017	0.32695
-0.04439	0.53068	-0.00803	0.39031	0.00469	0.38372	-0.0054	0.29318	0.01224	0.32777
-0.00521	0.53169	0.0317	0.39185	0.04256	0.3847	0.02394	0.29395	0.04981	0.32832
0.03992	0.53284	0.08936	0.393	0.07995	0.38706	0.07598	0.29454	0.08861	0.32905
0.07493	0.53374	0.13238	0.39373	0.12681	0.3891	0.12468	0.29551	0.13188	0.33025
0.1126	0.53472	0.1671	0.39394	0.1677	0.39111	0.16175	0.29701	0.16952	0.33147
0.16144	0.53599	0.20427	0.3938	0.21182	0.39345	0.20942	0.2983	0.21573	0.33251
0.19519	0.53687	0.25609	0.39404	0.25248	0.3957	0.25016	0.29897	0.2565	0.33315
0.24786	0.53825	0.29194	0.39479	0.3004	0.39687	0.2907	0.29984	0.30399	0.33389
0.2873	0.53929	0.33402	0.39592	0.3543	0.3976	0.32814	0.30083	0.34349	0.33418
0.32745	0.54034	0.38128	0.39745	0.3891	0.39731	0.3812	0.30214	0.37167	0.33453
0.37365	0.54154	0.4185	0.39844	0.43651	0.39646	0.42118	0.30289	0.41644	0.33509
0.41036	0.54248	0.45752	0.39896	0.48931	0.39652	0.45689	0.304	0.46843	0.33619
0.43848	0.54321	0.50996	0.39972	0.52459	0.39741	0.50177	0.304	0.4993	0.33761
0.49361	0.54459	0.55268	0.40079	0.57014	0.39891	0.53018	0.30432	0.54926	0.3387
0.52888	0.54547	0.60124	0.40197	0.61626	0.40166	0.57209	0.30488	0.59171	0.33973
0.55978	0.54624	0.63494	0.40319	0.66212	0.40426	0.62229	0.30583	0.6324	0.3403
0.61406	0.5476	0.67072	0.40381	0.70739	0.40533	0.65636	0.30667	0.67867	0.34094
0.66195	0.54882	0.72615	0.40343	0.74723	0.40628	0.7072	0.30812	0.72055	0.34177
0.692	0.54958	0.75552	0.40381	0.7961	0.40689	0.75589	0.30944	0.75661	0.34293
0.74559	0.55095	0.79949	0.40452	0.84475	0.40785	0.78492	0.31023	0.80842	0.3443
0.78027	0.55182	0.84898	0.40583	0.88084	0.40891	0.82843	0.31078	0.84409	0.34549
0.8319	0.55313	0.88924	0.40731	0.93142	0.41007	0.88024	0.31138	0.8862	0.34624
0.8621	0.5539	0.92841	0.40873	0.96365	0.4113	0.91599	0.31193	0.92928	0.34657
0.90997	0.55512	0.97606	0.40979	1.01958	0.41166	0.95159	0.31262	0.96202	0.34692
0.95405	0.55625	1.01958	0.41056	1.05296	0.41171	0.99476	0.31401	0.99848	0.34764
1.0036	0.55751	1.05724	0.41187	1.10303	0.41039	1.03864	0.31503	1.0489	0.34872
1.03651	0.55834	1.09321	0.41314	1.13596	0.40977	1.08452	0.31581	1.07627	0.34988
1.07528	0.55932	1.14682	0.41459	1.18321	0.40979	1.12572	0.31713	1.1341	0.35109
1.12209	0.56051	1.18525	0.41627	1.21507	0.4105	1.1702	0.31824	1.17734	0.35203
1.1622	0.56152	1.23103	0.41802	1.2544	0.4106	1.20952	0.3192	1.21056	0.35274
1.20623	0.56264	1.26689	0.41885	1.28688	0.41148	1.25767	0.3204	1.25612	0.35329
1.24743	0.56368	1.31695	0.41874	1.32565	0.41349	1.28382	0.32143	1.29695	0.35398
1.2917	0.56478	1.34882	0.41831	1.36484	0.41535	1.33075	0.32203	1.34916	0.35518
1.33556	0.56587	1.38373	0.41822	1.40882	0.41728	1.37817	0.32298	1.37567	0.35653
1.36618	0.56663	1.42727	0.41864	1.4574	0.41949	1.41241	0.32351	1.41995	0.35773
1.418	0.56795	1.46659	0.41934	1.49788	0.42155	1.43835	0.32422	1.46587	0.35866
1.46051	0.56905	1.50612	0.42046	1.545	0.42305	1.47747	0.32474	1.51827	0.35895
1.50425	0.57014	1.55673	0.42233	1.58324	0.42393	1.51851	0.3252	1.54759	0.35953
1.54835	0.57125	1.5934	0.42371	1.63159	0.42425	1.55906	0.32592	1.59072	0.36004
1.59304	0.57239	1.63962	0.42459	1.67111	0.42329	1.5925	0.32751	1.64219	0.36111
1.62797	0.57329	1.68272	0.42518	1.71016	0.42239	1.63914	0.32854	1.66696	0.36246
1.66925	0.57434	1.71569	0.42621	1.74987	0.42232	1.68651	0.32943	1.71558	0.36362
1.7065	0.57527	1.75763	0.4274	1.79124	0.42327	1.73848	0.33069	1.76219	0.36465
1.7484	0.5763	1.80705	0.42862	1.83099	0.42473	1.76916	0.332	1.79551	0.36531
1.79351	0.57743	1.84741	0.42926	1.87389	0.42671	1.81982	0.33306	1.83265	0.36565
1.83997	0.57857	1.87959	0.42892	1.91789	0.42882	1.86601	0.33361	1.87984	0.3663
1.87706	0.5795	1.92652	0.42887	1.96012	0.4305	1.90212	0.33468	1.9218	0.36729
1.91166	0.58039	1.95754	0.42905	2.00428	0.43076	1.93437	0.33513	1.96383	0.36874
1.96739	0.58177	2.00736	0.42966	2.04491	0.431	1.96889	0.33562	2.00874	0.36989
2.00158	0.58262	2.03553	0.4304	2.0885	0.43203	2.01206	0.33647	2.04975	0.37091
2.0511	0.58387	2.07425	0.43106	2.13338	0.43352	2.04936	0.33691	2.08696	0.3714
2.09534	0.58497	2.11375	0.43149	2.16886	0.43474	2.07934	0.33802	2.12226	0.37196
2.13105	0.58586	2.15462	0.43231	2.2076	0.43461	2.1235	0.33894	2.17465	0.37262
2.18251	0.58714	2.19385	0.43307	2.24996	0.43346	2.16688	0.34023	2.21482	0.37391
2.21588	0.58798	2.23736	0.43416	2.29271	0.43359	2.2161	0.34164	2.25278	0.37513
2.26604	0.58922	2.28421	0.43508	2.32663	0.43453	2.2645	0.34259	2.30161	0.37612
2.29841	0.59004	2.3216	0.43628	2.37762	0.43577	2.30819	0.34381	2.34282	0.37697
2.33864	0.59102	2.35943	0.43775	2.41448	0.43692	2.35115	0.34421	2.38364	0.37777
2.39019	0.59229	2.40513	0.43971	2.45648	0.43931	2.38953	0.34492	2.41539	0.37797
2.42252	0.59309	2.44302	0.44131	2.49312	0.44181	2.41936	0.34541	2.45586	0.37851
2.46109	0.59404	2.4969	0.44265	2.55197	0.44299	2.46671	0.34603	2.50363	0.37928
2.51254	0.59529	2.53606	0.44398	2.58468	0.44354	2.50896	0.34696	2.54685	0.38061
2.55182	0.59625	2.58129	0.44521	2.6331	0.44418	2.55428	0.34748	2.57768	0.38166
2.59772	0.59737	2.61945	0.44637	2.67214	0.44532	2.59158	0.34802	2.62905	0.38274
2.62141	0.59796	2.66397	0.4475	2.70277	0.4467	2.62421	0.34867	2.67032	0.38345
2.684	0.5995	2.71168	0.44858	2.75601	0.44795	2.66654	0.34947	2.70291	0.3841
2.73039	0.60063	2.75043	0.44958	2.79273	0.44898	2.71086	0.35015	2.73987	0.38495
2.76967	0.60159	2.78028	0.45011	2.83339	0.44822	2.75511	0.35072	2.78924	0.38619
2.79923	0.60232	2.83178	0.44995	2.86592	0.44682	2.80522	0.35129	2.83632	0.38752
2.85344	0.60363	2.86859	0.45002	2.91465	0.44739	2.83703	0.35261	2.87726	0.38862
2.89348	0.6046	2.90344	0.45035	2.93678	0.44942	2.8938	0.35352	2.91263	0.38951
2.93854	0.60568	2.94726	0.45085	2.9879	0.45102	2.94039	0.35435	2.96213	0.39022
2.98373	0.60675	2.98312	0.45125	3.0258	0.45257	2.97239	0.35605	3.00993	0.3905
3.01214	0.60743	3.02473	0.45261	3.06847	0.45443	3.03547	0.35668	3.04679	0.3913
3.05452	0.60844	3.04869	0.45433	3.10395	0.45549	3.07982	0.35759	3.09083	0.39221
3.09515	0.60943	3.10279	0.45568	3.13881	0.45554	3.13044	0.35864	3.12287	0.39337
3.13618	0.61042	3.13379	0.45696	3.17901	0.4564	3.18705	0.3598	3.17594	0.39481
3.17663	0.61138	3.18102	0.45733	3.22814	0.45771	3.21365	0.36028	3.20452	0.39636
3.22468	0.61252	3.22657	0.4578	3.26764	0.45877	3.25134	0.36058	3.2471	0.39618
3.27464	0.61371	3.26897	0.45834	3.30794	0.4596	3.2998	0.36154	3.28532	0.39698
3.3062	0.61446	3.29646	0.45909	3.3521	0.45892	3.344	0.36246	3.33731	0.39795
3.34797	0.61547	3.34597	0.46003	3.38611	0.45804	3.38643	0.36322	3.38078	0.3989
3.38513	0.61635	3.38834	0.46131	3.4241	0.45786	3.44145	0.36429	3.42754	0.4003
3.42474	0.6173	3.42751	0.46271	3.45854	0.45826	3.47529	0.36485	3.46796	0.4015
3.47555	0.61852	3.47311	0.46398	3.50701	0.45916	3.52765	0.36602	3.50683	0.40268
3.50848	0.6193	3.51688	0.46466	3.54361	0.46072	3.56807	0.36765	3.551	0.40305
3.55811	0.6205	3.55109	0.46573	3.58806	0.46235	3.60474	0.36844	3.5935	0.40318
3.6017	0.62154	3.59193	0.46712	3.63322	0.464	3.64394	0.36967	3.62239	0.40346
3.64443	0.62256	3.63766	0.46851	3.66376	0.46567	3.6804	0.37082	3.66701	0.40464
3.68577	0.62356	3.68626	0.46982	3.70819	0.46741	3.73178	0.37151	3.70891	0.4059
3.7337	0.6247	3.71234	0.47067	3.75616	0.46983	3.76915	0.37183	3.75325	0.4072
3.76478	0.62544	3.77099	0.47095	3.80194	0.47157	3.80383	0.37271	3.79791	0.40916
3.81098	0.62653	3.8091	0.47109	3.84949	0.47195	3.83803	0.37345	3.82971	0.40995
3.85176	0.62749	3.84881	0.47162	3.89102	0.47215	3.89031	0.37418	3.87531	0.40428
3.8872	0.62833	3.89267	0.47233	3.9281	0.47353	3.93427	0.37484	3.91507	0.40564
3.93156	0.62939	3.93274	0.4737	3.97118	0.47495	3.98179	0.3755	3.96261	0.41256
3.97461	0.63041	3.97826	0.47509	4.02094	0.47623	4.02115	0.3771	4.00602	0.41398
4.016	0.6314	4.01647	0.47642	4.05495	0.47622	4.06976	0.37818	4.05308	0.41532
4.05387	0.63231	4.05921	0.47741	4.10427	0.47537	4.115	0.37919	4.09313	0.41634
4.09312	0.63325	4.09952	0.47889	4.13282	0.4755	4.1458	0.37912	4.13157	0.41598
4.14199	0.63439	4.15123	0.48056	4.17585	0.47666	4.19308	0.37914	4.16521	0.41644
4.17695	0.63523	4.18814	0.48179	4.20173	0.47818	4.22629	0.38184	4.20351	0.41729
4.22138	0.63628	4.24731	0.48294	4.2503	0.47956	4.26107	0.37154	4.25021	0.41823
4.25032	0.63697	4.29043	0.48378	4.29834	0.48119	4.30565	0.37775	4.28842	0.41937
4.29511	0.63803	4.3257	0.48494	4.34528	0.48216	4.34667	0.4	4.33244	0.42063
4.33761	0.63903	4.36711	0.4862	4.3792	0.48192	4.39011	0.40176	4.36882	0.42145
4.37564	0.63993	4.41219	0.48734	4.42137	0.4819	4.43232	0.40278	4.40914	0.42211
4.41425	0.64085	4.45695	0.48847	4.4568	0.48218	4.47822	0.4038	4.45773	0.42263
4.44747	0.64162	4.50096	0.48921	4.48908	0.48285	4.51929	0.4047	4.49839	0.42366
4.49493	0.64273	4.54193	0.49018	4.53821	0.48407	4.55417	0.40542	4.53465	0.42492
4.53597	0.6437	4.59342	0.49124	4.57987	0.48655	4.59425	0.4062	4.57917	0.4261
4.58532	0.64485	4.62657	0.49243	4.62341	0.48838	4.64029	0.40672	4.62437	0.42741
4.61986	0.64564	4.66995	0.49384	4.66908	0.49001	4.67972	0.40792	4.67013	0.43153
4.65915	0.64653	4.72275	0.49555	4.70897	0.4906	4.70954	0.40894	4.69529	0.43261
4.71171	0.64775	4.76486	0.49632	4.75299	0.49043	4.74403	0.4086	4.74255	0.43112
4.75082	0.64863	4.81015	0.49665	4.78224	0.49159	4.77678	0.40988	4.78538	0.42968
4.7903	0.64952	4.85647	0.49629	4.83594	0.4936	4.81135	0.41065	4.83691	0.43116
4.82976	0.65042	4.89776	0.49645	4.87821	0.49493	4.85213	0.41163	4.88045	0.43266
4.87305	0.65139	4.9415	0.49706	4.91886	0.49643	4.89011	0.4125	4.92136	0.43398
4.92309	0.65253	4.98477	0.49808	4.94948	0.49721	4.9337	0.41395	4.95678	0.43342
4.9638	0.65347	5.0192	0.49937	4.99743	0.49703	4.98186	0.41503	4.99246	0.43676
4.99572	0.65419	5.06128	0.50051	5.04029	0.49704	5.02962	0.41627	5.04033	0.43305
5.04098	0.6552	5.11473	0.50131	5.08948	0.49792	5.06598	0.4171	5.09088	0.43797
5.08991	0.65631	5.15136	0.50217	5.13656	0.50019	5.11749	0.41763	5.12398	0.4476
5.13062	0.65721	5.19658	0.50307	5.15932	0.50181	5.15043	0.41816	5.17079	0.42822
5.16154	0.65792	5.22662	0.50433	5.20937	0.50333	5.19983	0.41947	5.20641	0.40833
5.20687	0.65894	5.28214	0.50527	5.24729	0.50452	5.2469	0.4206	5.24988	0.40725
5.25306	0.65997	5.31574	0.50513	5.29582	0.50453	5.30047	0.42177	5.29903	0.4353
5.29215	0.66085	5.36185	0.50502	5.33739	0.50476	5.33946	0.42287	5.32656	0.44399
5.33709	0.66183	5.38902	0.50533	5.37772	0.50594	5.37255	0.42324	5.37408	0.42847
5.38735	0.66294	5.43282	0.50588	5.42742	0.50754	5.40861	0.42453	5.42183	0.42465
5.41806	0.66363	5.47657	0.50626	5.45906	0.50878	5.45889	0.42522	5.44861	0.42255
5.46564	0.66468	5.50991	0.50682	5.50665	0.51025	5.48998	0.42606	5.50118	0.43813
5.49031	0.66525	5.5467	0.50735	5.56328	0.51037	5.53612	0.42676	5.54331	0.44973
5.5398	0.66636	5.59112	0.50878	5.60274	0.50951	5.58016	0.4274	5.58434	0.41298
5.58741	0.66739	5.62173	0.51013	5.63041	0.50902	5.62412	0.42874	5.62153	0.44788
5.62711	0.66827	5.67316	0.51164	5.67697	0.50928	5.66657	0.42992	5.66379	0.41325
5.67208	0.66926	5.7152	0.51269	5.71686	0.51014	5.70562	0.43044	5.71494	0.41217
5.71009	0.67011	5.74864	0.51323	5.75573	0.51161	5.75178	0.43137	5.75702	0.42855
5.75154	0.67103	5.78617	0.51435	5.80627	0.51298	5.79391	0.43289	5.80598	0.44964
5.80391	0.6722	5.83167	0.51586	5.85238	0.51474	5.83586	0.43379	5.8434	0.36052
5.84206	0.67306	5.87767	0.51716	5.89199	0.51648	5.87018	0.43446	5.87794	0.28353
5.87757	0.67384	5.91118	0.5184	5.93103	0.51905	5.91587	0.4358	5.92126	0.38629
5.91204	0.67462	5.95486	0.51895	5.98939	0.52063	5.95305	0.4367	5.94951	0.36896
5.95969	0.67566	6.00259	0.51917	6.04064	0.52119	5.98448	0.43699	5.99941	0.30509
6.00734	0.67672	6.03871	0.51965	6.07818	0.52159	6.03143	0.4377	6.04866	0.39711
6.04184	0.67748	6.08561	0.52086	6.12088	0.5225	6.06196	0.43904	6.08605	0.38271
6.08363	0.67843	6.12423	0.5226	6.15789	0.52395	6.10576	0.43946	6.1244	0.41387
6.12555	0.67936	6.16725	0.52386	6.20921	0.52516	6.15472	0.44038	6.16546	0.39059
6.17784	0.68052	6.20587	0.52521	6.24566	0.52452	6.19671	0.44159	6.20795	0.40045
6.21806	0.68141	6.23896	0.52622	6.29071	0.52319	6.24375	0.44229	6.25055	0.3561
6.25364	0.6822	6.28219	0.52637	6.32322	0.52307	6.27859	0.44286	6.28634	0.34827
6.29731	0.68316	6.32152	0.52715	6.37454	0.52376	6.31232	0.44364	6.33064	0.43093
6.33766	0.68406	6.37831	0.52847	6.40768	0.5246	6.36367	0.44474	6.37261	0.42484
6.38693	0.68515	6.41946	0.52976	6.44771	0.52523	6.40556	0.44538	6.41627	0.34245
6.42375	0.68594	6.46053	0.53109	6.49337	0.52595	6.43942	0.4462	6.45309	0.30809
6.469	0.6869	6.50074	0.53238	6.52794	0.52681	6.48983	0.44685	6.49586	0.24162
6.51277	0.68783	6.54456	0.53306	6.56554	0.52772	6.53593	0.44791	6.53064	0.35579
6.55511	0.68873	6.58881	0.53282	6.6077	0.52865	6.57988	0.4503	6.57505	0.40251
6.59398	0.68959	6.61871	0.53288	6.6368	0.52969	6.62929	0.45104	6.61242	0.40495
6.63988	0.69053	6.66794	0.5334	6.68934	0.53099	6.65986	0.45221	6.65768	0.32366
6.67861	0.69135	6.70457	0.53433	6.73387	0.53238	6.70596	0.45251	6.70076	0.31407
6.71638	0.69213	6.75145	0.53542	6.77823	0.53378	6.74094	0.45359	6.73855	0.37108
6.75279	0.69295	6.79146	0.53672	6.81465	0.5352	6.78057	0.45471	6.78468	0.18795
6.798	0.69392	6.83665	0.53854	6.86458	0.53753	6.82362	0.45539	6.81777	0.32228
6.84243	0.69489	6.88094	0.5399	6.91008	0.53996	6.86001	0.45607	6.86802	0.42444
6.88748	0.69586	6.92224	0.54079	6.95937	0.54135	6.91137	0.45716	6.90584	0.4328
6.93686	0.69692	6.95076	0.54164	6.99696	0.54188	6.95924	0.45845	6.94566	0.39629
6.97605	0.69778	7.01258	0.54276	7.04819	0.54254	6.99534	0.45945	6.9873	0.41191
7.00683	0.69846	7.04981	0.54397	7.08284	0.54365	7.03859	0.46096	7.01937	0.42403
7.04822	0.69936	7.08876	0.54466	7.13013	0.5449	7.07893	0.46161	7.06778	0.41852
7.08702	0.70019	7.12875	0.54466	7.16952	0.5461	7.12715	0.46119	7.10612	0.42516
7.1241	0.70097	7.17351	0.54464	7.21703	0.54784	7.1701	0.46264	7.1538	0.42993
7.16918	0.70194	7.21224	0.54475	7.25704	0.55036	7.21154	0.46356	7.19027	0.44912
7.2283	0.70319	7.25342	0.54531	7.30089	0.55095	7.24446	0.46456	7.23805	0.4495
7.25618	0.70379	7.28212	0.54607	7.33629	0.55032	7.27544	0.46512	7.28639	0.45136
7.29849	0.70469	7.32915	0.54696	7.37361	0.54895	7.31744	0.46598	7.31889	0.45229
7.33916	0.70554	7.36613	0.54798	7.4302	0.54872	7.33394	0.46706	7.35235	0.45331
7.38167	0.70644	7.40797	0.54886	7.46052	0.55012	7.38888	0.46784	7.40611	0.45436
7.41805	0.70719	7.45099	0.55012	7.50233	0.55206	7.43389	0.4683	7.441	0.45589
7.4682	0.70827	7.49549	0.55163	7.55437	0.55332	7.47986	0.46911	7.48918	0.45787
7.50713	0.70909	7.52599	0.55336	7.5926	0.55337	7.52944	0.47029	7.53055	0.45941
7.55304	0.71005	7.57638	0.55442	7.6369	0.55363	7.56748	0.47201	7.57173	0.46063
7.596	0.71096	7.62375	0.55506	7.68428	0.55467	7.60648	0.47311	7.62363	0.4613
7.6212	0.71148	7.67121	0.55609	7.71426	0.55612	7.64854	0.47422	7.66567	0.46162
7.67444	0.71261	7.69711	0.55735	7.75916	0.55747	7.68648	0.47449	7.6992	0.46215
7.71046	0.71336	7.75302	0.55858	7.80254	0.55818	7.72141	0.47499	7.7418	0.4629
7.75452	0.71426	7.80412	0.55998	7.83947	0.55757	7.76607	0.47619	7.79203	0.46407
7.80066	0.71521	7.8377	0.56035	7.88501	0.55841	7.79338	0.47727	7.82118	0.46531
7.84387	0.71612	7.86228	0.56026	7.92306	0.56013	7.83572	0.47741	7.86952	0.46655
7.88517	0.71697	7.90617	0.56076	7.95173	0.56147	7.86213	0.47779	7.91267	0.46798
7.92481	0.7178	7.9567	0.5621	7.99788	0.56225	7.91864	0.47901	7.95741	0.46875
7.95963	0.71851	7.98936	0.56346	8.03646	0.56361	7.96791	0.48027	7.99851	0.46966
7.99605	0.71929	8.03955	0.5646	8.07925	0.56506	8.01963	0.48125	8.04566	0.47051
8.04229	0.72026	8.07567	0.56611	8.12791	0.56621	8.06575	0.48185	8.07663	0.47165
8.08028	0.72103	8.11328	0.56798	8.16151	0.56743	8.10459	0.48279	8.1261	0.47303
8.11794	0.72182	8.15923	0.57017	8.19384	0.56779	8.14551	0.48338	8.17114	0.47464
8.16027	0.7227	8.19706	0.57143	8.23451	0.56636	8.17616	0.48498	8.2231	0.47564
8.20728	0.72369	8.23967	0.57219	8.27795	0.56604	8.23863	0.48585	8.25466	0.476
8.23971	0.72437	8.27832	0.57253	8.31105	0.56659	8.2807	0.48717	8.30057	0.47659
8.28883	0.72538	8.3352	0.57252	8.35662	0.56798	8.32234	0.48826	8.3392	0.47715
8.32278	0.72611	8.37563	0.57331	8.39972	0.57022	8.36269	0.48863	8.38494	0.47826
8.37298	0.72719	8.40798	0.57442	8.44968	0.57195	8.40269	0.48909	8.42399	0.47931
8.40889	0.728	8.45825	0.57593	8.48335	0.57353	8.4416	0.48966	8.47559	0.4794
8.45417	0.72901	8.50247	0.57702	8.53095	0.57491	8.47665	0.49026	8.52814	0.47867
8.50133	0.7301	8.55144	0.57804	8.56844	0.57622	8.51877	0.49109	8.5614	0.46932
8.54012	0.73091	8.59655	0.57911	8.61097	0.57823	8.55433	0.4921	8.60348	0.47454
8.58534	0.73191	8.63676	0.58013	8.65265	0.58009	8.60234	0.49346	8.64026	0.48172
8.62272	0.73276	8.6767	0.58123	8.695	0.58043	8.65449	0.49454	8.68676	0.48422
8.67816	0.73404	8.70722	0.58199	8.73646	0.58045	8.69777	0.4961	8.72773	0.48533
8.71547	0.73489	8.75929	0.58178	8.78288	0.57903	8.7507	0.49711	8.78037	0.48807
8.75913	0.73583	8.7905	0.58151	8.81184	0.57833	8.79002	0.49806	8.82817	0.48938
8.79472	0.73659	8.8347	0.58173	8.84493	0.57872	8.83677	0.49896	8.857	0.43515
8.84176	0.73765	8.87306	0.58246	8.89156	0.57988	8.88896	0.49961	8.90649	0.33804
8.88	0.73852	8.91007	0.58331	8.93216	0.58129	8.92262	0.49975	8.9465	0.44252
8.91046	0.73916	8.95117	0.58431	8.97655	0.58303	8.98153	0.50108	8.98146	0.43626
8.96642	0.7404	8.99453	0.58561	9.00831	0.58522	9.02129	0.50285	9.02852	0.45971
9.00269	0.74126	9.03498	0.58718	9.05875	0.5872	9.07173	0.50372	9.07384	0.4894
9.05303	0.74232	9.08327	0.58827	9.10598	0.58775	9.12406	0.50466	9.11071	0.49132
9.09535	0.74328	9.12055	0.58914	9.14459	0.58796	9.16055	0.5048	9.15163	0.48955
9.13887	0.74427	9.17367	0.59015	9.18304	0.58896	9.20569	0.50553	9.20184	0.47969
9.1734	0.74501	9.20688	0.59125	9.22532	0.59048	9.23155	0.50681	9.23738	0.4313
9.20917	0.74581	9.24523	0.59254	9.25846	0.5919	9.27845	0.50766	9.28066	0.46173
9.258	0.74688	9.28179	0.59307	9.30464	0.59227	9.31228	0.50856	9.32442	0.44544
9.2996	0.7478	9.33009	0.59289	9.35104	0.59106	9.3598	0.50913	9.36636	0.47128
9.33512	0.74862	9.36792	0.59306	9.38062	0.59185	9.39642	0.5098	9.40977	0.47691
9.38722	0.74981	9.40697	0.59375	9.41617	0.59356	9.44007	0.51117	9.45343	0.47693
9.42988	0.75074	9.45257	0.59467	9.46882	0.59587	9.46751	0.51211	9.48692	0.4971
9.46739	0.75156	9.49366	0.59568	9.51224	0.59767	9.51952	0.51309	9.52518	0.47771
9.49815	0.75221	9.51992	0.59726	9.5398	0.59909	9.54993	0.51482	9.57879	0.49695
9.54927	0.7533	9.56758	0.59911	9.59472	0.6009	9.60064	0.51535	9.60632	0.50015
9.60059	0.75444	9.60544	0.60025	9.64088	0.60319	9.64942	0.51614	9.66021	0.50209
9.62247	0.75494	9.65905	0.60073	9.6799	0.60387	9.68478	0.51709	9.69522	0.50419
9.67517	0.7561	9.68656	0.60183	9.71194	0.60398	9.72059	0.51741	9.73574	0.50556
9.71462	0.757	9.73863	0.60311	9.75567	0.60305	9.74169	0.51855	9.7749	0.50626
9.76193	0.75801	9.77288	0.60437	9.7896	0.60215	9.77832	0.51901	9.82575	0.50707
9.79906	0.75883	9.824	0.60551	9.84506	0.60232	9.82737	0.51957	9.86059	0.50803
9.84948	0.75995	9.84796	0.60545	9.87228	0.60327	9.86957	0.52072	9.90436	0.50905
9.8792	0.76063	9.89901	0.60553	9.92206	0.60548	9.90862	0.5221	9.94819	0.51058
9.93583	0.76189	9.94617	0.60618	9.95871	0.60783	9.95232	0.52229	9.98419	0.5119
9.9669	0.7626	9.98394	0.60745	10.0091	0.60891	9.98146	0.5233	10.0299	0.5129
10.0148	0.76364	10.025	0.60883	10.0529	0.60914	10.0392	0.52298	10.0756	0.51369
10.0541	0.76453	10.0818	0.61031	10.0923	0.60989	10.0822	0.52379	10.114	0.51436
10.0838	0.76522	10.1139	0.61183	10.142	0.6113	10.1245	0.52507	10.15	0.51527
10.1232	0.76609	10.1515	0.61304	10.1727	0.61281	10.1625	0.52613	10.1875	0.51643
10.174	0.76725	10.1974	0.61425	10.2124	0.61405	10.2085	0.52787	10.2345	0.51731
10.2175	0.76818	10.24	0.61578	10.2582	0.61364	10.2545	0.52887	10.2714	0.5183
10.2581	0.76908	10.2875	0.61718	10.2934	0.61312	10.3086	0.52965	10.3179	0.51918
10.2915	0.76986	10.3286	0.61816	10.3349	0.6144	10.3578	0.53106	10.352	0.51912
10.3407	0.77094	10.3682	0.61853	10.3784	0.61649	10.3869	0.53162	10.3893	0.51835
10.3794	0.77181	10.4032	0.61825	10.4241	0.61815	10.4301	0.53215	10.4363	0.51909
10.4155	0.7726	10.4359	0.61807	10.4683	0.61961	10.4686	0.53365	10.4614	0.51959
10.467	0.77368	10.4797	0.61823	10.5128	0.62101	10.5171	0.53448	10.5153	0.51963
10.5003	0.77442	10.527	0.61881	10.5507	0.62252	10.5556	0.53565	10.554	0.51844
10.5363	0.77522	10.5673	0.61956	10.5953	0.62393	10.5959	0.53626	10.5855	0.51745
10.5773	0.77611	10.6038	0.62078	10.634	0.62463	10.6409	0.53697	10.6299	0.52237
10.6283	0.77721	10.6493	0.6218	10.6808	0.62495	10.6788	0.53798	10.6717	0.507
10.6694	0.77814	10.6883	0.62294	10.7173	0.62385	10.7203	0.53867	10.7122	0.50751
10.7134	0.77913	10.7221	0.62463	10.7663	0.62294	10.7516	0.53954	10.7497	0.52656
10.7435	0.7798	10.7719	0.62623	10.7879	0.62292	10.7854	0.54047	10.7936	0.52742
10.7961	0.78098	10.8291	0.62736	10.8326	0.62374	10.8319	0.5416	10.837	0.52875
10.8314	0.78176	10.8601	0.62802	10.8841	0.62497	10.8771	0.54304	10.8707	0.52587
10.8793	0.78282	10.9029	0.62916	10.9263	0.62654	10.924	0.54443	10.9203	0.52517
10.9216	0.78375	10.9432	0.63055	10.9518	0.62796	10.9657	0.5457	10.963	0.53136
10.9663	0.78467	10.9885	0.63185	11.01	0.62951	11.0065	0.54615	10.9957	0.53148
11.001	0.78545	11.0401	0.63235	11.0547	0.63187	11.0507	0.548	11.0341	0.53276
11.0438	0.78637	11.0717	0.63228	11.0945	0.63356	11.0936	0.54866	11.0788	0.53404
11.0891	0.78734	11.1151	0.63251	11.1297	0.63398	11.1329	0.54908	11.1244	0.53546
11.1251	0.78815	11.1526	0.63334	11.179	0.63417	11.17	0.54975	11.1584	0.53657
11.1743	0.78924	11.1876	0.63414	11.2311	0.63551	11.1918	0.54994	11.1985	0.53004
11.2097	0.79003	11.2291	0.63532	11.2657	0.63705	11.2361	0.55095	11.2361	0.51867
11.2507	0.79091	11.2751	0.63681	11.3026	0.63832	11.2688	0.55097	11.2773	0.53256
11.2984	0.79195	11.3115	0.63827	11.3539	0.63859	11.3211	0.55244	11.3156	0.5392
11.3385	0.79283	11.3583	0.63925	11.3812	0.63697	11.3623	0.55409	11.3639	0.53998
11.3797	0.79376	11.3939	0.63927	11.4333	0.63694	11.4115	0.5551	11.4083	0.54223
11.4219	0.79467	11.441	0.63942	11.4729	0.63782	11.4607	0.55613	11.4398	0.54398
11.4693	0.79572	11.4741	0.6398	11.5188	0.63973	11.4967	0.55748	11.484	0.5462
11.4951	0.7963	11.5126	0.64035	11.5547	0.64176	11.5363	0.55823	11.526	0.54732
11.5544	0.79764	11.5544	0.64137	11.5892	0.6438	11.5738	0.55943	11.5728	0.54801
11.5885	0.79839	11.6028	0.64267	11.6442	0.64556	11.6157	0.56107	11.6072	0.54864
11.63	0.79933	11.6466	0.64437	11.683	0.64724	11.6524	0.56012	11.6491	0.54922
11.6736	0.80032	11.6867	0.64622	11.7314	0.64866	11.6921	0.55988	11.6899	0.54987
11.7208	0.80136	11.7403	0.64784	11.7749	0.65	11.7363	0.5611	11.7332	0.5511
11.7601	0.80224	11.7717	0.64855	11.8233	0.64993	11.7733	0.56211	11.774	0.55235
11.8059	0.80322	11.8275	0.64937	11.8585	0.64995	11.8188	0.56324	11.8161	0.5537
11.8444	0.80405	11.8633	0.65069	11.9031	0.65101	11.8641	0.56443	11.8611	0.55514
11.8782	0.8048	11.913	0.65211	11.931	0.65192	11.9024	0.56597	11.9061	0.55601
11.9221	0.80574	11.9514	0.65324	11.9798	0.65306	11.9426	0.56675	11.9432	0.55745
11.9669	0.80672	11.9936	0.65337	12.0102	0.65296	11.9933	0.56776	11.9846	0.55895
12.0106	0.80763	12.0348	0.65327	12.063	0.65266	12.0341	0.56835	12.031	0.56011
12.0498	0.80851	12.0687	0.65366	12.0999	0.65295	12.0744	0.56951	12.066	0.56143
12.0924	0.80941	12.1117	0.65411	12.1429	0.65426	12.1065	0.57004	12.1195	0.56206
12.1351	0.81035	12.1581	0.65468	12.1909	0.65619	12.1403	0.57075	12.1574	0.5628
12.1692	0.81105	12.1894	0.65527	12.2363	0.6576	12.1772	0.57101	12.2029	0.56405
12.2192	0.8121	12.2343	0.65661	12.274	0.65931	12.2249	0.57126	12.237	0.56523
12.2628	0.81304	12.281	0.65811	12.3143	0.6608	12.2642	0.57246	12.2839	0.56634
12.3001	0.81384	12.3144	0.6596	12.3486	0.661	12.305	0.57361	12.3285	0.56723
12.3365	0.81462	12.3582	0.66098	12.3931	0.66163	12.339	0.5745	12.3685	0.56787
12.3826	0.81565	12.3935	0.6615	12.4372	0.66299	12.3954	0.5755	12.4106	0.56828
12.4244	0.81649	12.4356	0.66185	12.4778	0.66399	12.4432	0.57714	12.4387	0.56859
12.4649	0.81738	12.4858	0.66247	12.5225	0.66508	12.4861	0.57778	12.4844	0.56905
12.5069	0.81822	12.5324	0.66353	12.5686	0.66499	12.5282	0.57904	12.5226	0.56992
12.5491	0.81909	12.5627	0.66507	12.6047	0.66481	12.5765	0.5797	12.5729	0.57088
12.5901	0.82002	12.6082	0.66636	12.6444	0.66514	12.6081	0.58079	12.6105	0.57232
12.6217	0.82068	12.6449	0.66764	12.688	0.66671	12.6447	0.58174	12.6532	0.5735
12.6781	0.82188	12.6984	0.6687	12.7232	0.66859	12.6858	0.58253	12.705	0.57482
12.705	0.82243	12.733	0.66941	12.7733	0.67008	12.7375	0.58382	12.7365	0.57631
12.7455	0.82328	12.7837	0.67066	12.8111	0.67173	12.7831	0.58485	12.7804	0.57764
12.7929	0.82434	12.8206	0.67231	12.8577	0.6735	12.8342	0.58608	12.8239	0.57878
12.8386	0.8252	12.8696	0.67355	12.9026	0.67412	12.8649	0.58731	12.8721	0.58045
12.8889	0.82629	12.9218	0.67466	12.9396	0.67482	12.9046	0.58856	12.9121	0.58189
12.9237	0.82702	12.9515	0.67495	12.984	0.67552	12.9591	0.58922	12.9564	0.58323
12.9624	0.82775	13.0078	0.67473	13.0284	0.67684	12.9935	0.59056	12.9965	0.58423
13.0072	0.82876	13.0445	0.6749	13.075	0.67924	13.0251	0.59066	13.0488	0.5846
13.0547	0.82974	13.0806	0.67545	13.1098	0.6807	13.0701	0.59151	13.0795	0.58497
13.0887	0.83045	13.1162	0.67593	13.1584	0.68066	13.1063	0.59226	13.1296	0.58506
13.1243	0.83112	13.1632	0.6766	13.1948	0.67975	13.1572	0.59326	13.1554	0.58535
13.1737	0.8322	13.201	0.67839	13.2343	0.67844	13.1968	0.59418	13.199	0.58587
13.2184	0.8331	13.2572	0.67995	13.277	0.67801	13.2492	0.59519	13.2512	0.58629
13.257	0.83388	13.2962	0.68148	13.3278	0.67863	13.285	0.59599	13.2766	0.5869
13.3024	0.8348	13.3382	0.68264	13.3684	0.67978	13.3175	0.59681	13.3217	0.58762
13.3414	0.83561	13.386	0.68317	13.3996	0.68128	13.3656	0.59794	13.3601	0.58813
13.3833	0.83643	13.4161	0.68369	13.441	0.6828	13.4052	0.59854	13.3976	0.58885
13.4231	0.8372	13.4732	0.68526	13.493	0.68515	13.4414	0.59978	13.4383	0.58946
13.4576	0.83782	13.504	0.68666	13.5318	0.6874	13.4876	0.60107	13.4837	0.59049
13.5063	0.83874	13.5513	0.68794	13.5843	0.68828	13.5335	0.60166	13.5181	0.59169
13.5495	0.83953	13.5909	0.68925	13.624	0.68819	13.5726	0.60255	13.5803	0.59296
13.5837	0.84017	13.6435	0.69	13.6593	0.68898	13.6178	0.60329	13.609	0.59255
13.6469	0.8413	13.6857	0.69017	13.7083	0.69033	13.6643	0.60466	13.6643	0.59372
13.6709	0.8417	13.7269	0.69061	13.7345	0.69181	13.6983	0.60551	13.7196	0.59533
13.7218	0.84265	13.7635	0.69169	13.7898	0.69259	13.7389	0.6064	13.7593	0.59706
13.7645	0.84341	13.8118	0.69305	13.8361	0.69119	13.7806	0.60624	13.8037	0.59866
13.7987	0.84404	13.8478	0.69432	13.8718	0.69078	13.8242	0.60716	13.8537	0.59994
13.8334	0.84466	13.8899	0.69566	13.9117	0.69161	13.8618	0.60828	13.8839	0.60119
13.8909	0.8457	13.9323	0.69659	13.9501	0.69359	13.8978	0.60858	13.927	0.60224
13.9276	0.84635	13.9823	0.69682	14.0004	0.69554	13.9441	0.60837	13.9754	0.60348
13.9616	0.84692	14.0193	0.69743	14.0424	0.69713	13.9809	0.60855	14.0187	0.60462
14.0177	0.84795	14.0582	0.69877	14.0785	0.69818	14.029	0.58383	14.0592	0.60582
14.0641	0.84878	14.1005	0.69997	14.1303	0.6995	14.0768	0.61049	14.1034	0.60675
14.0988	0.8494	14.1509	0.70114	14.1625	0.70065	14.116	0.60763	14.1494	0.60748
14.1455	0.85023	14.1934	0.70257	14.2117	0.70161	14.1575	0.60834	14.1785	0.60828
14.1882	0.85097	14.2346	0.70352	14.2494	0.7027	14.197	0.60995	14.2226	0.6089
14.2247	0.85159	14.2769	0.70364	14.2999	0.70376	14.2401	0.61103	14.2612	0.60997
14.263	0.85226	14.3157	0.70358	14.3461	0.70537	14.2813	0.61205	14.298	0.6114
14.3007	0.85288	14.3528	0.70407	14.367	0.70768	14.317	0.61234	14.35	0.61279
14.344	0.85363	14.3957	0.70468	14.4205	0.70828	14.3628	0.61345	14.3919	0.6141
14.3853	0.85436	14.4314	0.70573	14.4615	0.70792	14.4075	0.6148	14.4334	0.61491
14.4284	0.8551	14.4692	0.70691	14.5111	0.70675	14.4522	0.61609	14.4852	0.61544
14.4685	0.85579	14.516	0.70842	14.535	0.70626	14.4961	0.61706	14.5186	0.61638
14.5068	0.85642	14.565	0.70953	14.5637	0.70683	14.5299	0.6183	14.554	0.61772
14.555	0.85727	14.6037	0.70987	14.6159	0.70816	14.574	0.61885	14.5991	0.61898
14.5961	0.85798	14.6382	0.70984	14.6698	0.71062	14.6171	0.62045	14.6422	0.62029
14.6389	0.85872	14.6719	0.71003	14.7089	0.71238	14.6612	0.62124	14.6702	0.62137
14.6801	0.85942	14.7178	0.7106	14.7556	0.71304	14.6932	0.62228	14.7208	0.62214
14.7178	0.86004	14.7522	0.7119	14.7912	0.71327	14.7378	0.62253	14.7565	0.6225
14.76	0.86075	14.8043	0.71335	14.8297	0.71426	14.7611	0.62326	14.7931	0.62297
14.7974	0.8614	14.841	0.71483	14.8795	0.71555	14.8073	0.62371	14.8417	0.62362
14.8421	0.86217	14.8824	0.71648	14.9144	0.71687	14.8493	0.62474	14.8765	0.62451
14.8866	0.86292	14.9247	0.71806	14.9533	0.71756	14.8981	0.62577	14.9253	0.62583
14.9159	0.86341	14.9674	0.71932	14.9933	0.71678	14.9424	0.62727	14.975	0.62711
14.9693	0.86429	15.012	0.72037	15.0252	0.71736	14.9837	0.62841	15.0063	0.6284
15.0028	0.86481	15.0481	0.72142	15.066	0.71899	15.0343	0.62954	15.0493	0.62944
15.0482	0.86555	15.0989	0.72168	15.1167	0.72014	15.0818	0.63015	15.0858	0.63064
15.084	0.8661	15.1317	0.722	15.15	0.72114	15.1235	0.63154	15.1383	0.63174
15.1304	0.86688	15.1786	0.72291	15.1955	0.72258	15.1781	0.63211	15.1783	0.63268
15.1674	0.86746	15.2233	0.72435	15.2372	0.72398	15.2195	0.63338	15.2171	0.63229
15.2145	0.8682	15.2698	0.72605	15.2736	0.72506	15.259	0.63465	15.2622	0.63047
15.2497	0.86879	15.3146	0.72722	15.3138	0.72631	15.2921	0.63566	15.304	0.63379
15.2934	0.8695	15.3617	0.72781	15.3585	0.72709	15.3415	0.63671	15.3412	0.6355
15.3341	0.87013	15.4018	0.72826	15.4062	0.72662	15.3868	0.63764	15.3925	0.63716
15.3676	0.87067	15.4432	0.7293	15.4433	0.72747	15.4262	0.63874	15.4252	0.6388
15.4221	0.87154	15.4782	0.73036	15.4709	0.72885	15.4598	0.63978	15.4732	0.64003
15.4562	0.87209	15.5321	0.73151	15.5306	0.72946	15.4992	0.64036	15.5145	0.64102
15.4986	0.87277	15.5752	0.73239	15.5572	0.7305	15.5486	0.64114	15.5467	0.64155
15.546	0.87349	15.6008	0.73244	15.6108	0.73183	15.5788	0.64205	15.5896	0.64196
15.5658	0.87384	15.6432	0.73326	15.6382	0.73309	15.6253	0.64289	15.6298	0.64229
15.6125	0.87458	15.6913	0.73432	15.6783	0.73441	15.6674	0.64405	15.6693	0.6431
15.6709	0.87546	15.7281	0.73548	15.7244	0.73657	15.7202	0.64532	15.703	0.64378
15.7033	0.876	15.7793	0.73642	15.7715	0.73878	15.7564	0.6464	15.7471	0.64415
15.7567	0.87683	15.8164	0.73753	15.816	0.73979	15.8052	0.64761	15.784	0.64485
15.7834	0.87724	15.8494	0.73864	15.8597	0.74137	15.8377	0.64866	15.8229	0.64577
15.836	0.87805	15.8961	0.73975	15.9003	0.74273	15.8725	0.64962	15.8705	0.64652
15.8731	0.87862	15.9307	0.74088	15.9414	0.74269	15.918	0.65049	15.9025	0.64762
15.9104	0.87919	15.9708	0.74157	15.9845	0.74248	15.9589	0.65129	15.9446	0.64874
15.9535	0.87985	16.0035	0.74142	16.0166	0.74132	15.9815	0.65204	15.9918	0.64988
16.0001	0.88057	16.0477	0.74178	16.0602	0.74061	16.0273	0.65295	16.0415	0.65095
16.0286	0.88106	16.0842	0.74282	16.0946	0.74095	16.0584	0.65375	16.0795	0.65184
16.0844	0.88197	16.1247	0.7439	16.1472	0.74213	16.0978	0.65396	16.138	0.65336
16.1204	0.8825	16.1684	0.74494	16.1816	0.74452	16.1545	0.65387	16.1727	0.65497
16.1703	0.88324	16.2085	0.74616	16.2346	0.74629	16.1916	0.65485	16.2242	0.65655
16.2053	0.88375	16.254	0.74729	16.2752	0.74695	16.2334	0.65637	16.2536	0.65751
16.25	0.88441	16.2951	0.74901	16.3108	0.74727	16.2809	0.65743	16.3065	0.6584
16.2953	0.88508	16.3375	0.75036	16.3586	0.74825	16.3135	0.65794	16.3481	0.65973
16.3368	0.88571	16.3748	0.75102	16.3906	0.74961	16.3472	0.65873	16.3941	0.66115
16.3735	0.88623	16.4201	0.75111	16.4378	0.75072	16.3875	0.65926	16.429	0.66228
16.4131	0.8868	16.4412	0.75095	16.479	0.75216	16.4337	0.65955	16.4773	0.66363
16.4581	0.88746	16.4853	0.75083	16.516	0.75375	16.4714	0.66094	16.5178	0.66509
16.4955	0.888	16.5297	0.75115	16.5579	0.75495	16.5235	0.66165	16.5646	0.66627
16.5386	0.88861	16.5587	0.75161	16.6039	0.75534	16.5645	0.66268	16.6081	0.6674
16.5819	0.88923	16.5965	0.75226	16.6502	0.75628	16.6096	0.66449	16.6405	0.66851
16.626	0.88986	16.6494	0.75338	16.6873	0.75753	16.6556	0.66522	16.6762	0.66969
16.6617	0.89037	16.6919	0.75444	16.7264	0.75868	16.7039	0.66661	16.7314	0.67094
16.7066	0.89098	16.7278	0.75578	16.7709	0.75945	16.7466	0.66793	16.7827	0.66308
16.7461	0.89156	16.7658	0.75737	16.8027	0.75975	16.795	0.66835	16.8097	0.6461
16.7912	0.89219	16.805	0.75915	16.8397	0.75861	16.8441	0.66955	16.8604	0.64275
16.8274	0.89269	16.8535	0.76017	16.88	0.75812	16.8725	0.66954	16.8761	0.65045
16.8724	0.89331	16.896	0.76101	16.9232	0.75868	16.9151	0.66947	16.9276	0.66481
16.9122	0.89386	16.9302	0.76215	16.974	0.76018	16.9486	0.671	16.9709	0.62954
16.9493	0.89441	16.985	0.76351	17.0027	0.76196	16.9891	0.67387	17.0065	0.67414
16.9906	0.89499	17.0141	0.76463	17.0428	0.76371	17.0267	0.67535	17.0494	0.66156
17.0384	0.89565	17.0679	0.76598	17.0956	0.76445	17.0734	0.67687	17.1001	0.6738
17.082	0.89627	17.1075	0.76712	17.1364	0.76486	17.1203	0.67749	17.1475	0.67752
17.1303	0.89695	17.1565	0.76797	17.1768	0.76575	17.1546	0.67898	17.1871	0.67915
17.1757	0.89757	17.1867	0.76871	17.2157	0.76713	17.2053	0.6798	17.2228	0.68029
17.2065	0.89801	17.2379	0.77022	17.2597	0.76841	17.2405	0.68067	17.2663	0.68168
17.2544	0.89869	17.2678	0.77179	17.2961	0.76962	17.2837	0.68113	17.3046	0.683
17.295	0.89926	17.3106	0.77276	17.3436	0.77111	17.3305	0.68185	17.3445	0.68432
17.3355	0.89982	17.3584	0.77338	17.3795	0.77311	17.3781	0.68319	17.3933	0.68555
17.3712	0.90032	17.3963	0.77346	17.4227	0.77413	17.4247	0.68434	17.4228	0.6861
17.4221	0.90102	17.4418	0.77364	17.469	0.77536	17.4621	0.68573	17.4605	0.68656
17.4698	0.90166	17.482	0.77435	17.5131	0.77723	17.5073	0.68615	17.5091	0.68758
17.5063	0.90216	17.5246	0.77559	17.5465	0.77793	17.552	0.68779	17.5455	0.68847
17.5588	0.90287	17.5732	0.77701	17.5911	0.77808	17.588	0.68898	17.5824	0.68967
17.5816	0.90318	17.6086	0.77791	17.6327	0.77722	17.6322	0.68984	17.6245	0.69062
17.6421	0.90401	17.6589	0.77875	17.6785	0.77624	17.6715	0.69028	17.6677	0.69198
17.6771	0.9045	17.6924	0.77946	17.7211	0.77634	17.7043	0.69159	17.7128	0.6931
17.7141	0.90499	17.7425	0.78049	17.7479	0.77719	17.7559	0.69253	17.7496	0.69453
17.7613	0.90563	17.7879	0.7816	17.7956	0.77843	17.8046	0.69401	17.7875	0.6962
17.806	0.90623	17.8124	0.78258	17.8436	0.78032	17.8392	0.69521	17.8255	0.69732
17.8376	0.90667	17.8584	0.78241	17.8874	0.78285	17.876	0.69612	17.8668	0.69875
17.8906	0.90737	17.8971	0.78236	17.9128	0.78447	17.9253	0.69717	17.9138	0.69957
17.9329	0.90793	17.9374	0.7827	17.966	0.78494	17.9609	0.69809	17.9404	0.69993
17.9639	0.90834	17.9773	0.78321	18.0108	0.78524	18.0072	0.6991	17.9765	0.70047
18.0019	0.90886	18.0195	0.78397	18.056	0.78651	18.0453	0.69976	18.0221	0.70095
18.0398	0.90935	18.0578	0.78512	18.0974	0.78782	18.0848	0.7005	18.0597	0.70155
18.0921	0.91004	18.0952	0.78674	18.1433	0.78894	18.1297	0.70175	18.0887	0.70257
18.1321	0.91058	18.1404	0.78842	18.1801	0.79011	18.1657	0.70239	18.1365	0.70362
18.1709	0.91108	18.1751	0.78943	18.2231	0.79176	18.2124	0.70326	18.1811	0.70475
18.2186	0.91174	18.2216	0.79021	18.2608	0.79309	18.2647	0.70476	18.2222	0.70602
18.2588	0.91228	18.2642	0.7914	18.3082	0.79379	18.303	0.70563	18.2629	0.70748
18.3018	0.91286	18.3104	0.79265	18.344	0.79488	18.3519	0.70675	18.3045	0.70877
18.3412	0.91338	18.3489	0.79395	18.3913	0.79688	18.39	0.70799	18.3487	0.7101
18.384	0.91395	18.3884	0.79449	18.4287	0.79793	18.4193	0.70889	18.3878	0.71127
18.4267	0.91452	18.4271	0.79449	18.4839	0.79811	18.4697	0.70998	18.4322	0.71065
18.4772	0.91518	18.4778	0.79508	18.5138	0.79784	18.5113	0.71077	18.4757	0.6956
18.502	0.9155	18.5145	0.79607	18.5584	0.7966	18.5555	0.71122	18.5101	0.71093
18.5496	0.91612	18.5542	0.79753	18.6016	0.79627	18.5829	0.71288	18.5601	0.71285
18.5859	0.91659	18.6012	0.79886	18.6444	0.79691	18.636	0.71319	18.6054	0.69903
18.6354	0.91723	18.6426	0.79981	18.6807	0.79807	18.663	0.71436	18.6588	0.70949
18.6749	0.91772	18.6766	0.80073	18.7214	0.79949	18.7135	0.71532	18.7024	0.71757
18.7203	0.91831	18.7277	0.8021	18.7785	0.80198	18.765	0.71583	18.7421	0.71891
18.7551	0.91877	18.7777	0.80332	18.8097	0.80351	18.7997	0.71663	18.7845	0.71228
18.7948	0.91927	18.8108	0.80454	18.8466	0.80413	18.8473	0.71768	18.8362	0.71792
18.8446	0.9199	18.8452	0.80464	18.8915	0.80471	18.881	0.71828	18.8699	0.72134
18.8841	0.9204	18.8866	0.80444	18.9398	0.80574	18.9207	0.71978	18.9231	0.72318
18.9188	0.92084	18.9405	0.80471	18.9913	0.80705	18.9459	0.7201	18.9602	0.72264
18.9672	0.92146	18.9791	0.80521	19.0227	0.80807	18.9918	0.72087	18.9897	0.72292
18.9969	0.92183	19.0242	0.80603	19.0685	0.80932	19.0213	0.72169	19.0266	0.72313
19.0413	0.9224	19.0523	0.80722	19.1046	0.81119	19.0719	0.72263	19.0648	0.72368
19.0896	0.92301	19.0976	0.80895	19.1521	0.81285	19.1205	0.72342	19.1072	0.7175
19.1191	0.92338	19.146	0.81034	19.1952	0.81363	19.1595	0.72427	19.1635	0.72433
19.1626	0.92393	19.1895	0.81142	19.232	0.81502	19.1779	0.72521	19.2074	0.71852
19.203	0.92442	19.2256	0.81234	19.285	0.81686	19.2339	0.726	19.2323	0.72461
19.2477	0.925	19.2785	0.8136	19.3213	0.81695	19.2782	0.72761	19.2802	0.71578
19.2921	0.92556	19.3195	0.81485	19.3593	0.817	19.3212	0.72935	19.3234	0.72786
19.3377	0.92613	19.3638	0.81605	19.4001	0.81614	19.3619	0.7302	19.3619	0.73075
19.3806	0.92666	19.4	0.81712	19.4439	0.81527	19.3974	0.73106	19.404	0.72968
19.4097	0.92702	19.4401	0.8176	19.4865	0.8154	19.4371	0.73287	19.4433	0.72839
19.4668	0.92773	19.48	0.81813	19.5333	0.81658	19.4817	0.73405	19.4955	0.73548
19.5077	0.92823	19.5294	0.81933	19.5788	0.81875	19.5296	0.73526	19.5372	0.73701
19.5345	0.92855	19.572	0.8207	19.6166	0.82051	19.573	0.7355	19.5698	0.7377
19.5831	0.92915	19.615	0.82181	19.6625	0.82117	19.6102	0.73652	19.6216	0.73541
19.6314	0.92971	19.6535	0.82298	19.7058	0.82155	19.6448	0.7373	19.659	0.73133
19.6704	0.93019	19.7017	0.82419	19.7417	0.82258	19.6917	0.73791	19.7013	0.74098
19.7187	0.93077	19.7467	0.82515	19.7848	0.82373	19.7351	0.73945	19.7504	0.74311
19.7625	0.9313	19.7818	0.82641	19.8279	0.82469	19.759	0.74004	19.7901	0.74304
19.7936	0.93168	19.8267	0.82756	19.8596	0.82582	19.804	0.74153	19.823	0.74568
19.8403	0.93223	19.8685	0.8279	19.9056	0.82806	19.8642	0.74237	19.8736	0.74547
19.8744	0.93265	19.9033	0.82787	19.9442	0.82962	19.8976	0.74364	19.9136	0.74751
19.9292	0.93332	19.9422	0.8281	19.9922	0.83048	19.943	0.74473	19.9563	0.74816
19.9673	0.93378	19.9846	0.82922	20.0381	0.8317	19.9973	0.74539	19.997	0.74815
20.0086	0.93428	20.0262	0.83017	20.0652	0.83184	20.0439	0.74658	20.0422	0.74865
20.0483	0.93478	20.066	0.83145	20.1048	0.83178	20.0822	0.74733	20.0779	0.74999
20.09	0.9353	20.1087	0.83268	20.1589	0.83248	20.1165	0.74804	20.1212	0.75121
20.136	0.93584	20.1537	0.83394	20.1933	0.83273	20.1485	0.74853	20.1673	0.75214
20.1778	0.93636	20.1956	0.83519	20.2385	0.83316	20.1814	0.74955	20.2099	0.75358
20.2256	0.93692	20.2337	0.83635	20.2887	0.83467	20.2316	0.75055	20.2584	0.75522
20.2566	0.93729	20.2808	0.83738	20.329	0.83561	20.2844	0.75242	20.3066	0.75675
20.2988	0.9378	20.3253	0.83798	20.3584	0.83613	20.3214	0.75349	20.3526	0.75825
20.3419	0.9383	20.3657	0.83807	20.4061	0.83703	20.3585	0.75495	20.3917	0.75932
20.377	0.93872	20.3986	0.83849	20.4402	0.83813	20.4065	0.75581	20.4305	0.76057
20.4218	0.93925	20.4444	0.83944	20.476	0.8393	20.4511	0.75682	20.4771	0.76187
20.4635	0.93974	20.4852	0.84074	20.5243	0.84143	20.4948	0.75808	20.5214	0.76311
20.5058	0.94024	20.5314	0.84203	20.5621	0.84357	20.5386	0.75848	20.5693	0.76433
20.5513	0.94077	20.5683	0.84343	20.6055	0.84466	20.5658	0.75941	20.6141	0.76513
20.5891	0.9412	20.6079	0.84478	20.6573	0.84612	20.6065	0.75996	20.6489	0.76593
20.6256	0.94165	20.6653	0.84659	20.6817	0.84747	20.662	0.76151	20.6911	0.76688
20.672	0.94222	20.7026	0.84772	20.7413	0.8472	20.7027	0.76256	20.7332	0.76785
20.715	0.94272	20.7446	0.84842	20.7716	0.84737	20.7559	0.76344	20.7754	0.76909
20.7633	0.94331	20.7901	0.84827	20.8235	0.84658	20.7866	0.76413	20.8151	0.77033
20.8038	0.94378	20.829	0.84839	20.8647	0.84626	20.8413	0.76531	20.8568	0.77145
20.8446	0.94425	20.8751	0.84876	20.905	0.84745	20.8866	0.76679	20.892	0.7723
20.873	0.94457	20.9091	0.84943	20.9331	0.84903	20.9116	0.7672	20.9462	0.77321
20.9313	0.94527	20.9579	0.85052	20.9842	0.8504	20.9603	0.76861	20.9824	0.77434
20.9788	0.94582	21.0036	0.8519	21.0174	0.8512	20.9966	0.77024	21.0207	0.77503
21.0095	0.94617	21.0563	0.85332	21.0713	0.85216	21.0373	0.77031	21.0661	0.77613
21.0485	0.94661	21.0892	0.85407	21.1171	0.85323	21.0865	0.77142	21.1056	0.77739
21.0954	0.94716	21.1427	0.85486	21.1536	0.8542	21.1276	0.77261	21.1485	0.77858
21.1393	0.94767	21.1805	0.85578	21.1968	0.85517	21.1688	0.77379	21.188	0.77918
21.1742	0.94806	21.2217	0.85705	21.226	0.85632	21.2075	0.77458	21.2294	0.77986
21.2124	0.94851	21.2596	0.85819	21.2712	0.85812	21.2556	0.77521	21.2699	0.78058
21.2611	0.94909	21.3097	0.85877	21.3231	0.8592	21.2897	0.77664	21.3144	0.78142
21.3002	0.94954	21.3407	0.85868	21.3672	0.8595	21.3253	0.77789	21.3465	0.78239
21.3472	0.95008	21.3871	0.85959	21.4034	0.86004	21.375	0.7789	21.3966	0.78332
21.3815	0.95046	21.4245	0.86071	21.4391	0.86095	21.4089	0.77935	21.4459	0.78432
21.4228	0.95094	21.4769	0.86217	21.4836	0.86191	21.4478	0.78016	21.4836	0.78557
21.4702	0.95149	21.5185	0.86348	21.5165	0.86273	21.4928	0.78123	21.53	0.78641
21.5081	0.95192	21.5622	0.86464	21.5553	0.86259	21.5326	0.78273	21.5738	0.78726
21.5587	0.95248	21.6049	0.86586	21.6001	0.86176	21.5743	0.78369	21.6052	0.78876
21.5979	0.95292	21.6539	0.86724	21.6529	0.8626	21.6225	0.78497	21.6559	0.79044
21.6354	0.95335	21.6991	0.86812	21.6883	0.86417	21.6656	0.78562	21.6933	0.79163
21.6823	0.95387	21.7334	0.86874	21.7135	0.86606	21.7073	0.78713	21.7276	0.79222
21.7212	0.95431	21.7768	0.8689	21.7594	0.86731	21.7477	0.78812	21.7703	0.7929
21.761	0.95475	21.8156	0.86886	21.8025	0.8688	21.787	0.78889	21.8094	0.79361
21.7993	0.95518	21.8508	0.86909	21.8554	0.87025	21.8275	0.78868	21.8507	0.7947
21.8524	0.95577	21.8872	0.86959	21.8897	0.87205	21.8642	0.78939	21.8915	0.7959
21.8838	0.95612	21.9299	0.87043	21.9302	0.87267	21.8947	0.78992	21.9383	0.79729
21.922	0.95654	21.9805	0.87147	21.9754	0.87303	21.9396	0.7909	21.9811	0.79834
21.9694	0.95706	22.0084	0.87289	22.0183	0.8729	21.9897	0.79202	22.0234	0.79919
22.0115	0.95753	22.057	0.87439	22.0624	0.87184	22.0309	0.79243	22.0666	0.80019
22.0441	0.95788	22.109	0.87511	22.1093	0.87159	22.0777	0.79365	22.109	0.8013
22.0912	0.9584	22.1474	0.87587	22.1446	0.87224	22.1277	0.79486	22.1521	0.80251
22.1314	0.95882	22.1885	0.87695	22.1831	0.87339	22.1706	0.79623	22.1812	0.80355
22.1766	0.95934	22.2236	0.87816	22.2192	0.87479	22.2027	0.79731	22.2259	0.80413
22.2162	0.95976	22.2689	0.87931	22.2678	0.87724	22.2452	0.79862	22.2611	0.80458
22.2502	0.96015	22.3077	0.87985	22.3092	0.87899	22.2897	0.79974	22.2935	0.80507
22.2996	0.96069	22.3419	0.8797	22.3603	0.87956	22.3193	0.8003	22.3274	0.8058
22.3386	0.96109	22.3918	0.87997	22.3819	0.87987	22.3632	0.80092	22.3584	0.80631
22.3742	0.96142	22.4185	0.88049	22.4391	0.88089	22.4079	0.80207	22.3998	0.80731
22.4235	0.96189	22.4727	0.88137	22.4866	0.88216	22.4463	0.80323	22.4416	0.80824
22.4687	0.96237	22.5069	0.88176	22.5246	0.88305	22.4943	0.80359	22.4893	0.80941
22.5063	0.96275	22.5379	0.88252	22.5586	0.88435	22.529	0.80441	22.5333	0.81062
22.5486	0.9632	22.5818	0.88397	22.6064	0.88626	22.577	0.80541	22.5582	0.81213
22.5999	0.96374	22.6284	0.88503	22.6548	0.88713	22.626	0.806	22.6148	0.81353
22.6335	0.96408	22.6639	0.88637	22.6841	0.88828	22.6647	0.80775	22.653	0.81517
22.6884	0.96468	22.7157	0.88757	22.7226	0.89026	22.7056	0.80901	22.7023	0.8165
22.7174	0.96497	22.7403	0.88862	22.7642	0.8909	22.7344	0.80916	22.7318	0.81779
22.7621	0.96546	22.792	0.88996	22.8181	0.89116	22.776	0.80937	22.764	0.81869
22.7999	0.96587	22.8217	0.89112	22.8539	0.89073	22.8298	0.81047	22.8047	0.81946
22.8416	0.96628	22.8769	0.89157	22.8968	0.88971	22.8752	0.81056	22.8616	0.82018
22.8921	0.96686	22.9145	0.89159	22.9357	0.88974	22.9146	0.79738	22.8983	0.82136
22.9296	0.96725	22.9388	0.89187	22.9692	0.89055	22.9475	0.79809	22.9447	0.8225
22.9579	0.96754	23.004	0.89233	23.0165	0.89254	22.9932	0.79711	22.9887	0.8241
23.0055	0.96805	23.0443	0.89329	23.0699	0.89473	23.0384	0.79734	23.0377	0.82549
23.0407	0.96842	23.0728	0.89434	23.1032	0.89567	23.0736	0.79872	23.0701	0.8265
23.087	0.96892	23.1196	0.89547	23.1425	0.89585	23.1158	0.79926	23.1147	0.82727
23.1206	0.96928	23.1593	0.89713	23.1919	0.89665	23.1608	0.79937	23.1512	0.82848
23.1665	0.96975	23.1972	0.89845	23.2278	0.89775	23.2053	0.80081	23.2006	0.82958
23.2058	0.97017	23.2535	0.89937	23.2696	0.8988	23.2466	0.80183	23.2332	0.83025
23.2493	0.97062	23.2775	0.9003	23.3122	0.89972	23.2836	0.80265	23.2854	0.8313
23.2886	0.97102	23.334	0.9014	23.355	0.90114	23.324	0.80381	23.3222	0.83198
23.3357	0.97151	23.385	0.90272	23.4001	0.9022	23.3689	0.80528	23.3676	0.83297
23.3691	0.97186	23.4227	0.90397	23.4277	0.90294	23.419	0.80589	23.4011	0.83378
23.4101	0.97228	23.4684	0.90443	23.4743	0.90362	23.4572	0.80677	23.4496	0.83477
23.452	0.9727	23.5025	0.90423	23.5149	0.90468	23.4955	0.80798	23.4911	0.83597
23.492	0.9731	23.5404	0.9045	23.5647	0.90575	23.5266	0.80833	23.538	0.83699
23.5373	0.97357	23.5809	0.90513	23.6008	0.90651	23.573	0.8094	23.5662	0.83775
23.5812	0.974	23.6248	0.90586	23.6458	0.90614	23.611	0.811	23.6215	0.83896
23.6167	0.97436	23.6713	0.90644	23.682	0.90664	23.6593	0.81176	23.6496	0.84028
23.6531	0.97473	23.7141	0.90719	23.7196	0.90808	23.7029	0.813	23.7081	0.84139
23.6997	0.97521	23.7394	0.90832	23.7567	0.90873	23.7433	0.81381	23.7463	0.84269
23.7482	0.97571	23.7822	0.90959	23.7978	0.90969	23.7823	0.81521	23.7813	0.84404
23.7875	0.97611	23.8213	0.91085	23.8458	0.91101	23.8274	0.8161	23.8335	0.84487
23.8278	0.97651	23.8574	0.91211	23.8824	0.91222	23.8676	0.81783	23.8677	0.84565
23.8677	0.97692	23.8962	0.91326	23.9296	0.91323	23.9082	0.81868	23.9219	0.84647
23.9153	0.97739	23.9578	0.91458	23.9684	0.91441	23.9468	0.81882	23.9579	0.84767
23.9505	0.97774	23.9958	0.91572	24.0126	0.91524	23.9811	0.81981	24.0099	0.84882
23.9963	0.9782	24.0347	0.91659	24.0561	0.91611	24.0188	0.82036	24.0489	0.85016
24.04	0.97863	24.076	0.91658	24.0925	0.91707	24.0642	0.82134	24.0891	0.85106
24.0794	0.97901	24.1066	0.91667	24.1337	0.91792	24.1107	0.82262	24.1274	0.85231
24.1242	0.97946	24.1488	0.91702	24.1783	0.91887	24.1597	0.82368	24.1715	0.8531
24.167	0.97988	24.1867	0.9177	24.2189	0.9204	24.2058	0.8251	24.1972	0.8545
24.2093	0.98029	24.2234	0.91828	24.2561	0.9227	24.2491	0.82641	24.2508	0.85564
24.246	0.98063	24.2726	0.91903	24.3094	0.92411	24.295	0.82751	24.2814	0.85622
24.2878	0.98104	24.3048	0.91953	24.3534	0.92487	24.3296	0.82814	24.3224	0.85679
24.3318	0.98146	24.3459	0.92085	24.3868	0.9264	24.3758	0.8291	24.3639	0.85742
24.3729	0.98187	24.3972	0.92235	24.4429	0.92733	24.4019	0.82992	24.4005	0.85821
24.4186	0.98231	24.4197	0.92384	24.4733	0.92725	24.4472	0.83167	24.4494	0.85928
24.4505	0.98263	24.4791	0.92517	24.5307	0.92744	24.4981	0.83188	24.4804	0.8604
24.49	0.983	24.5237	0.92639	24.5655	0.92652	24.5261	0.83267	24.5325	0.86169
24.5334	0.98341	24.5557	0.92707	24.6036	0.92612	24.5809	0.83386	24.5695	0.86283
24.58	0.98386	24.5952	0.92843	24.6517	0.92645	24.6193	0.8349	24.6124	0.86396
24.6174	0.98421	24.6417	0.92959	24.6821	0.92828	24.6665	0.83607	24.6624	0.86517
24.6577	0.9846	24.6985	0.93087	24.7245	0.93001	24.6957	0.83742	24.704	0.86613
24.7064	0.98509	24.7298	0.93186	24.7825	0.93124	24.7497	0.83852	24.7515	0.86759
24.7426	0.98544	24.7665	0.93212	24.8187	0.93169	24.779	0.83914	24.7943	0.86885
24.7875	0.98586	24.8151	0.93228	24.8614	0.93255	24.8318	0.84015	24.8402	0.86995
24.8368	0.98632	24.8537	0.93265	24.9078	0.93361	24.864	0.84062	24.8823	0.87112
24.8645	0.98657	24.8961	0.9332	24.943	0.93466	24.9058	0.84175	24.9241	0.8722
24.9091	0.987	24.9364	0.93451	24.9836	0.93547	24.9544	0.84312	24.962	0.87349
24.9571	0.98744	24.9812	0.93566	25.0329	0.93638	24.9887	0.84416	25.0015	0.87477
24.9903	0.98776	25.0214	0.93702	25.0737	0.93739	25.0361	0.84508	25.0526	0.87567
25.0441	0.98829	25.0715	0.93873	25.1089	0.93809	25.0788	0.84675	25.0796	0.87612
25.0846	0.98866	25.1099	0.94038	25.1453	0.93892	25.1156	0.84777	25.1115	0.87656
25.1267	0.98904	25.1553	0.94133	25.1962	0.93978	25.1632	0.84884	25.1562	0.87726
25.1623	0.98937	25.2005	0.94216	25.2406	0.94081	25.1978	0.84921	25.1893	0.87795
25.2145	0.98986	25.2395	0.94244	25.279	0.94206	25.2313	0.84974	25.2353	0.87921
25.2537	0.99024	25.2811	0.94266	25.3067	0.94364	25.2855	0.85129	25.2816	0.88049
25.291	0.99059	25.3162	0.94328	25.3535	0.94512	25.3224	0.85241	25.3224	0.88172
25.3379	0.99101	25.3647	0.94424	25.406	0.94568	25.3628	0.8533	25.3545	0.88276
25.3776	0.99139	25.4133	0.9455	25.448	0.94647	25.4108	0.85472	25.4027	0.88348
25.4153	0.99175	25.4568	0.94708	25.4928	0.94782	25.4536	0.85541	25.4464	0.88448
25.4645	0.99221	25.4999	0.94831	25.5341	0.94863	25.488	0.85663	25.4832	0.88569
25.4984	0.99251	25.5532	0.94898	25.5659	0.94908	25.5389	0.85768	25.5198	0.88698
25.5407	0.99291	25.5943	0.94971	25.621	0.94971	25.5747	0.85856	25.558	0.88836
25.5886	0.99335	25.6313	0.95103	25.66	0.94895	25.618	0.85938	25.6155	0.88984
25.6247	0.99368	25.6695	0.95204	25.6988	0.94848	25.652	0.86075	25.6496	0.89076
25.666	0.99406	25.7247	0.9532	25.7372	0.94895	25.7033	0.86204	25.6925	0.89171
25.7153	0.99451	25.7532	0.95355	25.7823	0.95054	25.7379	0.86286	25.7439	0.8929
25.75	0.9948	25.8019	0.95384	25.8179	0.95238	25.7816	0.86382	25.77	0.89447
25.7909	0.99512	25.8415	0.95477	25.8506	0.95348	25.8274	0.86511	25.8131	0.8958
25.8395	0.99551	25.8884	0.95601	25.8996	0.9541	25.8739	0.86598	25.8669	0.89705
25.8748	0.99532	25.9294	0.9572	25.9438	0.9551	25.9062	0.86669	25.9103	0.89831
25.9253	0.9951	25.9707	0.95847	25.9942	0.95633	25.9448	0.86773	25.9488	0.89921
25.9586	0.99509	26.0168	0.95944	26.0284	0.95728	25.9877	0.86905	25.9857	0.89977
26.0055	0.995	26.066	0.96051	26.0759	0.95826	26.035	0.86977	26.0191	0.90047
26.045	0.9953	26.1025	0.9617	26.1067	0.95918	26.0793	0.871	26.0655	0.90148
26.0849	0.99539	26.1395	0.9626	26.1405	0.96008	26.1269	0.87221	26.1182	0.90242
26.131	0.99552	26.1918	0.96333	26.1965	0.96081	26.1639	0.873	26.1611	0.90358
26.173	0.9955	26.2166	0.96349	26.2364	0.96171	26.2036	0.87395	26.1988	0.90467
26.221	0.99509	26.2615	0.96349	26.2696	0.96279	26.2382	0.87506	26.2465	0.9065
26.2554	0.99541	26.2982	0.96363	26.3174	0.96368	26.2868	0.87488	26.2928	0.90796
26.3053	0.99518	26.3351	0.96416	26.3605	0.965	26.3275	0.87573	26.3304	0.90945
26.3532	0.99518	26.3855	0.96497	26.4002	0.96736	26.3668	0.87635	26.373	0.9105
26.3902	0.99516	26.4225	0.9658	26.4386	0.96874	26.4116	0.87736	26.4161	0.91133
26.4347	0.99526	26.4603	0.96687	26.4923	0.96973	26.4541	0.87848	26.4573	0.9121
26.4681	0.99545	26.5044	0.968	26.5342	0.97104	26.4879	0.87974	26.5095	0.91319
26.514	0.99539	26.5539	0.96946	26.563	0.97131	26.5293	0.88097	26.534	0.91444
26.5569	0.99548	26.5906	0.97096	26.6076	0.97118	26.5788	0.88183	26.5829	0.91567
26.6036	0.99559	26.6434	0.97193	26.6543	0.97175	26.6168	0.88255	26.6279	0.91702
26.6417	0.99567	26.6822	0.97264	26.6851	0.97167	26.6579	0.88409	26.6681	0.91821
26.6847	0.99578	26.7309	0.97373	26.7344	0.97258	26.6959	0.88507	26.7007	0.91909
26.7373	0.99591	26.7661	0.97474	26.7816	0.97401	26.7503	0.88585	26.7518	0.91997
26.7812	0.99602	26.8006	0.97588	26.8127	0.9748	26.7842	0.88689	26.7973	0.92143
26.8186	0.99613	26.8471	0.97656	26.8586	0.97529	26.8201	0.88749	26.8306	0.92269
26.8709	0.99627	26.8877	0.97639	26.9091	0.97626	26.8686	0.88717	26.8888	0.92394
26.9006	0.99639	26.9255	0.97652	26.9452	0.9774	26.9209	0.88849	26.9327	0.92511
26.9518	0.99664	26.9626	0.9768	26.9879	0.97817	26.9471	0.88978	26.9606	0.92589
26.9796	0.99667	27.0061	0.97722	27.0276	0.97906	26.983	0.89093	27.0022	0.92606
27.0255	0.99682	27.0396	0.97786	27.0668	0.97993	27.0355	0.89177	27.0468	0.92569
27.069	0.99697	27.0868	0.97892	27.1037	0.98069	27.0791	0.89291	27.0893	0.92598
27.1074	0.99712	27.1218	0.97998	27.1459	0.98149	27.121	0.89418	27.118	0.92574
27.1542	0.99728	27.1699	0.98106	27.1831	0.98242	27.1597	0.89507	27.1643	0.9228
27.1829	0.99741	27.213	0.98283	27.2243	0.98329	27.1974	0.89662	27.2147	0.92681
27.2331	0.99756	27.2534	0.98447	27.2785	0.98416	27.2385	0.89782	27.2621	0.93024
27.2743	0.99769	27.3011	0.98557	27.3063	0.98503	27.2827	0.89885	27.3093	0.93163
27.3213	0.99782	27.3504	0.98651	27.3505	0.98604	27.3305	0.89967	27.3426	0.93303
27.3543	0.99794	27.388	0.98749	27.3925	0.98685	27.3751	0.90052	27.378	0.93447
27.3852	0.99809	27.4221	0.98849	27.434	0.98768	27.4189	0.9016	27.4225	0.93575
27.4261	0.99828	27.4749	0.98961	27.4685	0.98864	27.4546	0.90281	27.4791	0.93658
27.4763	0.99846	27.5118	0.99064	27.5072	0.98952	27.4925	0.90317	27.514	0.93789
27.506	0.99861	27.5518	0.99086	27.5612	0.99082	27.5337	0.90432	27.5515	0.93945
27.5536	0.99876	27.5784	0.99065	27.6062	0.99242	27.5751	0.9056	27.5937	0.94089
27.5934	0.99892	27.627	0.99069	27.6435	0.99409	27.6235	0.9066	27.6507	0.94222
27.6334	0.99907	27.6674	0.99106	27.695	0.99473	27.665	0.90719	27.691	0.94353
27.6788	0.9992	27.7108	0.99122	27.7344	0.99522	27.7078	0.908	27.7149	0.94427
27.7119	0.99925	27.744	0.99209	27.7754	0.9965	27.7472	0.90911	27.7715	0.94515
27.7485	0.99941	27.7769	0.99326	27.8132	0.99744	27.7868	0.91038	27.8223	0.94607
27.7992	0.99964	27.8223	0.99464	27.8506	0.99783	27.8342	0.91157	27.8624	0.94753
27.8347	0.9997	27.8611	0.99599	27.8986	0.99854	27.8668	0.91285	27.8999	0.94862
27.8802	0.99992	27.9024	0.99755	27.9289	0.99855	27.9122	0.91401	27.9452	0.94997
27.9215	1.00004	27.9396	0.9987	27.982	0.99759	27.9455	0.91467	27.9802	0.95127
27.9653	1.00018	27.9818	0.99955	28.0164	0.99754	27.9927	0.91582	28.0275	0.95204
28.0097	1.00032	28.0219	0.99988	28.0606	0.99872	28.0408	0.91632	28.0709	0.95322
28.0614	1.00046	28.06	1.00014	28.1055	1.00054	28.0774	0.91787	28.118	0.95454
28.0961	1.00059	28.0968	1.00066	28.1423	1.00206	28.1136	0.91842	28.1471	0.95564
28.1408	1.00072	28.1393	1.00143	28.1916	1.00321	28.1709	0.9196	28.1949	0.95698
28.1688	1.00085	28.1773	1.00254	28.2304	1.0043	28.207	0.92077	28.2185	0.95791
28.2185	1.00097	28.2189	1.00391	28.2748	1.00535	28.2473	0.92187	28.2746	0.95856
28.2622	1.0011	28.2642	1.00503	28.3081	1.00626	28.281	0.923	28.3174	0.95922
28.298	1.00123	28.3013	1.00662	28.3611	1.00733	28.3172	0.9238	28.3461	0.95971
28.3436	1.00136	28.3394	1.00818	28.3998	1.00819	28.3732	0.92458	28.3894	0.96064
28.3839	1.00148	28.387	1.00921	28.4442	1.00908	28.4151	0.92582	28.4383	0.96141
28.4275	1.0016	28.4224	1.01015	28.4745	1.00974	28.454	0.92615	28.467	0.96231
28.4619	1.00164	28.4784	1.01031	28.5222	1.00919	28.495	0.92732	28.5218	0.9635
28.504	1.00173	28.5072	1.01067	28.5673	1.00959	28.5365	0.92824	28.5653	0.9647
28.5478	1.00197	28.5446	1.01079	28.6071	1.01092	28.5819	0.92971	28.6098	0.966
28.5917	1.0021	28.5871	1.01128	28.6449	1.01259	28.6187	0.93096	28.6611	0.96738
28.6321	1.00224	28.6281	1.01241	28.6948	1.01368	28.6573	0.93177	28.6816	0.9685
28.674	1.00238	28.6689	1.0138	28.7429	1.01481	28.6945	0.93282	28.7332	0.96971
28.7188	1.0025	28.7125	1.01509	28.773	1.01588	28.7404	0.93355	28.777	0.97083
28.758	1.00264	28.7551	1.01662	28.8144	1.01675	28.7816	0.93454	28.8281	0.97205
28.7889	1.00266	28.7998	1.01799	28.8523	1.0176	28.8271	0.93596	28.8612	0.97336
28.8337	1.00278	28.8302	1.01939	28.8951	1.01835	28.8749	0.93684	28.9107	0.97453
28.878	1.00289	28.8875	1.02067	28.9411	1.01943	28.9191	0.93794	28.9383	0.97534
28.923	1.0031	28.9339	1.02186	28.9885	1.01948	28.9535	0.93869	28.9785	0.97567
28.9693	1.00321	28.9772	1.02287	29.0226	1.01901	28.9993	0.94002	29.0189	0.97619
29.0092	1.00326	29.0211	1.02282	29.0705	1.01989	29.0354	0.94028	29.0548	0.97692
29.0451	1.00338	29.0579	1.02277	29.1085	1.02135	29.0808	0.94074	29.0924	0.97757
29.0887	1.00351	29.097	1.02303	29.1453	1.02245	29.1229	0.94186	29.1333	0.97852
29.1359	1.00364	29.1402	1.02351	29.1822	1.02352	29.1584	0.9424	29.1814	0.97987
29.1638	1.00372	29.1886	1.02416	29.2315	1.02481	29.2137	0.94392	29.2228	0.98119
29.2113	1.00385	29.2286	1.02479	29.2737	1.02581	29.2394	0.94522	29.2615	0.98269
29.241	1.00395	29.2683	1.02523	29.3175	1.02678	29.2825	0.94623	29.3095	0.9841
29.2892	1.00409	29.3075	1.02576	29.3426	1.02755	29.3328	0.94756	29.3547	0.98549
29.322	1.00419	29.3466	1.02626	29.3852	1.02834	29.3687	0.94816	29.3931	0.98646
29.3774	1.00434	29.3893	1.02778	29.4306	1.02942	29.4149	0.94975	29.4324	0.98768
29.4034	1.00442	29.4294	1.02944	29.4798	1.03026	29.4566	0.95033	29.4727	0.98894
29.4468	1.0046	29.4912	1.0305	29.5169	1.0311	29.4968	0.95152	29.5241	0.99029
29.4946	1.00468	29.5184	1.03191	29.5496	1.03201	29.5385	0.95243	29.5522	0.99133
29.5325	1.00478	29.571	1.03264	29.6042	1.03284	29.5773	0.95384	29.5926	0.99211
29.5771	1.0049	29.6096	1.03355	29.6401	1.03373	29.6221	0.9552	29.6418	0.99308
29.6175	1.00501	29.648	1.03508	29.6804	1.03544	29.6647	0.95605	29.6804	0.99434
29.6664	1.00515	29.7046	1.03625	29.7293	1.03705	29.7048	0.95716	29.731	0.99561
29.7002	1.00523	29.7352	1.03726	29.7711	1.03785	29.7428	0.9578	29.7633	0.99667
29.7366	1.00533	29.7779	1.03799	29.8122	1.03934	29.7865	0.9587	29.8105	0.99762
29.7812	1.00544	29.8255	1.03813	29.8529	1.04085	29.8332	0.96026	29.8487	0.99863
29.8261	1.00557	29.8546	1.03848	29.8989	1.04111	29.8677	0.9598	29.8852	1.00002
29.8639	1.00566	29.9083	1.03892	29.9441	1.04151	29.904	0.96163	29.92	1.00106
29.9095	1.00579	29.953	1.03977	29.9912	1.04114	29.9509	0.97462	29.9502	1.00176
29.9449	1.00587	29.9901	1.04096	30.0214	1.04048	29.9995	0.99059	29.9995	1.00225
29.9836	1.00596	30.0341	1.04208	30.0631	1.04115	30.0349	0.98667	30.0308	1.00261
30.036	1.00612	30.0809	1.04347	30.0974	1.04289	30.0834	0.98874	30.0661	1.00347
30.0739	1.0062	30.1276	1.0453	30.1476	1.04433	30.1179	0.99177	30.1053	1.00417
30.1153	1.0063	30.1734	1.04648	30.1912	1.04493	30.1654	0.99642	30.1493	1.00501
30.1597	1.00642	30.2161	1.04739	30.2383	1.04555	30.2039	0.99762	30.191	1.00643
30.1953	1.00649	30.2597	1.04777	30.2812	1.04649	30.2488	0.99868	30.2221	1.0075
30.2359	1.00658	30.3012	1.04776	30.3182	1.04755	30.2818	0.99907	30.2652	1.00877
30.283	1.0067	30.3382	1.04803	30.36	1.04844	30.3263	0.99967	30.3081	1.01029
30.324	1.00679	30.385	1.04863	30.3906	1.04954	30.379	1.00023	30.3515	1.0117
30.3688	1.00692	30.4324	1.04961	30.4306	1.05052	30.4177	1.00174	30.3968	1.01319
30.4124	1.00703	30.4745	1.05058	30.4822	1.05129	30.4567	1.00338	30.4404	1.01464
30.454	1.00712	30.5153	1.05207	30.5271	1.05223	30.4923	1.00404	30.4821	1.01591
30.4942	1.00721	30.5583	1.05352	30.5638	1.0532	30.5447	1.00417	30.5204	1.01665
30.5332	1.00727	30.6068	1.0545	30.6097	1.0539	30.5765	1.00473	30.5539	1.01745
30.577	1.00737	30.654	1.05519	30.6404	1.05509	30.6194	1.00557	30.5934	1.0187
30.6134	1.00743	30.6892	1.05618	30.6861	1.05626	30.6595	1.00685	30.6469	1.01959
30.6669	1.00762	30.7352	1.05718	30.7357	1.05704	30.709	1.00797	30.6847	1.02083
30.6986	1.00764	30.778	1.05823	30.7658	1.0579	30.7465	1.00912	30.7237	1.02245
30.7421	1.00774	30.8219	1.05909	30.8145	1.05875	30.7894	1.00977	30.7764	1.02369
30.7868	1.00787	30.8598	1.05909	30.8543	1.05962	30.8234	1.01062	30.8228	1.02484
30.8305	1.00801	30.9	1.05889	30.9003	1.06071	30.8664	1.01166	30.869	1.02589
30.8736	1.00772	30.934	1.05937	30.9418	1.06223	30.9134	1.01361	30.9144	1.02714
30.9183	1.00843	30.9738	1.05966	30.9747	1.06396	30.9475	1.01416	30.9521	1.02828
30.9652	1.00933	31.009	1.05992	31.0199	1.0645	30.9899	1.0155	30.9897	1.02961
31.0075	1.00976	31.0499	1.06069	31.0685	1.06481	31.041	1.01649	31.03	1.03055
31.0383	1.01002	31.0953	1.06201	31.1035	1.06564	31.084	1.01767	31.0688	1.03113
31.0894	1.01048	31.1311	1.06317	31.1517	1.06641	31.1229	1.01876	31.1015	1.03192
31.1295	1.01083	31.1798	1.06476	31.1921	1.06718	31.1534	1.01952	31.1501	1.03269
31.173	1.01103	31.2181	1.06653	31.2384	1.06772	31.202	1.02037	31.1911	1.03363
31.2057	1.01141	31.2551	1.06766	31.2662	1.06903	31.2298	1.02137	31.235	1.03457
31.2491	1.01203	31.2972	1.06865	31.3088	1.07001	31.2912	1.02252	31.2732	1.03591
31.3001	1.01262	31.3394	1.069	31.359	1.07063	31.3245	1.02379	31.3269	1.0375
31.3342	1.01305	31.3768	1.06912	31.4084	1.0715	31.3645	1.02507	31.3682	1.0389
31.382	1.01355	31.4246	1.06951	31.4401	1.0725	31.409	1.02624	31.406	1.04006
31.4151	1.01385	31.4655	1.07016	31.4785	1.07322	31.4477	1.02728	31.452	1.04084
31.4642	1.01433	31.5072	1.07108	31.5239	1.07425	31.4891	1.0284	31.4972	1.04228
31.5121	1.01486	31.5474	1.07207	31.5658	1.07604	31.5303	1.02958	31.543	1.04369
31.5508	1.01521	31.584	1.07327	31.6145	1.07727	31.5687	1.03031	31.5764	1.0449
31.5926	1.01558	31.6379	1.07488	31.6496	1.07759	31.6082	1.03091	31.6138	1.04593
31.6401	1.01598	31.6801	1.07618	31.6879	1.07806	31.6555	1.03148	31.6557	1.04671
31.6756	1.01631	31.7283	1.07703	31.7381	1.07895	31.6994	1.03273	31.7035	1.04767
31.7162	1.01665	31.7636	1.07794	31.7752	1.07989	31.7426	1.03396	31.7522	1.0487
31.7532	1.01696	31.8061	1.07894	31.8129	1.08051	31.7907	1.0353	31.7953	1.05005
31.7952	1.0173	31.8505	1.07989	31.8544	1.08121	31.8244	1.03682	31.8307	1.05133
31.8377	1.01764	31.884	1.08107	31.8989	1.08232	31.868	1.03754	31.8771	1.05246
31.8795	1.01796	31.9272	1.0817	31.9416	1.0831	31.9109	1.03879	31.9196	1.05356
31.9247	1.01829	31.9684	1.08151	31.9836	1.08392	31.9544	1.0392	31.957	1.05481
31.9645	1.01858	32.0138	1.08153	32.0124	1.0847	31.9867	1.04025	32.0037	1.05596
32.013	1.01893	32.047	1.08197	32.0678	1.08558	32.038	1.04121	32.0463	1.05721
32.0473	1.01917	32.0926	1.08244	32.1057	1.08651	32.0737	1.04251	32.0883	1.05904
32.0943	1.0195	32.124	1.08343	32.1504	1.08831	32.1106	1.04383	32.1224	1.06053
32.1333	1.01977	32.1624	1.08485	32.1846	1.09036	32.1612	1.0447	32.1633	1.06155
32.1771	1.02007	32.2119	1.08632	32.2321	1.09126	32.2034	1.04559	32.1995	1.06269
32.2201	1.02037	32.2638	1.08735	32.2753	1.09247	32.2349	1.04666	32.2522	1.06339
32.2658	1.02067	32.2938	1.0884	32.3281	1.09396	32.2756	1.04746	32.2872	1.06433
32.2972	1.0209	32.3369	1.08937	32.3611	1.09415	32.3146	1.04801	32.3384	1.06541
32.3395	1.02119	32.3823	1.09047	32.4015	1.09435	32.3582	1.04869	32.3818	1.06663
32.3823	1.02149	32.4253	1.09156	32.444	1.09451	32.3915	1.04977	32.4144	1.06796
32.4263	1.02179	32.457	1.09258	32.4847	1.09403	32.4361	1.05048	32.4667	1.06911
32.4714	1.0221	32.5002	1.09375	32.5274	1.09494	32.4866	1.052	32.5014	1.06999
32.5044	1.02232	32.5415	1.0954	32.5682	1.09629	32.5366	1.05199	32.5461	1.07085
32.5519	1.02264	32.5923	1.09657	32.6001	1.09742	32.5788	1.05326	32.5849	1.07226
32.5924	1.02292	32.6249	1.0975	32.6505	1.09838	32.6208	1.05429	32.6245	1.07355
32.6296	1.02316	32.6615	1.09823	32.6874	1.09955	32.6657	1.05543	32.6748	1.07469
32.6687	1.02341	32.7089	1.09871	32.7294	1.10058	32.7034	1.05721	32.7147	1.07522
32.7101	1.02368	32.7418	1.09863	32.77	1.10134	32.7507	1.05778	32.7563	1.07596
32.7572	1.02399	32.7855	1.09893	32.816	1.10216	32.7894	1.05913	32.8031	1.07689
32.8007	1.02425	32.8271	1.09957	32.8519	1.10295	32.8237	1.06018	32.8375	1.07792
32.8304	1.02443	32.8775	1.10059	32.9004	1.10386	32.8692	1.06103	32.8855	1.07927
32.8731	1.02467	32.9131	1.10169	32.9457	1.10477	32.9085	1.06136	32.9102	1.08048
32.9087	1.02487	32.9606	1.10329	32.9714	1.10557	32.941	1.06261	32.9595	1.08189
32.9715	1.0253	32.9941	1.10402	33.018	1.10636	32.9716	1.06366	33.007	1.08326
32.9981	1.02546	33.0477	1.10473	33.0534	1.10723	33.0187	1.06458	33.0471	1.08475
33.0453	1.02576	33.0709	1.10544	33.1044	1.10814	33.0613	1.06608	33.0761	1.0854
33.086	1.02603	33.125	1.10651	33.1425	1.10912	33.1066	1.06692	33.1219	1.08597
33.1261	1.0263	33.1578	1.10755	33.1882	1.11031	33.1391	1.06801	33.154	1.08578
33.1644	1.02654	33.2001	1.10857	33.2075	1.1113	33.1878	1.0691	33.1981	1.08624
33.2118	1.02685	33.2407	1.10932	33.2541	1.11209	33.231	1.06961	33.2298	1.08685
33.245	1.02707	33.2939	1.10944	33.2996	1.11309	33.2649	1.07077	33.2839	1.08756
33.301	1.02745	33.3318	1.11048	33.3443	1.11413	33.3213	1.07166	33.3196	1.08994
33.3319	1.02764	33.377	1.11144	33.3864	1.11512	33.3662	1.07287	33.3755	1.09185
33.3754	1.02792	33.4047	1.11232	33.4252	1.11662	33.3976	1.07394	33.417	1.09336
33.422	1.02824	33.4445	1.11342	33.4621	1.11849	33.4501	1.07476	33.4522	1.09499
33.4629	1.02849	33.4881	1.11455	33.5078	1.11938	33.4942	1.07611	33.4942	1.0958
33.5123	1.02881	33.5355	1.1156	33.5548	1.12059	33.5385	1.07721	33.5422	1.0971
33.5521	1.02908	33.5674	1.11651	33.6	1.12248	33.5854	1.07829	33.5788	1.09819
33.5897	1.02932	33.6191	1.11684	33.6445	1.12311	33.6197	1.07927	33.6203	1.09963
33.6374	1.02962	33.6569	1.11721	33.6846	1.12355	33.6574	1.08019	33.6722	1.10101
33.6677	1.02983	33.6948	1.11802	33.7314	1.12396	33.697	1.08129	33.7133	1.10256
33.7186	1.03014	33.7364	1.11914	33.7659	1.12317	33.7469	1.0824	33.7545	1.10403
33.7552	1.03036	33.7653	1.12043	33.8079	1.12334	33.7893	1.08369	33.7913	1.10534
33.7902	1.03058	33.8187	1.12139	33.8402	1.12435	33.8307	1.08443	33.8409	1.10663
33.8354	1.03086	33.8501	1.12204	33.894	1.12627	33.8739	1.08588	33.8816	1.10796
33.8681	1.03107	33.8986	1.12303	33.9428	1.12777	33.917	1.08704	33.9166	1.1093
33.9178	1.0314	33.9461	1.12403	33.981	1.12853	33.9603	1.08827	33.9577	1.11058
33.9589	1.03166	33.9764	1.12508	34.03	1.12921	33.9983	1.08935	33.9895	1.1117
33.9958	1.03188	34.0186	1.12606	34.0643	1.13039	34.0403	1.09017	34.0301	1.11225
34.0429	1.03218	34.0662	1.12635	34.1102	1.13139	34.0842	1.09103	34.0515	1.11295
34.0864	1.03244	34.1	1.127	34.1469	1.13257	34.1174	1.09034	34.1059	1.11355
34.1298	1.03272	34.1536	1.12808	34.2014	1.1336	34.1667	1.09136	34.1485	1.11477
34.1682	1.03295	34.1952	1.12903	34.2249	1.13463	34.2119	1.09305	34.1917	1.11564
34.2144	1.03325	34.217	1.13002	34.2661	1.1355	34.2459	1.09421	34.2424	1.11684
34.2479	1.03347	34.2603	1.13099	34.3111	1.13648	34.2988	1.09524	34.2709	1.11814
34.301	1.0338	34.3113	1.13204	34.3612	1.13746	34.3391	1.09668	34.3237	1.11992
34.3445	1.03407	34.347	1.1331	34.3965	1.13843	34.3752	1.09765	34.368	1.12154
34.3811	1.03429	34.392	1.13447	34.4381	1.1394	34.428	1.09879	34.4143	1.12308
34.4275	1.03458	34.4345	1.13615	34.4798	1.14049	34.4638	1.10014	34.4417	1.12425
34.4701	1.03482	34.4885	1.13731	34.5176	1.14149	34.5029	1.10105	34.4894	1.12495
34.5025	1.03502	34.525	1.13838	34.5645	1.14243	34.5563	1.10227	34.517	1.12571
34.5512	1.0353	34.5684	1.13952	34.6071	1.14346	34.5935	1.10329	34.5652	1.12658
34.5968	1.03557	34.6084	1.14036	34.6354	1.14447	34.6261	1.10397	34.6013	1.12733
34.639	1.03583	34.6635	1.14115	34.6823	1.14553	34.6688	1.10472	34.6444	1.12831
34.6728	1.03602	34.6971	1.14166	34.7257	1.14655	34.7141	1.1054	34.6991	1.12967
34.7219	1.03632	34.7404	1.14166	34.7543	1.14773	34.7466	1.10679	34.7364	1.13108
34.7645	1.03658	34.7888	1.14198	34.8075	1.14868	34.7863	1.10757	34.7804	1.13255
34.799	1.03677	34.8117	1.14263	34.8624	1.14971	34.8397	1.1087	34.8115	1.13403
34.8415	1.03704	34.8626	1.14391	34.8994	1.15083	34.8727	1.10958	34.8703	1.13535
34.8826	1.03728	34.8972	1.14501	34.9308	1.15187	34.9266	1.11077	34.9206	1.13692
34.9211	1.03751	34.9443	1.14581	34.9752	1.1528	34.9642	1.11192	34.9657	1.13826
34.9719	1.0378	34.9994	1.14668	35.0163	1.15412	35.0073	1.1132	34.9993	1.13976
35.016	1.03807	35.0367	1.14742	35.0594	1.15518	35.0553	1.11484	35.0317	1.14092
35.0628	1.03835	35.0692	1.14841	35.1021	1.15618	35.0968	1.11549	35.0814	1.14185
35.0923	1.03853	35.1056	1.14938	35.1374	1.15717	35.134	1.1166	35.1177	1.14253
35.1438	1.03882	35.1452	1.15031	35.1828	1.15831	35.1716	1.11784	35.1677	1.14326
35.1842	1.03905	35.1915	1.15071	35.223	1.15942	35.212	1.11867	35.198	1.14414
35.2196	1.03927	35.2281	1.1511	35.274	1.16092	35.2483	1.1195	35.2485	1.14519
35.2589	1.03951	35.2866	1.15224	35.307	1.1631	35.2899	1.12014	35.2862	1.14659
35.2974	1.03973	35.3156	1.15328	35.3544	1.16419	35.3285	1.12179	35.3279	1.14772
35.3551	1.04005	35.37	1.15407	35.3976	1.16535	35.3754	1.12287	35.3752	1.14915
35.3921	1.04026	35.4119	1.15529	35.4343	1.16731	35.4143	1.12409	35.4076	1.15025
35.4381	1.04055	35.441	1.15631	35.4779	1.16821	35.461	1.12492	35.4633	1.1512
35.4633	1.04068	35.4861	1.15726	35.5221	1.16866	35.5032	1.12534	35.4976	1.15204
35.5141	1.04098	35.5291	1.15811	35.574	1.16933	35.5508	1.12674	35.5386	1.15334
35.5378	1.0411	35.5686	1.15912	35.6177	1.16893	35.5834	1.12741	35.5946	1.15469
35.5962	1.04145	35.5971	1.15951	35.655	1.16922	35.6274	1.12834	35.6296	1.15615
35.6239	1.04161	35.655	1.15979	35.6996	1.17061	35.6703	1.1294	35.6781	1.15767
35.6711	1.04187	35.6772	1.16066	35.7439	1.17244	35.7108	1.12992	35.7201	1.15873
35.696	1.04201	35.7346	1.16177	35.7889	1.17343	35.7464	1.1309	35.7499	1.15963
35.7524	1.04233	35.7762	1.16285	35.8331	1.1741	35.7879	1.13231	35.8043	1.16065
35.7862	1.04251	35.8207	1.16392	35.8762	1.17518	35.8305	1.13383	35.8446	1.16195
35.8421	1.04284	35.864	1.16496	35.9091	1.17639	35.8699	1.13459	35.8951	1.1632
35.8762	1.04303	35.9054	1.16598	35.9577	1.17744	35.914	1.13612	35.9349	1.16444
35.9151	1.04326	35.9386	1.167	35.9899	1.17861	35.9544	1.13683	35.9812	1.16575
35.9632	1.04352	35.9898	1.16803	36.0221	1.17964	35.994	1.13806	36.0174	1.16699
36.0062	1.04375	36.0363	1.1687	36.0754	1.18067	36.0361	1.13887	36.0579	1.16806
36.0338	1.0439	36.0615	1.16913	36.1108	1.18179	36.0799	1.14026	36.0964	1.1691
36.0831	1.04419	36.1165	1.1699	36.1586	1.183	36.1255	1.14144	36.1472	1.17029
36.1303	1.04444	36.1567	1.17091	36.1973	1.18414	36.1656	1.14276	36.1815	1.17159
36.1639	1.04463	36.1918	1.17176	36.2331	1.18525	36.1993	1.14345	36.2291	1.1728
36.213	1.0449	36.2434	1.17269	36.2796	1.18643	36.2405	1.14403	36.2752	1.17431
36.2573	1.04515	36.2772	1.17369	36.3258	1.18771	36.2812	1.14555	36.3174	1.17543
36.2979	1.04536	36.3209	1.17462	36.3581	1.18877	36.3217	1.14636	36.3566	1.17605
36.3334	1.04555	36.3627	1.17556	36.4087	1.19	36.3646	1.14762	36.4024	1.1772
36.3751	1.04577	36.4039	1.17688	36.4319	1.19111	36.4149	1.14838	36.4309	1.1787
36.4171	1.04598	36.4548	1.17807	36.4758	1.19229	36.461	1.14974	36.4768	1.17972
36.4545	1.04619	36.4969	1.17881	36.5273	1.19351	36.4987	1.15074	36.5219	1.18103
36.5031	1.04645	36.5426	1.17974	36.5701	1.19483	36.5406	1.15194	36.5549	1.18245
36.5416	1.04661	36.5739	1.18091	36.6048	1.19598	36.5796	1.15349	36.6003	1.1836
36.5847	1.04687	36.6112	1.18199	36.6566	1.19709	36.6205	1.15441	36.6481	1.18515
36.6148	1.04701	36.6532	1.18276	36.6943	1.19825	36.6599	1.1554	36.6924	1.18661
36.6612	1.04726	36.6956	1.18325	36.7338	1.1995	36.702	1.15695	36.7257	1.18796
36.705	1.04747	36.7501	1.18334	36.7693	1.20064	36.7465	1.15788	36.7709	1.18921
36.7426	1.04765	36.7787	1.18379	36.8139	1.20196	36.7736	1.15872	36.8122	1.19009
36.7882	1.04788	36.8201	1.18463	36.8646	1.20322	36.8244	1.15908	36.8574	1.19102
36.8279	1.04809	36.8664	1.1859	36.889	1.20434	36.8633	1.16093	36.8951	1.19188
36.8782	1.04834	36.9156	1.18701	36.9383	1.20569	36.9086	1.16196	36.9348	1.19311
36.925	1.04856	36.9619	1.18803	36.9845	1.20693	36.9514	1.16321	36.9805	1.19424
36.9502	1.0487	36.9998	1.18895	37.0287	1.20805	36.9872	1.16432	37.0186	1.19541
36.9991	1.04893	37.0401	1.1899	37.0627	1.20944	37.0322	1.16522	37.0634	1.1969
37.0362	1.04911	37.0858	1.19075	37.108	1.21069	37.0747	1.16653	37.1084	1.19846
37.071	1.04928	37.1233	1.1917	37.1501	1.21191	37.1257	1.16753	37.151	1.20012
37.1192	1.04952	37.166	1.19268	37.189	1.21317	37.1525	1.1684	37.196	1.20147
37.1689	1.04978	37.2172	1.19366	37.2407	1.21433	37.1998	1.16956	37.2337	1.20283
37.2141	1.05003	37.2472	1.19408	37.268	1.2157	37.2463	1.17066	37.2785	1.204
37.2673	1.05036	37.2848	1.1941	37.3112	1.21693	37.2812	1.17194	37.3204	1.20482
37.2932	1.05048	37.3394	1.19467	37.3483	1.21833	37.3216	1.17322	37.3621	1.20553
37.34	1.05075	37.3651	1.19562	37.3932	1.21982	37.3568	1.17463	37.3916	1.2063
37.3739	1.05095	37.4259	1.19678	37.4321	1.22111	37.4043	1.17556	37.4335	1.20684
37.4289	1.05128	37.4557	1.19788	37.4775	1.22241	37.4336	1.17671	37.4758	1.20764
37.4553	1.05141	37.5128	1.19895	37.5222	1.22368	37.4895	1.17768	37.5136	1.2089
37.493	1.05161	37.5406	1.19991	37.5673	1.22502	37.5344	1.17874	37.5628	1.21001
37.5382	1.05188	37.5847	1.20093	37.6069	1.22628	37.5764	1.17977	37.5983	1.21113
37.5948	1.05219	37.6284	1.2018	37.6466	1.22794	37.6167	1.18125	37.6448	1.21275
37.6319	1.05239	37.6797	1.20287	37.6868	1.22939	37.6606	1.18259	37.6825	1.21408
37.6676	1.05261	37.7195	1.20378	37.7323	1.23058	37.6896	1.18377	37.7317	1.21536
37.7205	1.05292	37.7474	1.20475	37.7783	1.23193	37.7445	1.1848	37.7786	1.21635
37.7627	1.05317	37.7904	1.20547	37.8167	1.23332	37.7806	1.18625	37.808	1.21772
37.8004	1.05337	37.8442	1.20579	37.8585	1.2345	37.8262	1.18728	37.845	1.21879
37.8469	1.0536	37.8791	1.20585	37.8957	1.23583	37.8683	1.18822	37.8902	1.22027
37.8892	1.05388	37.921	1.20625	37.9488	1.23763	37.8994	1.18956	37.9344	1.22139
37.936	1.05419	37.9613	1.20706	37.988	1.23906	37.9412	1.19006	37.96	1.22232
37.9631	1.05436	38.0008	1.20779	38.0369	1.2402	37.9995	1.19122	38.0005	1.22293
38.0166	1.05465	38.0433	1.20879	38.0729	1.24151	38.0416	1.19226	38.0537	1.22367
38.0507	1.05484	38.0843	1.21036	38.1105	1.24285	38.0805	1.19391	38.0857	1.22481
38.0946	1.05508	38.1258	1.21156	38.1463	1.24414	38.1215	1.19473	38.1359	1.22585
38.1364	1.05529	38.1772	1.21232	38.1973	1.24573	38.1508	1.19567	38.1744	1.22708
38.1672	1.05545	38.2129	1.21321	38.2443	1.24752	38.1984	1.19734	38.2208	1.22855
38.2131	1.05569	38.2585	1.2143	38.2784	1.24881	38.2412	1.19829	38.2516	1.22989
38.2655	1.05598	38.2986	1.21515	38.3334	1.25013	38.2854	1.19947	38.2907	1.23122
38.3047	1.05619	38.3294	1.21625	38.3718	1.25162	38.3329	1.20035	38.3422	1.23253
38.3501	1.05642	38.3804	1.21731	38.4036	1.25287	38.3635	1.20169	38.3808	1.23369
38.3895	1.05661	38.4301	1.2187	38.4395	1.25414	38.4053	1.20248	38.4329	1.23487
38.4226	1.05677	38.4583	1.21966	38.495	1.25596	38.4474	1.20344	38.4666	1.23645
38.4679	1.057	38.5144	1.22053	38.5231	1.25791	38.4881	1.20404	38.5013	1.23754
38.513	1.05722	38.5542	1.22145	38.5743	1.25919	38.5319	1.2051	38.5463	1.23843
38.549	1.0574	38.5859	1.22235	38.6101	1.26061	38.5744	1.2063	38.5833	1.23953
38.5891	1.05759	38.6329	1.22328	38.6645	1.26217	38.6206	1.20719	38.6286	1.24065
38.6366	1.05782	38.6738	1.22409	38.7036	1.26358	38.6608	1.20842	38.6687	1.24172
38.6735	1.058	38.7096	1.22493	38.7481	1.26491	38.7008	1.20945	38.7146	1.24295
38.7158	1.0582	38.7563	1.22514	38.7846	1.26689	38.7402	1.21093	38.7493	1.24423
38.7608	1.05841	38.7894	1.22579	38.8207	1.26942	38.782	1.21158	38.7963	1.24563
38.7838	1.05853	38.8353	1.22681	38.8733	1.27137	38.8205	1.21266	38.8336	1.24691
38.839	1.05879	38.882	1.22758	38.9217	1.27248	38.8525	1.21339	38.876	1.24858
38.8824	1.05899	38.9316	1.22842	38.9631	1.27355	38.8876	1.21466	38.9042	1.24981
38.9249	1.0592	38.9494	1.22941	39.002	1.27474	38.9292	1.21545	38.9458	1.25075
38.9619	1.05935	38.9938	1.23044	39.0344	1.27591	38.9721	1.21661	38.9855	1.2515
38.9988	1.05951	39.043	1.23117	39.0766	1.27723	39.0136	1.218	39.0254	1.25208
39.0362	1.05972	39.0791	1.23208	39.1262	1.27886	39.0605	1.21935	39.069	1.25329
39.0864	1.05996	39.1186	1.23311	39.1607	1.28041	39.0956	1.22042	39.109	1.25452
39.126	1.06014	39.1621	1.23403	39.2027	1.28184	39.1421	1.22122	39.1477	1.25593
39.1696	1.06034	39.2103	1.23486	39.2359	1.28371	39.1796	1.22223	39.1803	1.25737
39.208	1.06053	39.2377	1.23577	39.2905	1.28544	39.2144	1.22301	39.2255	1.25853
39.2548	1.06075	39.2856	1.2367	39.315	1.28689	39.263	1.22435	39.2737	1.25955
39.2926	1.0609	39.3173	1.23771	39.3718	1.28835	39.2995	1.22545	39.3163	1.26091
39.3281	1.06103	39.3533	1.23797	39.4039	1.29007	39.3459	1.22643	39.3621	1.26245
39.3795	1.06122	39.39	1.2385	39.446	1.29152	39.3923	1.2279	39.3921	1.26382
39.4195	1.06138	39.4445	1.23952	39.4881	1.2931	39.4374	1.22917	39.438	1.26541
39.467	1.06153	39.4983	1.24068	39.5261	1.29513	39.4783	1.23038	39.4782	1.26668
39.5035	1.06173	39.526	1.24154	39.5696	1.29673	39.5288	1.23196	39.5249	1.26791
39.5495	1.06193	39.577	1.2427	39.6069	1.29832	39.5502	1.23248	39.5595	1.2694
39.5879	1.06214	39.6209	1.24366	39.6541	1.29997	39.5936	1.23329	39.6047	1.27065
39.6298	1.06236	39.6542	1.24467	39.6866	1.3017	39.6407	1.23495	39.6522	1.2721
39.6671	1.06254	39.6979	1.24567	39.7297	1.30319	39.687	1.23596	39.6835	1.27343
39.7163	1.06277	39.7477	1.2467	39.7621	1.30492	39.7372	1.23759	39.7247	1.27448
39.7575	1.06298	39.781	1.2475	39.8127	1.30689	39.7725	1.23884	39.7653	1.27568
39.7969	1.06317	39.8287	1.24775	39.8504	1.30861	39.8258	1.24034	39.8095	1.27688
39.8437	1.0634	39.8608	1.2485	39.8884	1.31018	39.8696	1.24122	39.8597	1.27843
39.8825	1.06358	39.906	1.24981	39.9324	1.31208	39.9077	1.24198	39.8882	1.28008
39.9191	1.06376	39.9468	1.25055	39.9746	1.31375	39.9594	1.24247	39.9343	1.2814
39.9626	1.06398	39.9879	1.25156	40.0167	1.31538	39.9955	1.24341	39.983	1.28247
40.0072	1.0642	40.0259	1.25233	40.0492	1.31737	40.0432	1.24405	40.0191	1.28324
40.0378	1.06434	40.0839	1.25342	40.0947	1.3192	40.0886	1.24512	40.0594	1.28427
40.0795	1.06455	40.1136	1.25439	40.137	1.32102	40.1282	1.24563	40.0995	1.28524
40.118	1.06473	40.1597	1.2553	40.1756	1.32284	40.1819	1.247	40.1446	1.28639
40.1663	1.06494	40.1975	1.25642	40.225	1.32468	40.2238	1.24841	40.1785	1.28762
40.2068	1.06514	40.2441	1.25782	40.2623	1.32651	40.2672	1.24947	40.2335	1.28926
40.245	1.06533	40.2823	1.2586	40.303	1.32842	40.3161	1.25107	40.2764	1.29111
40.3014	1.06558	40.3259	1.25945	40.3417	1.33033	40.3496	1.25165	40.3099	1.29279
40.3528	1.06582	40.3572	1.26061	40.3876	1.33213	40.3922	1.2527	40.3587	1.29407
40.3891	1.06599	40.4068	1.26161	40.4228	1.334	40.4368	1.25397	40.4012	1.29566
40.427	1.06617	40.4535	1.26246	40.4712	1.33602	40.4754	1.25527	40.442	1.29643
40.4702	1.06636	40.5001	1.26312	40.5013	1.33789	40.5057	1.25641	40.4753	1.29744
40.5007	1.0665	40.5398	1.26317	40.5587	1.33992	40.559	1.25756	40.5212	1.29852
40.5379	1.06667	40.5666	1.26356	40.5846	1.34191	40.5981	1.25863	40.5588	1.29961
40.5838	1.0669	40.627	1.26439	40.6246	1.34394	40.6377	1.25999	40.6026	1.30071
40.619	1.06705	40.6569	1.26561	40.6765	1.3458	40.6797	1.26156	40.6538	1.30171
40.6712	1.06728	40.7012	1.26673	40.7227	1.34784	40.7125	1.26228	40.6845	1.30275
40.7115	1.06746	40.7461	1.26767	40.7653	1.34992	40.7615	1.26312	40.7247	1.30377
40.7517	1.06764	40.8003	1.26848	40.803	1.35183	40.7937	1.26412	40.7702	1.30507
40.7911	1.06783	40.8276	1.26953	40.8422	1.3538	40.8326	1.26528	40.8145	1.30645
40.8446	1.06806	40.8736	1.2705	40.8917	1.35591	40.878	1.26623	40.8495	1.30792
40.8768	1.0682	40.9249	1.27126	40.9181	1.35791	40.916	1.26758	40.9086	1.3094
40.9244	1.06841	40.9617	1.27225	40.9704	1.35995	40.9614	1.26869	40.948	1.31088
40.9593	1.06855	41.0043	1.27312	41.0077	1.36186	41.0053	1.26985	40.98	1.31242
41.0073	1.06876	41.0349	1.27326	41.0542	1.36397	41.0583	1.27113	41.0319	1.31409
41.0477	1.06895	41.0692	1.2733	41.0964	1.36598	41.1054	1.27202	41.0783	1.31551
41.0875	1.06912	41.1256	1.27359	41.1316	1.36811	41.1414	1.27316	41.1199	1.31713
41.1264	1.06929	41.1545	1.27406	41.175	1.37014	41.1891	1.27446	41.1674	1.3182
41.1749	1.06951	41.1959	1.27472	41.2211	1.37234	41.2184	1.27602	41.19	1.31924
41.2224	1.06972	41.2368	1.27562	41.2529	1.3746	41.2677	1.27705	41.2442	1.32043
41.2587	1.06987	41.2809	1.27659	41.2955	1.37667	41.3135	1.27855	41.2869	1.32186
41.2784	1.06996	41.3312	1.27756	41.3435	1.37885	41.3455	1.27975	41.3254	1.32323
41.3317	1.07019	41.3747	1.27885	41.3923	1.38106	41.3871	1.28113	41.3773	1.32478
41.3796	1.07038	41.4092	1.28025	41.4298	1.38324	41.4328	1.28214	41.4277	1.3262
41.416	1.07055	41.4492	1.28142	41.473	1.38532	41.4694	1.28304	41.4696	1.32778
41.4572	1.07073	41.5022	1.28234	41.5118	1.38746	41.5002	1.28421	41.5101	1.32951
41.4943	1.07088	41.5444	1.28326	41.5553	1.38963	41.5536	1.28475	41.5579	1.33091
41.5398	1.07108	41.5858	1.28429	41.5995	1.39191	41.5916	1.28591	41.6017	1.33246
41.591	1.07127	41.6284	1.28538	41.6459	1.39406	41.6244	1.28728	41.6369	1.33409
41.6269	1.07144	41.6644	1.28638	41.6801	1.39638	41.6698	1.28785	41.6798	1.3354
41.666	1.07155	41.7039	1.28731	41.7282	1.39856	41.7105	1.28929	41.7256	1.33641
41.7119	1.07179	41.7464	1.28779	41.7604	1.40079	41.7468	1.29035	41.7627	1.33751
41.7605	1.07199	41.7887	1.2881	41.806	1.40313	41.7984	1.29165	41.8144	1.33881
41.7953	1.07213	41.8242	1.28917	41.8473	1.40532	41.831	1.29267	41.8545	1.34014
41.8403	1.07231	41.8693	1.29027	41.8894	1.40767	41.8709	1.29407	41.8921	1.34162
41.8841	1.07249	41.9086	1.29115	41.928	1.40991	41.9153	1.29506	41.9387	1.34303
41.9195	1.07264	41.9571	1.29219	41.9785	1.41225	41.9605	1.29572	41.9815	1.34458
41.9652	1.07278	41.9954	1.29319	42.0128	1.41452	41.999	1.29671	42.0253	1.34624
42.0084	1.073	42.0382	1.29424	42.0534	1.41687	42.0388	1.29798	42.0576	1.34795
42.0438	1.07313	42.0769	1.29519	42.0973	1.41921	42.0784	1.29908	42.1165	1.34932
42.0913	1.07335	42.1169	1.29633	42.1456	1.42156	42.1203	1.30048	42.1565	1.35052
42.1188	1.07345	42.1649	1.29773	42.184	1.42398	42.1613	1.30126	42.1953	1.35148
42.1701	1.07366	42.2078	1.29905	42.2234	1.42633	42.2023	1.30268	42.2374	1.35264
42.21	1.07378	42.2473	1.29978	42.2667	1.42871	42.2384	1.30444	42.2847	1.35363
42.2498	1.07393	42.2874	1.30041	42.311	1.43108	42.2813	1.30547	42.322	1.35504
42.2908	1.07405	42.3306	1.30136	42.3519	1.43347	42.3314	1.30666	42.3705	1.35638
42.3269	1.07416	42.369	1.30242	42.3915	1.43599	42.3695	1.30754	42.4128	1.35768
42.3717	1.07428	42.4089	1.30316	42.4378	1.43838	42.4034	1.3089	42.4474	1.35872
42.4115	1.07441	42.453	1.30426	42.4691	1.44073	42.4488	1.31017	42.4875	1.36007
42.4543	1.07453	42.5027	1.30539	42.521	1.44325	42.4886	1.31165	42.5375	1.36144
42.4943	1.07464	42.5473	1.30654	42.5591	1.44564	42.5276	1.31291	42.5805	1.36297
42.5367	1.07476	42.584	1.30727	42.604	1.44822	42.5644	1.31353	42.6214	1.3643
42.5786	1.07487	42.6229	1.30793	42.6503	1.45069	42.6153	1.31498	42.6584	1.36513
42.6235	1.075	42.6652	1.30893	42.6957	1.45314	42.6539	1.3159	42.698	1.3665
42.6647	1.07511	42.7162	1.30975	42.7311	1.45565	42.7088	1.31735	42.7326	1.36768
42.7001	1.07519	42.7421	1.31052	42.7663	1.45818	42.7371	1.31897	42.7776	1.36917
42.7516	1.07534	42.7887	1.31158	42.8166	1.46068	42.7949	1.32014	42.8214	1.37037
42.7922	1.07544	42.8298	1.31283	42.8596	1.4632	42.8189	1.32088	42.8582	1.37168
42.8304	1.07553	42.876	1.31373	42.9081	1.4658	42.8705	1.32186	42.8901	1.37316
42.8783	1.07566	42.915	1.31442	42.9424	1.46835	42.9017	1.32333	42.9396	1.37451
42.9134	1.07575	42.9608	1.31508	42.987	1.47077	42.9566	1.32437	42.9868	1.37594
42.9636	1.07587	42.9963	1.31605	43.0224	1.47326	42.9929	1.32562	43.0327	1.37751
43.0026	1.07597	43.0443	1.31684	43.0694	1.47586	43.0219	1.32628	43.0626	1.37931
43.0361	1.07604	43.0834	1.3177	43.1159	1.47845	43.0692	1.32792	43.1087	1.38082
43.0856	1.07617	43.1254	1.31846	43.1579	1.48102	43.1174	1.32873	43.1334	1.38213
43.1237	1.07626	43.164	1.319	43.1978	1.48364	43.1459	1.32995	43.1782	1.38318
43.1691	1.07636	43.1996	1.31984	43.2305	1.48616	43.1902	1.33139	43.2152	1.38423
43.2059	1.07645	43.2376	1.32086	43.2787	1.48888	43.2391	1.33265	43.2721	1.3853
43.2481	1.07656	43.2972	1.32184	43.3241	1.49158	43.2778	1.33348	43.3121	1.3866
43.2999	1.07666	43.3297	1.32278	43.3619	1.49417	43.324	1.3347	43.3578	1.38803
43.3338	1.07673	43.362	1.32374	43.3933	1.49687	43.3572	1.33635	43.3907	1.38947
43.3719	1.0768	43.41	1.32441	43.4411	1.49949	43.4071	1.3376	43.4288	1.3907
43.421	1.0769	43.4443	1.3244	43.487	1.50219	43.4443	1.33882	43.4793	1.39206
43.4579	1.07699	43.4942	1.32457	43.5225	1.50491	43.4829	1.33975	43.5207	1.39344
43.5012	1.07707	43.5193	1.32467	43.5754	1.50758	43.5388	1.34082	43.5542	1.39485
43.5367	1.07715	43.5566	1.32531	43.6146	1.51039	43.5856	1.34223	43.6015	1.39616
43.578	1.07724	43.5932	1.32626	43.6567	1.51308	43.6151	1.34369	43.6386	1.39765
43.6245	1.07734	43.6481	1.32744	43.6952	1.5158	43.6533	1.34467	43.6842	1.39906
43.6628	1.07741	43.681	1.32867	43.7339	1.51857	43.6968	1.34644	43.7145	1.4002
43.7039	1.07751	43.7248	1.3299	43.7758	1.52123	43.7375	1.34704	43.7572	1.40134
43.7477	1.07761	43.7683	1.33122	43.8174	1.52409	43.7895	1.34796	43.7914	1.40265
43.7934	1.07772	43.8027	1.33239	43.8702	1.52695	43.8195	1.34878	43.829	1.40411
43.8378	1.07779	43.8498	1.33335	43.913	1.52975	43.8588	1.3497	43.8683	1.40556
43.8748	1.07787	43.8927	1.33391	43.9397	1.53251	43.9046	1.35087	43.9223	1.40712
43.9077	1.07794	43.9258	1.33412	43.9905	1.53518	43.9465	1.35251	43.9513	1.40851
43.9591	1.07806	43.9706	1.33457	44.0354	1.53782	43.9883	1.35367	44	1.40999
44.0054	1.07816	44.011	1.33504	44.0641	1.5407	44.0294	1.35518	44.0367	1.41196
44.0416	1.07825	44.0597	1.33571	44.11	1.5436	44.0688	1.35618	44.0775	1.41374
44.0859	1.07831	44.1016	1.33663	44.1488	1.54655	44.1169	1.35723	44.1273	1.4153
44.1357	1.07844	44.1318	1.33759	44.2016	1.54934	44.1511	1.35852	44.1562	1.41672
44.1638	1.07847	44.1836	1.33869	44.245	1.55225	44.1987	1.36006	44.1977	1.4179
44.2068	1.07855	44.2324	1.34006	44.2864	1.55513	44.2399	1.36119	44.2338	1.41903
44.2532	1.07863	44.2762	1.34153	44.3193	1.5581	44.2751	1.36239	44.2785	1.42016
44.2869	1.0787	44.3067	1.34279	44.3632	1.56089	44.32	1.36351	44.3277	1.42142
44.3339	1.07878	44.367	1.34366	44.3995	1.56375	44.3605	1.36483	44.3704	1.42266
44.3717	1.07888	44.4049	1.34454	44.4362	1.56675	44.403	1.36624	44.3996	1.4243
44.4229	1.07907	44.4516	1.34562	44.4929	1.56978	44.4416	1.3676	44.4432	1.4256
44.4622	1.07912	44.4927	1.34669	44.5375	1.57272	44.4818	1.36872	44.5002	1.42715
44.5061	1.07925	44.5356	1.34786	44.5736	1.57572	44.5158	1.36999	44.5334	1.42844
44.5516	1.07936	44.5725	1.3486	44.6196	1.57861	44.5499	1.37118	44.579	1.43004
44.5863	1.0794	44.6211	1.34861	44.6484	1.5816	44.589	1.37209	44.5984	1.43168
44.6427	1.07948	44.6537	1.3491	44.6915	1.58457	44.6305	1.37321	44.6641	1.43303
44.6864	1.07953	44.7086	1.34968	44.7322	1.58756	44.6815	1.37429	44.6796	1.43442
44.7293	1.07959	44.7366	1.35029	44.7854	1.59058	44.7256	1.37563	44.7293	1.43568
44.7536	1.07961	44.791	1.35069	44.8184	1.59373	44.7733	1.37658	44.7782	1.43686
44.8095	1.07968	44.8222	1.35167	44.8568	1.59675	44.8072	1.37761	44.8165	1.4383
44.8588	1.07973	44.8616	1.35284	44.9009	1.59963	44.8398	1.379	44.8563	1.4397
44.9022	1.0798	44.9041	1.35412	44.9426	1.6029	44.8757	1.37997	44.8851	1.44133
44.9454	1.07986	44.9407	1.35525	44.9828	1.606	44.9207	1.38139	44.9421	1.44248
44.9804	1.0799	44.9863	1.35645	45.0265	1.60896	44.964	1.3822	44.9838	1.4441
45.0125	1.07992	45.035	1.35741	45.0722	1.61212	45.0154	1.38354	45.0188	1.44542
45.0502	1.07996	45.0707	1.35849	45.1137	1.6151	45.0532	1.38525	45.0628	1.44691
45.0956	1.08001	45.1255	1.35964	45.1488	1.61831	45.1022	1.38628	45.1128	1.44835
45.1499	1.08007	45.1652	1.36074	45.1908	1.62138	45.1424	1.38714	45.1535	1.44969
45.1763	1.0801	45.1853	1.36093	45.23	1.62451	45.1755	1.38882	45.1802	1.45112
45.2277	1.08016	45.2487	1.36148	45.2713	1.62768	45.2145	1.38949	45.225	1.45281
45.2687	1.0802	45.2707	1.3625	45.3126	1.63087	45.26	1.39117	45.2723	1.45437
45.3148	1.08024	45.335	1.3636	45.3494	1.63414	45.3086	1.39261	45.3012	1.45594
45.3506	1.08028	45.3756	1.36484	45.3981	1.63725	45.3535	1.39375	45.3573	1.45764
45.3965	1.08033	45.4011	1.36566	45.4372	1.64057	45.39	1.39502	45.3954	1.45924
45.4379	1.08036	45.4609	1.36674	45.4913	1.6438	45.4413	1.39646	45.4397	1.46093
45.484	1.0804	45.4894	1.36792	45.5213	1.64697	45.4809	1.3975	45.4645	1.4622
45.5141	1.08043	45.5314	1.36902	45.5742	1.65018	45.5281	1.39859	45.52	1.46349
45.5617	1.08046	45.5944	1.3699	45.6038	1.65335	45.5701	1.39995	45.5611	1.4648
45.6022	1.08049	45.627	1.37124	45.6568	1.65665	45.6142	1.4012	45.6029	1.46618
45.6467	1.08053	45.6782	1.37269	45.6855	1.65991	45.65	1.40277	45.6407	1.46754
45.684	1.08056	45.71	1.37368	45.736	1.66314	45.6969	1.40426	45.6858	1.46902
45.709	1.0806	45.7676	1.37483	45.7709	1.66632	45.7294	1.40526	45.7231	1.47045
45.7701	1.08065	45.8089	1.37601	45.8094	1.66969	45.7834	1.40598	45.7686	1.47205
45.8079	1.08067	45.844	1.37676	45.8481	1.67306	45.8228	1.40753	45.8038	1.47378
45.8422	1.0807	45.8889	1.37769	45.9064	1.67627	45.867	1.40914	45.8526	1.47559
45.8821	1.08074	45.9385	1.3782	45.9304	1.67971	45.9128	1.40981	45.8943	1.477
45.9205	1.08076	45.9695	1.37828	45.9757	1.68313	45.9544	1.41062	45.9424	1.47853
45.97	1.0808	46.0182	1.37883	46.0129	1.68633	45.9888	1.41242	45.979	1.47995
46.0029	1.08083	46.0644	1.37977	46.0618	1.68979	46.0473	1.41315	46.0278	1.48142
46.0505	1.08085	46.1001	1.38092	46.0979	1.69315	46.0821	1.41452	46.05	1.48307
46.0913	1.08088	46.1507	1.38198	46.1466	1.69659	46.1367	1.41579	46.101	1.48469
46.1341	1.0809	46.1809	1.38285	46.1907	1.69984	46.1825	1.41705	46.1428	1.48628
46.1647	1.08092	46.2324	1.3838	46.2281	1.70337	46.2353	1.41783	46.1783	1.48814
46.2087	1.08094	46.274	1.38474	46.2673	1.70665	46.2718	1.41966	46.2255	1.48953
46.2534	1.08097	46.308	1.38561	46.3187	1.71022	46.3055	1.42078	46.2696	1.49123
46.3058	1.08099	46.3463	1.38653	46.36	1.71364	46.3561	1.42193	46.3306	1.49294
46.332	1.081	46.3902	1.3878	46.3971	1.71701	46.4008	1.42331	46.3477	1.49465
46.3754	1.08101	46.4331	1.3891	46.4363	1.72047	46.4324	1.42411	46.4146	1.49607
46.4045	1.08103	46.472	1.3901	46.4716	1.7239	46.479	1.42567	46.4428	1.49761
46.4553	1.08106	46.5243	1.39076	46.5182	1.72742	46.5184	1.42695	46.4841	1.49944
46.503	1.08106	46.5481	1.39165	46.552	1.731	46.5537	1.42792	46.5323	1.50124
46.5283	1.08108	46.5923	1.39212	46.5894	1.73447	46.5963	1.42876	46.5652	1.50295
46.582	1.08109	46.647	1.39245	46.6463	1.73811	46.6394	1.42961	46.6222	1.50458
46.6166	1.0811	46.6795	1.39318	46.6882	1.7416	46.6823	1.43128	46.6586	1.50612
46.6623	1.08114	46.7318	1.39443	46.7275	1.74517	46.7236	1.43201	46.7102	1.50785
46.7046	1.08117	46.76	1.39562	46.7672	1.74868	46.7705	1.4338	46.7323	1.50953
46.7448	1.08118	46.8051	1.39632	46.8186	1.75224	46.8103	1.43485	46.7878	1.5112
46.7783	1.08119	46.8434	1.39709	46.8564	1.75581	46.8491	1.4361	46.8346	1.51302
46.8275	1.0812	46.8911	1.39815	46.8956	1.75938	46.8876	1.43738	46.8706	1.51428
46.8676	1.08122	46.9351	1.39899	46.9182	1.76276	46.9294	1.43842	46.9146	1.51597
46.9147	1.08123	46.9686	1.39996	46.9755	1.7665	46.9625	1.43992	46.9603	1.51751
46.9511	1.08125	47.0164	1.40076	47.0123	1.77005	47.0106	1.4409	47.0095	1.51896
46.9925	1.08126	47.0476	1.40173	47.0609	1.77372	47.0568	1.44175	47.0478	1.52037
47.0342	1.08126	47.0925	1.40261	47.1077	1.77747	47.0981	1.443	47.0974	1.52191
47.0738	1.08126	47.1235	1.40362	47.1485	1.78114	47.1295	1.44474	47.1317	1.52348
47.1281	1.08126	47.1704	1.4045	47.1872	1.7849	47.1658	1.44612	47.1733	1.52528
47.1604	1.08128	47.2073	1.40555	47.2285	1.78854	47.2151	1.44692	47.2186	1.52695
47.2005	1.08129	47.2575	1.40636	47.2747	1.79215	47.2577	1.44835	47.2638	1.52878
47.2496	1.0813	47.288	1.4072	47.2974	1.79581	47.2925	1.45005	47.3024	1.5302
47.2946	1.0813	47.3254	1.40759	47.3579	1.7995	47.3461	1.45163	47.344	1.53201
47.3401	1.08131	47.3679	1.40849	47.3957	1.80317	47.3835	1.45299	47.3946	1.53348
47.3751	1.08132	47.4206	1.40957	47.4302	1.807	47.4237	1.45377	47.4337	1.53508
47.418	1.08132	47.4572	1.41051	47.4729	1.8106	47.4613	1.45526	47.4804	1.53676
47.4643	1.08133	47.4983	1.41144	47.508	1.81437	47.4998	1.45646	47.5207	1.53827
47.5075	1.08131	47.5341	1.41243	47.5544	1.8181	47.5371	1.45719	47.5473	1.53996
47.5417	1.08131	47.5795	1.41348	47.6086	1.82192	47.5738	1.45863	47.6017	1.54195
47.5907	1.08131	47.6163	1.41446	47.6569	1.82577	47.6148	1.45971	47.6441	1.54343
47.6386	1.08132	47.6578	1.41547	47.6857	1.82944	47.6533	1.46096	47.6916	1.54511
47.6593	1.08132	47.6977	1.4164	47.7311	1.8333	47.6967	1.46253	47.7323	1.54693
47.7122	1.08133	47.7363	1.41745	47.7747	1.83706	47.7401	1.46358	47.7669	1.54851
47.7538	1.08132	47.7832	1.41836	47.8048	1.84081	47.7936	1.46517	47.8075	1.55033
47.7994	1.08131	47.8147	1.41931	47.8539	1.84458	47.8344	1.46625	47.8521	1.55197
47.8383	1.08131	47.8645	1.42041	47.8914	1.84849	47.8689	1.46737	47.8898	1.55365
47.8761	1.08132	47.9031	1.42139	47.9215	1.85233	47.9187	1.46872	47.9341	1.55509
47.9294	1.08132	47.9395	1.42194	47.9818	1.85627	47.9584	1.46989	47.9742	1.55646
47.9642	1.08132	47.9796	1.42249	48.0059	1.86001	47.9971	1.47123	48.013	1.55776
48.0009	1.08132	48.0208	1.42349	48.0514	1.86394	48.0398	1.47234	48.0639	1.55889
48.053	1.08131	48.0656	1.42444	48.1071	1.86792	48.0825	1.47376	48.0954	1.5605
48.0895	1.08131	48.1088	1.42547	48.1422	1.87169	48.1144	1.47447	48.1309	1.56182
48.1351	1.0813	48.1464	1.42653	48.181	1.87565	48.1514	1.47558	48.1816	1.56365
48.1755	1.08132	48.1949	1.42762	48.2212	1.87969	48.1941	1.47682	48.22	1.56539
48.2205	1.08131	48.2291	1.42862	48.2745	1.88358	48.2416	1.4777	48.2523	1.56715
48.263	1.08129	48.274	1.4296	48.3096	1.88754	48.2789	1.47939	48.3013	1.56913
48.2999	1.0813	48.3154	1.43056	48.3492	1.89152	48.3255	1.48008	48.3431	1.57039
48.3378	1.08131	48.3511	1.43162	48.3928	1.89545	48.3692	1.48174	48.3787	1.57168
48.3934	1.08131	48.3976	1.4327	48.4239	1.89932	48.4074	1.4831	48.4142	1.57304
48.4086	1.0813	48.4349	1.43362	48.476	1.90344	48.4493	1.48431	48.4704	1.57472
48.4608	1.0813	48.4739	1.43457	48.5289	1.90736	48.4837	1.48538	48.5119	1.57635
48.504	1.08128	48.5234	1.43556	48.5652	1.91144	48.5264	1.4862	48.5463	1.57824
48.544	1.08127	48.5619	1.43663	48.6026	1.91541	48.5651	1.48814	48.5887	1.57994
48.5814	1.08126	48.5992	1.4376	48.6502	1.91936	48.6109	1.48953	48.6403	1.58213
48.6274	1.08125	48.6406	1.43797	48.6887	1.92338	48.6558	1.49077	48.6788	1.58422
48.6662	1.08125	48.6861	1.43883	48.7263	1.92736	48.7001	1.49228	48.7286	1.58612
48.7013	1.08124	48.7238	1.44	48.7727	1.9314	48.7466	1.49357	48.7612	1.58799
48.7377	1.08122	48.7665	1.44091	48.8173	1.93534	48.7816	1.4952	48.8013	1.58967
48.797	1.0812	48.8054	1.44185	48.8545	1.93947	48.8171	1.4962	48.8512	1.59133
48.8312	1.08119	48.8529	1.44298	48.8916	1.9436	48.8584	1.49745	48.8855	1.59293
48.8745	1.08118	48.8985	1.44398	48.9321	1.94753	48.892	1.49899	48.9319	1.59475
48.9107	1.08118	48.9347	1.44502	48.9837	1.95161	48.9503	1.5006	48.9778	1.59653
48.9542	1.08116	48.9763	1.44601	49.0234	1.95568	48.9856	1.50209	49.0301	1.5981
48.9997	1.08115	49.026	1.44684	49.0672	1.95974	49.0317	1.50303	49.0608	1.59985
49.0405	1.08113	49.0605	1.44787	49.1037	1.96383	49.072	1.50358	49.106	1.60173
49.0735	1.08112	49.1111	1.44893	49.1506	1.96793	49.1029	1.50519	49.1456	1.60332
49.116	1.08111	49.1468	1.44993	49.1915	1.97206	49.158	1.50666	49.185	1.60515
49.1687	1.08109	49.1873	1.45093	49.2334	1.97613	49.1893	1.50775	49.2268	1.60714
49.2085	1.08107	49.2274	1.45192	49.2699	1.98021	49.2365	1.50876	49.2677	1.60866
49.2476	1.08106	49.2727	1.45296	49.3062	1.98434	49.2726	1.50958	49.3156	1.61015
49.2883	1.08104	49.3129	1.45336	49.348	1.98853	49.3236	1.51116	49.3551	1.61184
49.3252	1.08103	49.3584	1.4541	49.3986	1.99268	49.3616	1.51267	49.3961	1.61349
49.3704	1.08101	49.4017	1.45527	49.4422	1.99695	49.4038	1.51403	49.4386	1.61529
49.4095	1.081	49.4383	1.45617	49.4727	2.00109	49.4495	1.51499	49.4759	1.61692
49.4602	1.08097	49.4891	1.45736	49.5204	2.00529	49.4796	1.51421	49.517	1.61867
49.5016	1.08094	49.5277	1.45833	49.5576	2.00948	49.5368	1.5156	49.5635	1.62034
49.5423	1.08091	49.5772	1.45928	49.5993	2.01365	49.5726	1.51696	49.6016	1.62215
49.586	1.08089	49.6131	1.46045	49.6402	2.01798	49.6166	1.51856	49.6459	1.62407
49.6265	1.08086	49.658	1.46129	49.6874	2.02221	49.6563	1.51956	49.6818	1.62586
49.6651	1.08085	49.7058	1.46236	49.7213	2.02656	49.6993	1.52108	49.7224	1.62741
49.7079	1.08083	49.7445	1.46332	49.7673	2.03075	49.7349	1.52267	49.7711	1.62904
49.7461	1.0808	49.7912	1.46432	49.8174	2.03506	49.7786	1.52383	49.8013	1.63094
49.7867	1.08079	49.8418	1.46538	49.8505	2.03929	49.8296	1.52509	49.8499	1.63265
49.8343	1.08077	49.8606	1.46629	49.8941	2.04364	49.855	1.5265	49.8853	1.63447
49.8825	1.08075	49.9091	1.46731	49.937	2.04786	49.9067	1.52817	49.9278	1.63627
49.92	1.08073	49.9478	1.46842	49.9781	2.05224	49.9407	1.52922	49.9712	1.63813
49.9612	1.08071	49.9972	1.46878	50.0183	2.05652	49.9868	1.53064	50.01	1.63986
50.0048	1.08067	50.0457	1.46935	50.0659	2.06068	50.0238	1.53154	50.0448	1.64169
50.0442	1.08065	50.076	1.47058	50.0976	2.06516	50.0676	1.5322	50.0877	1.64339
50.0869	1.08062	50.115	1.47145	50.1477	2.06938	50.1047	1.5339	50.1389	1.64498
50.1303	1.0806	50.1578	1.47243	50.1896	2.0738	50.1502	1.53526	50.1779	1.64649
50.1606	1.08058	50.2088	1.47352	50.2352	2.07824	50.1879	1.53658	50.2117	1.64768
50.214	1.08054	50.2402	1.47458	50.2749	2.08244	50.2392	1.53935	50.2531	1.64962
50.2552	1.08052	50.2898	1.4756	50.3043	2.08683	50.279	1.54091	50.2891	1.65128
50.2903	1.08048	50.3337	1.47653	50.3534	2.09123	50.3214	1.54219	50.3228	1.65336
50.3337	1.08046	50.3712	1.47748	50.3993	2.09562	50.3685	1.54345	50.3691	1.65566
50.3796	1.08044	50.415	1.47865	50.43	2.09999	50.4019	1.54499	50.4141	1.65739
50.4321	1.08041	50.4535	1.47964	50.4691	2.10435	50.4409	1.546	50.4598	1.6592
50.4666	1.08038	50.4976	1.4806	50.5366	2.10888	50.4888	1.54726	50.5034	1.66109
50.4967	1.08036	50.5363	1.48168	50.5518	2.11338	50.5228	1.54816	50.5452	1.66289
50.5449	1.08033	50.5803	1.48274	50.6059	2.11778	50.571	1.5497	50.582	1.66486
50.5844	1.0803	50.6142	1.48339	50.6431	2.12209	50.6141	1.55093	50.6252	1.66674
50.6186	1.08028	50.6651	1.48393	50.6952	2.12655	50.6521	1.55245	50.6661	1.66844
50.6792	1.08023	50.7007	1.48506	50.7316	2.13106	50.6982	1.55382	50.6968	1.67036
50.7124	1.08021	50.7478	1.48619	50.7778	2.13554	50.7349	1.5552	50.7497	1.67228
50.7618	1.08018	50.7893	1.48735	50.8242	2.14006	50.7726	1.55675	50.7939	1.67437
50.7971	1.08015	50.8296	1.48836	50.8593	2.14448	50.817	1.55756	50.8325	1.67658
50.8499	1.0801	50.8731	1.48944	50.8907	2.14885	50.8656	1.55915	50.8625	1.67843
50.8842	1.08007	50.9117	1.49057	50.9445	2.15336	50.9033	1.56034	50.9183	1.68029
50.9278	1.08003	50.95	1.49142	50.978	2.15792	50.9466	1.56147	50.9636	1.68208
50.9608	1.08	50.9991	1.49248	51.0265	2.16232	50.9917	1.56259	50.9969	1.68414
51.0093	1.07997	51.0413	1.49297	51.068	2.16682	51.0392	1.56392	51.038	1.68585
51.0528	1.07997	51.0809	1.49333	51.1119	2.17136	51.0782	1.56537	51.0819	1.68788
51.0969	1.07992	51.1288	1.49409	51.1391	2.17581	51.1063	1.56681	51.1199	1.68952
51.1295	1.0799	51.1727	1.49525	51.1941	2.1804	51.157	1.56839	51.1643	1.69137
51.1765	1.07986	51.2133	1.49635	51.2349	2.18502	51.2012	1.56927	51.2064	1.69335
51.2161	1.07984	51.2548	1.49725	51.2719	2.18955	51.2382	1.57077	51.2451	1.69538
51.2571	1.07981	51.2936	1.49819	51.3175	2.19407	51.2778	1.57236	51.2791	1.69731
51.2986	1.0798	51.3365	1.49927	51.3543	2.1987	51.3241	1.57368	51.3208	1.69923
51.3469	1.07975	51.3783	1.50028	51.4001	2.20326	51.3583	1.57513	51.3604	1.70085
51.3782	1.07974	51.421	1.50132	51.4387	2.20791	51.4023	1.57593	51.3936	1.70251
51.4338	1.07971	51.4575	1.50234	51.4774	2.21257	51.4461	1.57765	51.4379	1.70417
51.4672	1.07967	51.5113	1.50329	51.5196	2.21711	51.4844	1.57886	51.4875	1.70614
51.5109	1.07963	51.5516	1.50441	51.5674	2.22185	51.5337	1.57989	51.5332	1.70794
51.5481	1.0796	51.5896	1.50518	51.6014	2.22646	51.5669	1.58101	51.5756	1.7099
51.5907	1.07958	51.6247	1.50632	51.6499	2.23113	51.6153	1.58242	51.6247	1.71164
51.6433	1.07955	51.6802	1.50725	51.6916	2.23575	51.6572	1.58359	51.6644	1.7137
51.6715	1.07953	51.7129	1.50859	51.7287	2.24054	51.6948	1.58497	51.7035	1.71567
51.7176	1.07949	51.7484	1.50922	51.7679	2.24511	51.7437	1.5865	51.7483	1.71761
51.7576	1.07946	51.7862	1.50991	51.8137	2.24984	51.7735	1.58816	51.7789	1.71937
51.7976	1.07944	51.8388	1.51092	51.8498	2.25456	51.8195	1.58923	51.8162	1.7213
51.852	1.0794	51.874	1.51214	51.9003	2.25921	51.855	1.59081	51.8683	1.723
51.882	1.07939	51.9181	1.51317	51.9237	2.26402	51.892	1.59144	51.8982	1.72508
51.9288	1.07935	51.967	1.51425	51.9757	2.26861	51.9494	1.59293	51.9412	1.72698
51.9651	1.07932	52.0057	1.51529	52.0108	2.27338	51.9886	1.59445	51.9936	1.72897
52.0131	1.07929	52.0471	1.51668	52.06	2.27808	52.0302	1.59538	52.0281	1.73087
52.0501	1.07927	52.0782	1.51761	52.1057	2.28285	52.0782	1.59701	52.0796	1.73286
52.0967	1.07924	52.1325	1.5185	52.141	2.28765	52.1241	1.59872	52.1138	1.73529
52.1306	1.07922	52.1709	1.51929	52.1816	2.2924	52.1609	1.59997	52.1676	1.73717
52.1839	1.07919	52.2054	1.51952	52.2321	2.29726	52.2079	1.60153	52.1982	1.73937
52.2115	1.07917	52.2596	1.52001	52.2702	2.30191	52.2454	1.6026	52.2485	1.74132
52.2625	1.07913	52.295	1.52079	52.303	2.30679	52.2908	1.6042	52.2818	1.74337
52.296	1.07912	52.3358	1.52167	52.359	2.3117	52.327	1.60541	52.3371	1.74543
52.3389	1.07909	52.3796	1.52268	52.4023	2.31649	52.3682	1.60587	52.3659	1.74764
52.3744	1.07907	52.4262	1.52417	52.437	2.32128	52.4135	1.60712	52.4101	1.74944
52.4181	1.07904	52.4665	1.52538	52.4909	2.32599	52.4541	1.6084	52.4532	1.75155
52.4644	1.079	52.5074	1.52621	52.5229	2.33087	52.4966	1.61014	52.4947	1.75351
52.509	1.07896	52.5568	1.52716	52.5622	2.33558	52.5372	1.61142	52.5319	1.7554
52.554	1.07892	52.5973	1.5281	52.6027	2.3404	52.5841	1.61253	52.5868	1.75734
52.5871	1.0789	52.6317	1.52919	52.6344	2.34534	52.615	1.61386	52.6084	1.75934
52.6262	1.07888	52.6745	1.5303	52.6834	2.35017	52.6558	1.61515	52.6637	1.76132
52.6616	1.07886	52.7191	1.53122	52.7288	2.35511	52.7056	1.6168	52.6987	1.763
52.7176	1.07882	52.7465	1.53228	52.7733	2.35995	52.7462	1.61861	52.7435	1.76472
52.7642	1.07879	52.7986	1.53324	52.8167	2.36501	52.7909	1.61987	52.788	1.76669
52.7973	1.07877	52.8349	1.53353	52.8622	2.36985	52.8264	1.62102	52.8351	1.76859
52.8465	1.07874	52.8841	1.53417	52.8899	2.37477	52.8694	1.62222	52.8669	1.77049
52.8814	1.07872	52.9184	1.53511	52.9311	2.37958	52.9039	1.62288	52.9135	1.77226
52.9197	1.07869	52.9558	1.53626	52.9803	2.38453	52.9524	1.62358	52.9488	1.77441
52.9626	1.07866	53.0037	1.53714	53.0272	2.38938	52.9909	1.62457	52.9985	1.77655
53.0076	1.07863	53.042	1.53811	53.0552	2.39438	53.0386	1.62603	53.0415	1.77854
53.0505	1.07861	53.0825	1.53918	53.0959	2.39933	53.0801	1.62799	53.0853	1.78084
53.0942	1.07857	53.1209	1.54027	53.1488	2.40434	53.1162	1.62913	53.1263	1.78311
53.1344	1.07856	53.173	1.54136	53.1938	2.40922	53.151	1.63057	53.1626	1.78515
53.1654	1.07855	53.2082	1.54226	53.2321	2.4143	53.2022	1.63207	53.2038	1.7869
53.2241	1.07851	53.2465	1.54344	53.2686	2.41929	53.2396	1.6337	53.2498	1.78798
53.2593	1.07849	53.284	1.54449	53.3189	2.42419	53.2918	1.63468	53.295	1.7896
53.2983	1.07846	53.3272	1.54552	53.3554	2.42923	53.3269	1.63639	53.3398	1.79167
53.3438	1.07844	53.3756	1.54648	53.3927	2.43428	53.3653	1.63739	53.3772	1.7933
53.3839	1.07841	53.3997	1.54753	53.4358	2.43924	53.4136	1.63929	53.4278	1.79506
53.4194	1.07839	53.4493	1.54874	53.4691	2.44427	53.4525	1.64046	53.4608	1.79655
53.4686	1.07837	53.4893	1.54984	53.5191	2.44932	53.4919	1.64192	53.499	1.79899
53.5125	1.07834	53.5288	1.55104	53.5551	2.45435	53.541	1.64343	53.5527	1.80118
53.5433	1.07832	53.5823	1.55224	53.6039	2.45944	53.5708	1.64473	53.5919	1.80325
53.5926	1.07832	53.6136	1.55318	53.644	2.46457	53.6231	1.6467	53.633	1.80521
53.633	1.07829	53.657	1.55426	53.6893	2.46969	53.6656	1.64769	53.6817	1.80761
53.6787	1.07828	53.7078	1.55519	53.7256	2.47474	53.691	1.64917	53.7296	1.80977
53.7191	1.07826	53.7447	1.55643	53.7633	2.47974	53.7393	1.6506	53.7597	1.8119
53.761	1.07824	53.7832	1.55789	53.8042	2.48491	53.7808	1.65145	53.795	1.81396
53.7929	1.07823	53.8205	1.55939	53.8571	2.49009	53.8301	1.65363	53.8474	1.81583
53.8423	1.0782	53.8722	1.5601	53.9018	2.49517	53.8679	1.65435	53.8891	1.81792
53.8837	1.07819	53.907	1.56092	53.9417	2.50028	53.9152	1.65584	53.9173	1.82005
53.9209	1.07818	53.9473	1.56161	53.9855	2.50555	53.9459	1.65745	53.9706	1.82211
53.9702	1.07814	53.9945	1.56191	54.015	2.51037	54.0026	1.65896	54.0026	1.82378
54.0111	1.07813	54.036	1.5625	54.0641	2.51558	54.0465	1.66075	54.0379	1.82573
54.0473	1.07812	54.0774	1.56361	54.0962	2.52069	54.0848	1.66201	54.0951	1.82764
54.0859	1.07811	54.1168	1.56468	54.1464	2.52602	54.1253	1.66355	54.1265	1.82974
54.1302	1.07809	54.1616	1.56593	54.1831	2.53124	54.1671	1.66491	54.1765	1.83192
54.1641	1.07807	54.1999	1.56674	54.2313	2.53638	54.2102	1.66667	54.2073	1.8337
54.2072	1.07806	54.2409	1.5677	54.2622	2.54155	54.2567	1.66765	54.2454	1.8354
54.247	1.07804	54.2904	1.56876	54.3188	2.54685	54.291	1.6692	54.292	1.8374
54.2987	1.07805	54.3317	1.56973	54.3599	2.5521	54.3354	1.67073	54.3309	1.83941
54.3343	1.07806	54.3719	1.57082	54.4052	2.55733	54.3766	1.67219	54.3764	1.84126
54.368	1.07804	54.4059	1.57187	54.4399	2.56253	54.42	1.67291	54.4145	1.84315
54.4177	1.07803	54.4511	1.57283	54.4761	2.56782	54.4699	1.67371	54.4547	1.84511
54.4487	1.07803	54.4926	1.57339	54.5162	2.57296	54.5086	1.67517	54.4905	1.84724
54.5009	1.07801	54.5317	1.57438	54.5569	2.57819	54.5349	1.67644	54.5364	1.84928
54.5501	1.078	54.568	1.57561	54.6009	2.5835	54.5904	1.67789	54.5782	1.85127
54.5804	1.078	54.6127	1.57659	54.6464	2.58885	54.6204	1.67925	54.6211	1.85329
54.6259	1.078	54.6618	1.5776	54.6913	2.59412	54.6708	1.68054	54.665	1.85552
54.6556	1.078	54.6916	1.57875	54.7304	2.59945	54.7083	1.68199	54.7039	1.85765
54.706	1.078	54.7335	1.58	54.771	2.60481	54.7487	1.68374	54.7464	1.85965
54.7518	1.07801	54.7761	1.58096	54.8124	2.61011	54.7879	1.68458	54.7943	1.86164
54.7766	1.07802	54.8195	1.58196	54.8641	2.61536	54.8329	1.68641	54.8252	1.86385
54.8318	1.07803	54.8626	1.58287	54.8889	2.62076	54.8794	1.68769	54.8727	1.86576
54.8733	1.07803	54.8948	1.58335	54.9417	2.62611	54.9123	1.68921	54.9129	1.8678
54.9152	1.07804	54.9416	1.58368	54.9768	2.63152	54.959	1.69046	54.9629	1.86968
54.9541	1.07804	54.9777	1.58457	55.0279	2.6368	54.9944	1.69206	54.991	1.87164
54.9981	1.07805	55.0219	1.5854	55.0693	2.6421	55.034	1.69331	55.0393	1.87359
55.0423	1.07804	55.0608	1.58635	55.0997	2.64746	55.0578	1.69458	55.0794	1.87577
55.0862	1.07806	55.1121	1.58697	55.1457	2.65279	55.1109	1.69597	55.1212	1.8777
55.1186	1.07807	55.1464	1.58771	55.197	2.65827	55.1482	1.69752	55.1604	1.87983
55.1657	1.07807	55.1863	1.5889	55.2316	2.66369	55.1889	1.69909	55.2116	1.88193
55.1978	1.0781	55.2231	1.59006	55.2713	2.66907	55.2337	1.70028	55.2452	1.88378
55.2459	1.07812	55.2587	1.59133	55.314	2.67435	55.2795	1.70152	55.284	1.88597
55.2907	1.07814	55.304	1.59248	55.3581	2.67988	55.314	1.70295	55.3277	1.88834
55.3356	1.07816	55.3508	1.59368	55.3991	2.68531	55.347	1.70426	55.3712	1.89046
55.3659	1.07817	55.3901	1.59485	55.4378	2.69064	55.3823	1.70531	55.4091	1.89264
55.417	1.07819	55.4383	1.59598	55.4807	2.6961	55.4289	1.70699	55.4548	1.89474
55.4541	1.07821	55.4897	1.59723	55.5116	2.70154	55.4691	1.70846	55.4872	1.89678
55.5061	1.07825	55.5187	1.59882	55.5624	2.70688	55.5129	1.70989	55.5419	1.89869
55.5413	1.07824	55.5583	1.60004	55.6098	2.71246	55.5558	1.71148	55.576	1.90088
55.5915	1.07826	55.6118	1.60102	55.6513	2.7179	55.6068	1.71337	55.6226	1.90266
55.6205	1.07827	55.659	1.60198	55.6927	2.72343	55.6424	1.71484	55.6667	1.9043
55.653	1.0783	55.6921	1.60305	55.7288	2.72897	55.6868	1.71605	55.7005	1.90671
55.7055	1.07833	55.7342	1.60415	55.77	2.73436	55.7322	1.71724	55.7507	1.90875
55.7578	1.07836	55.7816	1.60519	55.8135	2.73988	55.7727	1.71871	55.7849	1.91056
55.7964	1.07837	55.8164	1.60609	55.8484	2.74547	55.8067	1.71995	55.832	1.91302
55.8318	1.0784	55.8653	1.6077	55.8864	2.75089	55.8686	1.72108	55.8723	1.91481
55.8822	1.07844	55.9127	1.609	55.9398	2.75649	55.9003	1.72258	55.9167	1.917
55.9149	1.07846	55.9484	1.61	55.9839	2.76207	55.9348	1.72365	55.9542	1.91921
55.9584	1.07848	55.9965	1.61092	56.0198	2.76744	55.9668	1.72476	56.0014	1.92112
55.9943	1.07851	56.0374	1.61204	56.0545	2.77306	56.0245	1.72631	56.0385	1.9234
56.0321	1.07854	56.081	1.61283	56.1001	2.7786	56.0546	1.72802	56.0836	1.92575
56.0883	1.07859	56.1206	1.61389	56.1563	2.78418	56.1064	1.72947	56.1286	1.92805
56.1143	1.0786	56.1667	1.61494	56.1961	2.78971	56.1539	1.73096	56.1547	1.93016
56.1571	1.07863	56.2047	1.61544	56.2365	2.79522	56.197	1.73238	56.2047	1.93228
56.2091	1.0787	56.2463	1.61605	56.2712	2.80073	56.2336	1.73351	56.2449	1.93429
56.2449	1.07872	56.2926	1.61698	56.3109	2.80628	56.2631	1.73444	56.2884	1.93639
56.2939	1.07875	56.33	1.61817	56.3557	2.81184	56.3034	1.73609	56.3308	1.93855
56.3437	1.07882	56.3754	1.61936	56.3904	2.81745	56.3606	1.73787	56.3677	1.94058
56.3791	1.07886	56.4092	1.62046	56.4437	2.82294	56.395	1.73938	56.4198	1.94271
56.4156	1.07892	56.4585	1.62147	56.4823	2.82865	56.4383	1.74097	56.4519	1.94479
56.4522	1.07894	56.4892	1.62261	56.5272	2.83413	56.4877	1.74216	56.5087	1.94716
56.5091	1.07901	56.5438	1.62366	56.5728	2.83977	56.53	1.74344	56.5497	1.94943
56.5404	1.07905	56.5774	1.62472	56.6072	2.84526	56.5706	1.74416	56.5872	1.95142
56.592	1.07912	56.6222	1.62591	56.6442	2.85079	56.6141	1.74543	56.6345	1.95355
56.6293	1.07916	56.658	1.62721	56.6937	2.85644	56.6688	1.74713	56.6717	1.95569
56.6784	1.07923	56.7054	1.6283	56.7412	2.862	56.7111	1.74836	56.7176	1.95779
56.705	1.07926	56.7581	1.62919	56.7763	2.86763	56.7436	1.7514	56.7493	1.96003
56.7475	1.07932	56.7867	1.63025	56.8109	2.8731	56.7938	1.75293	56.7922	1.96214
56.7959	1.07941	56.83	1.63139	56.8646	2.87865	56.8199	1.75489	56.843	1.96435
56.834	1.07944	56.8818	1.63242	56.9029	2.88433	56.8698	1.75576	56.8814	1.96647
56.8783	1.07951	56.9233	1.63367	56.9444	2.88997	56.9128	1.7578	56.9233	1.96846
56.9223	1.07957	56.9638	1.63497	56.9769	2.89558	56.9515	1.75913	56.9584	1.97038
56.9697	1.07965	56.9969	1.63625	57.024	2.901	56.9937	1.76064	57.012	1.97278
57.0091	1.07972	57.0468	1.63703	57.0642	2.9068	57.0402	1.76212	57.0541	1.97495
57.0447	1.07977	57.0923	1.63797	57.1104	2.91239	57.0723	1.76337	57.092	1.97692
57.0827	1.07982	57.1273	1.63884	57.1538	2.91813	57.111	1.77655	57.1335	1.97869
57.1295	1.07989	57.1841	1.64	57.1917	2.92363	57.1405	1.78334	57.1766	1.98047
57.1806	1.08001	57.2189	1.64094	57.2356	2.92929	57.19	1.7857	57.2208	1.98239
57.21	1.08006	57.2552	1.64184	57.2783	2.93485	57.2352	1.78754	57.2581	1.98439
57.246	1.08012	57.2926	1.64296	57.3162	2.94062	57.2796	1.79126	57.3016	1.98653
57.299	1.08023	57.3332	1.64392	57.3644	2.94614	57.3273	1.79371	57.341	1.98854
57.3462	1.08031	57.3848	1.64498	57.4028	2.95185	57.3673	1.79531	57.3876	1.99039
57.3827	1.08038	57.4226	1.64601	57.4485	2.95747	57.4197	1.79733	57.4279	1.99235
57.4235	1.08046	57.4629	1.64703	57.4898	2.96299	57.4614	1.79831	57.4684	1.99466
57.4665	1.08054	57.5018	1.64812	57.5342	2.96867	57.5013	1.79986	57.5063	1.99695
57.5172	1.08064	57.542	1.64931	57.5766	2.9742	57.5364	1.80114	57.5474	1.99909
57.544	1.08068	57.5823	1.65078	57.6074	2.97978	57.587	1.80271	57.5889	2.00161
57.5818	1.08077	57.6269	1.65189	57.6458	2.98542	57.626	1.80396	57.6358	2.00408
57.6311	1.08089	57.6652	1.65296	57.7017	2.991	57.6758	1.8056	57.6776	2.00595
57.6813	1.08099	57.7197	1.65399	57.7349	2.9967	57.7157	1.811	57.7143	2.00812
57.7165	1.08107	57.7562	1.65497	57.7803	3.0023	57.7575	1.81258	57.7605	2.01018
57.7605	1.08119	57.7992	1.6558	57.8163	3.00791	57.795	1.81366	57.7979	2.01212
57.7938	1.08128	57.8402	1.65682	57.8531	3.01362	57.8333	1.81509	57.8394	2.01403
57.8406	1.08139	57.8618	1.65779	57.9076	3.01913	57.8827	1.81691	57.8819	2.01569
57.8699	1.08145	57.9114	1.65896	57.9342	3.02481	57.9234	1.81847	57.9162	2.01664
57.9251	1.08162	57.9647	1.66002	57.9719	3.03044	57.9638	1.82005	57.9627	2.01892
57.9626	1.08171	58.0068	1.66098	58.0259	3.03586	58.0031	1.82151	58.0055	2.02085
58.0046	1.08184	58.0411	1.662	58.064	3.04153	58.0389	1.81932	58.0425	2.02361
58.0571	1.08199	58.085	1.66308	58.1008	3.04724	58.0797	1.82054	58.0915	2.02637
58.0914	1.0821	58.1258	1.66413	58.1458	3.0529	58.1061	1.82185	58.1275	2.02799
58.126	1.08219	58.1692	1.66538	58.1908	3.05834	58.1479	1.82317	58.1693	2.03014
58.1598	1.08227	58.2105	1.66683	58.23	3.06414	58.1817	1.82459	58.2149	2.03294
58.2151	1.08243	58.2484	1.6679	58.2796	3.06964	58.2361	1.82654	58.2556	2.03504
58.258	1.08255	58.3022	1.66898	58.3134	3.07518	58.2707	1.82863	58.2935	2.03706
58.2972	1.08269	58.3338	1.66998	58.359	3.08081	58.3257	1.82978	58.3294	2.03906
58.3421	1.08283	58.3776	1.67106	58.3999	3.08646	58.3646	1.83152	58.3772	2.04115
58.3838	1.08295	58.4197	1.67207	58.4441	3.09202	58.4154	1.83323	58.4191	2.04313
58.4188	1.08305	58.4661	1.67308	58.484	3.0974	58.4519	1.83451	58.4575	2.04524
58.4608	1.08319	58.5094	1.67399	58.5231	3.10312	58.5011	1.83607	58.4947	2.04739
58.4962	1.0833	58.5475	1.67505	58.5695	3.10874	58.5308	1.83761	58.5466	2.04949
58.5441	1.08346	58.5944	1.67605	58.6109	3.11427	58.5828	1.83998	58.5896	2.05144
58.5823	1.08361	58.6294	1.67716	58.6568	3.11972	58.6373	1.84563	58.6229	2.05368
58.6208	1.08371	58.6592	1.67814	58.695	3.12539	58.6659	1.84761	58.66	2.05599
58.6667	1.08386	58.7095	1.67922	58.7318	3.13077	58.7074	1.84924	58.7152	2.05807
58.7079	1.08402	58.7504	1.68032	58.773	3.13633	58.7584	1.85059	58.7553	2.06011
58.7542	1.08416	58.7843	1.68155	58.8203	3.1419	58.7884	1.85205	58.7907	2.06226
58.8023	1.08433	58.8368	1.68299	58.8586	3.14732	58.8334	1.85297	58.8312	2.06441
58.8396	1.08449	58.8796	1.68453	58.9042	3.15292	58.8823	1.855	58.8754	2.0666
58.883	1.08466	58.9243	1.6854	58.9331	3.15854	58.9173	1.85677	58.9142	2.06869
58.9134	1.08476	58.9676	1.68643	58.9724	3.16399	58.9656	1.85858	58.9549	2.07087
58.9547	1.08491	58.999	1.68729	59.0214	3.16958	59.0092	1.85973	58.9904	2.073
59.0049	1.08515	59.0486	1.68825	59.0613	3.17516	59.0409	1.86191	59.0505	2.07479
59.0499	1.08532	59.0959	1.68912	59.1039	3.18058	59.0732	1.86287	59.0933	2.07689
59.0866	1.08546	59.118	1.69019	59.1438	3.18622	59.1225	1.86348	59.1133	2.07885
59.1395	1.08568	59.1698	1.69124	59.1888	3.19174	59.1679	1.86508	59.162	2.08084
59.175	1.08586	59.206	1.6924	59.2269	3.19724	59.2079	1.86648	59.2053	2.08298
59.2155	1.086	59.263	1.69349	59.2643	3.20265	59.2417	1.86805	59.2531	2.08526
59.2607	1.0862	59.3004	1.69438	59.3064	3.20825	59.2944	1.86951	59.2868	2.08735
59.3009	1.08639	59.3291	1.69554	59.3525	3.21374	59.3342	1.87134	59.3369	2.08936
59.3403	1.08656	59.3683	1.69661	59.3929	3.21925	59.3794	1.87314	59.3675	2.09149
59.3835	1.08675	59.4101	1.69769	59.4331	3.22489	59.4184	1.87474	59.4124	2.09343
59.4226	1.08693	59.4514	1.69886	59.4781	3.23031	59.4626	1.87619	59.4569	2.09552
59.4586	1.08709	59.5032	1.70036	59.5205	3.23578	59.4913	1.88103	59.5033	2.09759
59.5056	1.08733	59.5383	1.70174	59.5595	3.24127	59.5285	1.88846	59.5459	2.09964
59.5449	1.0875	59.5879	1.70284	59.6025	3.24671	59.5605	1.89427	59.5864	2.10185
59.5847	1.0877	59.6296	1.70374	59.6395	3.25231	59.6159	1.89563	59.6187	2.10372
59.6361	1.08795	59.6677	1.70477	59.6852	3.2577	59.6603	1.89751	59.6717	2.106
59.6774	1.08817	59.7078	1.70582	59.7175	3.26318	59.6961	1.90018	59.6948	2.10788
59.7091	1.08833	59.7519	1.70682	59.7702	3.26871	59.7334	1.90454	59.7531	2.1098
59.7485	1.08848	59.7934	1.70787	59.811	3.27425	59.7804	1.90718	59.8024	2.11207
59.7974	1.08881	59.8309	1.70885	59.8499	3.2797	59.8153	1.90931	59.8325	2.11397
59.8417	1.08902	59.8695	1.70996	59.8878	3.2851	59.8553	1.9101	59.8769	2.11591
59.8782	1.0892	59.9104	1.71105	59.9416	3.29076	59.9107	1.91276	59.9115	2.11811
59.9224	1.08945	59.9569	1.71206	59.9735	3.29614	59.9459	1.91494	59.954	2.1204
59.9582	1.08961	59.9957	1.71321	60.0194	3.30145	59.9953	1.91767	59.9995	2.12219
60.0035	1.0899	60.0414	1.71416	60.0756	3.3071	60.0432	1.91919	60.0466	2.12412
60.0461	1.09009	60.0791	1.71527	60.1033	3.31253	60.0777	1.92075	60.0838	2.12643
60.0933	1.0904	60.1276	1.71652	60.1399	3.31786	60.1107	1.92215	60.1211	2.12849
60.1311	1.09065	60.1559	1.71765	60.189	3.32326	60.1563	1.9235	60.1833	2.13064
60.172	1.0909	60.1983	1.71909	60.2218	3.32882	60.1996	1.92532	60.2147	2.13291
60.218	1.09113	60.2548	1.72048	60.273	3.33423	60.2433	1.92657	60.2479	2.13499
60.2546	1.09138	60.2939	1.7216	60.3018	3.33971	60.2799	1.92859	60.2829	2.13672
60.293	1.09158	60.3255	1.72252	60.3474	3.34516	60.3254	1.93021	60.3307	2.1388
60.3316	1.09183	60.3755	1.72351	60.3926	3.35072	60.365	1.93224	60.3704	2.14055
60.389	1.09219	60.4066	1.72444	60.4403	3.35614	60.4179	1.93414	60.4194	2.14252
60.4171	1.09236	60.4458	1.72557	60.472	3.36159	60.4578	1.93597	60.4567	2.14469
60.4632	1.09268	60.4887	1.72663	60.5197	3.36709	60.4996	1.93729	60.5011	2.14678
60.509	1.09297	60.5377	1.72775	60.5484	3.37251	60.5426	1.93874	60.5503	2.14888
60.544	1.09321	60.5786	1.72881	60.6054	3.37797	60.5866	1.94011	60.5843	2.15094
60.5901	1.09353	60.617	1.72997	60.6521	3.38337	60.6252	1.94169	60.6291	2.15295
60.6255	1.09374	60.6481	1.73111	60.6818	3.38889	60.6709	1.94318	60.663	2.15465
60.6719	1.09406	60.6923	1.7322	60.7181	3.39436	60.7101	1.94477	60.7081	2.15676
60.7187	1.09439	60.7404	1.73334	60.7627	3.39972	60.7505	1.94628	60.7555	2.15901
60.7602	1.09465	60.7773	1.73444	60.8173	3.40509	60.7938	1.94751	60.7908	2.16115
60.7954	1.09497	60.8196	1.73562	60.8511	3.41063	60.837	1.9494	60.8342	2.16326
60.8392	1.09529	60.8744	1.73684	60.8942	3.41602	60.8791	1.95154	60.8792	2.16516
60.8815	1.0956	60.9143	1.73819	60.9338	3.42149	60.9196	1.9528	60.9159	2.16707
60.9273	1.09591	60.9559	1.73965	60.9788	3.42701	60.9634	1.95445	60.9591	2.1689
60.9636	1.09619	61.0031	1.74067	61.0224	3.43246	60.9944	1.95599	61.0004	2.17079
60.999	1.09643	61.032	1.74149	61.0578	3.43781	61.0401	1.95734	61.0374	2.1727
61.0455	1.09678	61.081	1.74263	61.0999	3.44323	61.0821	1.95891	61.0808	2.17479
61.0902	1.09713	61.112	1.74373	61.1449	3.44867	61.1271	1.96162	61.1174	2.17672
61.1301	1.09743	61.175	1.74477	61.1876	3.45405	61.168	1.96445	61.1738	2.17882
61.1696	1.09779	61.2073	1.74578	61.2224	3.45959	61.2028	1.96783	61.211	2.18082
61.2135	1.0981	61.2471	1.74698	61.2621	3.46505	61.2555	1.96937	61.2495	2.18295
61.2587	1.0985	61.2863	1.74795	61.3126	3.4705	61.2805	1.97169	61.295	2.18487
61.3035	1.09886	61.3322	1.74902	61.3537	3.47609	61.3271	1.97312	61.3476	2.18665
61.3405	1.09915	61.3637	1.75018	61.3962	3.48152	61.3706	1.97468	61.3714	2.18894
61.3827	1.09954	61.4027	1.75128	61.4306	3.48697	61.4206	1.97599	61.4249	2.1911
61.4138	1.09971	61.4447	1.7525	61.4774	3.49252	61.4507	1.97763	61.4591	2.19313
61.4576	1.10007	61.4934	1.75357	61.5189	3.49801	61.502	1.97918	61.5053	2.19508
61.494	1.1004	61.5314	1.75458	61.5613	3.50346	61.5342	1.98079	61.5526	2.19691
61.5429	1.10082	61.5673	1.7562	61.5984	3.50897	61.5835	1.98261	61.5808	2.19888
61.5881	1.10121	61.6102	1.7575	61.6475	3.51441	61.6247	1.98462	61.6355	2.20073
61.6255	1.10154	61.659	1.75867	61.6866	3.51973	61.6661	1.98613	61.6686	2.2025
61.6715	1.10194	61.7048	1.75969	61.7269	3.52531	61.709	1.98757	61.6973	2.20467
61.7099	1.10228	61.7514	1.7608	61.7752	3.53078	61.7521	1.98986	61.7527	2.20645
61.7537	1.10271	61.784	1.76195	61.8168	3.53606	61.7805	1.99105	61.7872	2.20854
61.7891	1.10298	61.8275	1.76295	61.8478	3.54142	61.8321	1.99306	61.8334	2.21054
61.8401	1.10344	61.8688	1.7641	61.8903	3.5469	61.8812	1.99494	61.8759	2.21245
61.8768	1.10377	61.9112	1.76543	61.9323	3.55244	61.9172	1.99664	61.9254	2.21454
[truncated: 2,802 more rows]

## Sheet: Fig4c
	Paper		NIPU		Paper plastic
Time (day)	Water uptake (%)	Error bars	Water uptake (%)	Error bars	Water uptake (%)	Error bars
1	140	5	12	2.1	18	1.8
2	158	8.7	16	3.2	20	2.2
3	160	2.3	16	2.8	20.5	2
4	161	3.4	17	3.7	20	2
5	160	2.8	16	2.4	20	2.3
6	162	4.1	16.5	3.1	19.5	2.1
7	160	3.5	16	2.6	20	2.1

## Sheet: Fig4d
	Paper plastic		Paper
Strain (%)	Stress (MPa)	Strain (%)	Stress (MPa)
0	0.35854	0	0
0.005	0.35946	0.004	0.00456
0.013	0.36773	0.007	0.01235
0.031	0.3932	0.013	0.00823
0.058	0.44839	0.02	0.00548
0.088	0.56433	0.029	0.01052
0.121	0.80846	0.038	0.01462
0.155	1.26698	0.046	0.01098
0.19	1.96104	0.054	0.00594
0.225	2.78484	0.063	0.00869
0.262	3.65709	0.071	0.016
0.297	4.56829	0.08	0.01692
0.33	5.47765	0.088	0.01373
0.363	6.33979	0.097	0.01235
0.397	7.1694	0.106	0.01417
0.431	7.99351	0.115	0.01508
0.467	8.83264	0.124	0.01508
0.502	9.69538	0.133	0.01417
0.538	10.5704	0.141	0.01373
0.574	11.4412	0.15	0.01235
0.608	12.3065	0.158	0.01417
0.641	13.1446	0.167	0.01327
0.674	13.933	0.175	0.01235
0.709	14.7134	0.184	0.01144
0.744	15.5163	0.193	0.01462
0.779	16.3396	0.202	0.01738
0.816	17.1535	0.21	0.016
0.851	17.9795	0.218	0.01281
0.886	18.8112	0.227	0.01554
0.919	19.6118	0.236	0.02196
0.952	20.3751	0.245	0.01967
0.987	21.1369	0.254	0.01417
1.021	21.9093	0.262	0.01508
1.057	22.7005	0.271	0.02196
1.093	23.5067	0.279	0.02471
1.128	24.3242	0.288	0.01783
1.163	25.1314	0.297	0.0119
1.196	25.9096	0.305	0.01738
1.229	26.6546	0.314	0.02242
1.264	27.382	0.323	0.02058
1.299	28.1247	0.331	0.01646
1.335	28.8957	0.34	0.01646
1.371	29.6721	0.349	0.02104
1.407	30.4489	0.358	0.01967
1.441	31.2278	0.366	0.01921
1.474	31.9764	0.375	0.02196
1.507	32.6756	0.384	0.02562
1.542	33.3685	0.392	0.02835
1.577	34.0833	0.401	0.02698
1.612	34.8209	0.41	0.02379
1.649	35.5644	0.418	0.02242
1.684	36.325	0.427	0.02652
1.719	37.0798	0.436	0.0311
1.751	37.7954	0.444	0.03019
1.785	38.4759	0.453	0.02425
1.819	39.1458	0.462	0.0215
1.855	39.8331	0.471	0.02652
1.89	40.5388	0.479	0.03065
1.926	41.2602	0.488	0.02927
1.962	41.9843	0.496	0.02608
1.996	42.7084	0.504	0.02698
2.029	43.408	0.513	0.03202
2.063	44.0634	0.522	0.03477
2.098	44.6976	0.531	0.03019
2.133	45.3478	0.539	0.03019
2.168	46.0235	0.548	0.0366
2.204	46.6946	0.557	0.04117
2.24	47.3764	0.566	0.03798
2.275	48.0713	0.575	0.03385
2.307	48.7347	0.583	0.03706
2.341	49.3592	0.592	0.04071
2.375	49.9747	0.601	0.04117
2.41	50.6019	0.609	0.03798
2.446	51.2481	0.618	0.03798
2.482	51.9097	0.626	0.043
2.517	52.5752	0.635	0.04437
2.552	53.2288	0.644	0.043
2.585	53.8539	0.652	0.04437
2.618	54.4556	0.661	0.04254
2.652	55.0362	0.67	0.04575
2.688	55.6128	0.679	0.05215
2.723	56.2222	0.688	0.0526
2.759	56.8472	0.697	0.04988
2.795	57.4735	0.706	0.05215
2.83	58.0986	0.714	0.05627
2.863	58.7006	0.722	0.0581
2.896	59.2576	0.731	0.05719
2.931	59.7928	0.74	0.0581
2.966	60.3473	0.748	0.06223
3.001	60.9168	0.756	0.0645
3.037	61.4971	0.765	0.06223
3.073	62.0936	0.773	0.06085
3.107	62.6945	0.782	0.0636
3.141	63.2622	0.791	0.06954
3.174	63.7878	0.799	0.07367
3.208	64.3003	0.808	0.07
3.243	64.8245	0.817	0.06817
3.279	65.3701	0.826	0.07275
3.315	65.9292	0.835	0.07823
3.35	66.4902	0.844	0.08052
3.385	67.0468	0.852	0.08144
3.418	67.5833	0.861	0.08419
3.452	68.0761	0.869	0.08648
3.486	68.5481	0.878	0.08877
3.521	69.0318	0.887	0.09196
3.556	69.5431	0.895	0.09333
3.592	70.0516	0.904	0.09379
3.628	70.561	0.912	0.09792
3.663	71.0854	0.921	0.09975
3.696	71.5835	0.93	0.09975
3.73	72.0531	0.939	0.10067
3.764	72.5033	0.948	0.10431
3.799	72.9643	0.957	0.10844
3.834	73.4427	0.965	0.11027
3.87	73.9375	0.974	0.11073
3.906	74.4432	0.983	0.11438
3.941	74.9382	0.991	0.11987
3.974	75.4102	1	0.12263
4.007	75.8543	1.008	0.124
4.041	76.2739	1.017	0.12629
4.076	76.6885	1.026	0.12994
4.112	77.1369	1.034	0.1336
4.147	77.597	1.043	0.13635
4.184	78.0613	1.051	0.13865
4.219	78.5319	1.06	0.14138
4.252	78.9833	1.069	0.14412
4.285	79.3886	1.078	0.14642
4.319	79.7676	1.086	0.14825
4.354	80.1692	1.095	0.15146
4.389	80.5957	1.103	0.15327
4.425	81.0278	1.113	0.15602
4.462	81.4801	1.121	0.16152
4.496	81.9416	1.13	0.16244
4.53	82.3693	1.139	0.16562
4.563	82.7525	1.147	0.16929
4.597	83.1168	1.156	0.17433
4.631	83.4899	1.165	0.17752
4.667	83.8925	1.174	0.17798
4.703	84.3094	1.182	0.18027
4.739	84.7298	1.19	0.18577
4.774	85.1499	1.199	0.19079
4.807	85.5531	1.208	0.19263
4.84	85.9231	1.216	0.19446
4.875	86.2643	1.225	0.19583
4.91	86.6157	1.234	0.19904
4.945	86.9977	1.243	0.20133
4.98	87.3831	1.252	0.20406
5.017	87.7718	1.26	0.20773
5.052	88.1741	1.269	0.21231
5.085	88.5623	1.278	0.2155
5.119	88.9117	1.287	0.21733
5.152	89.2422	1.295	0.22192
5.187	89.5776	1.304	0.22604
5.223	89.9317	1.312	0.22923
5.259	90.3017	1.32	0.2329
5.295	90.688	1.329	0.23565
5.33	91.0701	1.337	0.23794
5.363	91.4254	1.346	0.2425
5.396	91.7528	1.355	0.248
5.43	92.0507	1.364	0.24846
5.465	92.3447	1.373	0.25029
5.5	92.6644	1.381	0.2544
5.536	92.9936	1.39	0.25715
5.572	86.6273	1.399	0.26127
		1.408	0.26356
		1.417	0.26629
		1.425	0.26996
		1.434	0.27317
		1.442	0.27683
		1.451	0.27956
		1.459	0.28552
		1.468	0.28873
		1.477	0.28919
		1.486	0.29146
		1.494	0.29696
		1.503	0.30154
		1.512	0.30473
		1.521	0.30565
		1.53	0.30748
		1.539	0.31298
		1.547	0.31481
		1.556	0.31708
		1.564	0.32167
		1.573	0.32533
		1.582	0.32806
		1.59	0.33035
		1.598	0.3331
		1.606	0.33723
		1.615	0.34042
		1.624	0.34408
		1.633	0.34912
		1.642	0.35142
		1.651	0.35233
		1.659	0.35644
		1.668	0.36148
		1.677	0.36469
		1.685	0.36604
		1.694	0.36879
		1.703	0.372
		1.711	0.37338
		1.72	0.37704
		1.729	0.37977
		1.737	0.38252
		1.746	0.38665
		1.755	0.38894
		1.764	0.38985
		1.773	0.39488
		1.781	0.39808
		1.79	0.39992
		1.798	0.40221
		1.807	0.40723
		1.816	0.41135
		1.825	0.41456
		1.833	0.41592
		1.842	0.41867
		1.85	0.42233
		1.859	0.42463
		1.868	0.42783
		1.876	0.43056
		1.884	0.43148
		1.893	0.43377
		1.902	0.43835
		1.911	0.442
		1.919	0.44383
		1.928	0.44658
		1.937	0.44888
		1.945	0.45208
		1.954	0.45619
		1.963	0.45894
		1.972	0.46031
		1.981	0.4649
		1.989	0.46671
		1.998	0.47038
		2.007	0.47221
		2.015	0.47404
		2.023	0.47771
		2.032	0.4809
		2.041	0.48319
		2.05	0.48548
		2.059	0.48823
		2.067	0.48915
		2.076	0.49188
		2.085	0.49554
		2.094	0.49875
		2.103	0.50104
		2.111	0.50423
		2.12	0.50698
		2.128	0.51019
		2.137	0.51248
		2.145	0.51477
		2.154	0.51796
		2.162	0.52071
		2.17	0.52254
		2.179	0.52438
		2.188	0.52758
		2.197	0.53123
		2.206	0.53215
		2.215	0.5349
		2.224	0.53535
		2.233	0.53948
		2.241	0.54312
		2.25	0.54496
		2.258	0.54817
		2.267	0.54908
		2.276	0.55046
		2.285	0.55548
		2.293	0.55777
		2.301	0.55869
		2.309	0.56098
		2.319	0.56373
		2.328	0.56602
		2.337	0.56738
		2.345	0.56967
		2.354	0.57104
		2.363	0.57333
		2.372	0.57654
		2.38	0.57837
		2.389	0.57973
		2.397	0.58294
		2.406	0.58523
		2.414	0.58752
		2.423	0.59027
		2.431	0.59117
		2.44	0.59438
		2.448	0.59758
		2.458	0.59896
		2.466	0.60033
		2.475	0.60354
		2.484	0.60535
		2.492	0.60719
		2.501	0.60902
		2.51	0.61177
		2.519	0.61315
		2.527	0.61452
		2.536	0.61862
		2.544	0.62046
		2.553	0.62229
		2.562	0.62321
		2.571	0.62596
		2.579	0.62825
		2.587	0.62869
		2.596	0.63098
		2.605	0.6351
		2.614	0.63785
		2.623	0.63785
		2.632	0.63969
		2.64	0.64242
		2.649	0.64425
		2.658	0.64608
		2.666	0.64654
		2.675	0.64837
		2.684	0.65113
		2.693	0.65296
		2.701	0.65523
		2.71	0.65706
		2.718	0.65844
		2.726	0.66165
		2.735	0.66348
		2.744	0.66531
		2.753	0.66712
		2.761	0.66758
		2.77	0.66942
		2.779	0.67171
		2.788	0.67354
		2.797	0.67583
		2.806	0.67721
		2.814	0.67948
		2.822	0.68085
		2.831	0.68177
		2.84	0.68498
		2.848	0.68727
		2.857	0.68865
		2.865	0.68956
		2.874	0.69002
		2.883	0.69367
		2.891	0.69596
		2.9	0.69688
		2.909	0.69825
		2.919	0.69917
		2.928	0.70008
		2.936	0.70421
		2.944	0.70421
		2.953	0.70375
		2.961	0.70694
		2.97	0.71015
		2.979	0.7129
		2.987	0.71335
		2.996	0.71427
		3.004	0.71519
		3.012	0.717
		3.022	0.71883
		3.031	0.71975
		3.039	0.72021
		3.048	0.72296
		3.056	0.72342
		3.065	0.72342
		3.074	0.72708
		3.083	0.72935
		3.091	0.73119
		3.1	0.73165
		3.109	0.73302
		3.118	0.73623
		3.126	0.73715
		3.135	0.7376
		3.143	0.7399
		3.152	0.74127
		3.161	0.74035
		3.17	0.74262
		3.178	0.744
		3.187	0.74492
		3.196	0.74721
		3.205	0.74813
		3.213	0.75042
		3.222	0.75179
		3.23	0.75225
		3.239	0.75452
		3.248	0.75635
		3.257	0.75773
		3.265	0.75773
		3.274	0.7591
		3.282	0.76323
		3.29	0.76323
		3.299	0.76323
		3.308	0.7646
		3.317	0.76552
		3.325	0.76687
		3.334	0.76917
		3.343	0.76917
		3.352	0.77192
		3.36	0.77146
		3.369	0.77375
		3.378	0.77696
		3.387	0.77604
		3.396	0.77696
		3.404	0.77925
		3.412	0.7806
		3.421	0.78106
		3.429	0.78198
		3.438	0.78427
		3.447	0.78565
		3.456	0.78565
		3.464	0.78656
		3.473	0.78702
		3.483	0.79023
		3.492	0.7916
		3.5	0.79115
		3.509	0.7925
		3.517	0.79388
		3.526	0.79388
		3.534	0.79663
		3.543	0.79892
		3.551	0.79892
		3.559	0.79983
		3.568	0.80121
		3.577	0.8035
		3.585	0.80442
		3.594	0.80304
		3.603	0.80442
		3.612	0.80715
		3.621	0.80898
		3.63	0.80852
		3.639	0.80898
		3.647	0.81035
		3.655	0.81127
		3.664	0.81265
		3.673	0.81448
		3.682	0.81448
		3.69	0.81494
		3.698	0.81631
		3.707	0.81767
		3.716	0.81996
		3.725	0.82042
		3.734	0.8195
		3.743	0.82087
		3.751	0.82179
		3.76	0.82271
		3.769	0.82408
		3.778	0.82592
		3.786	0.82592
		3.795	0.82729
		3.803	0.82821
		3.812	0.82958
		3.82	0.83048
		3.829	0.83048
		3.837	0.83231
		3.846	0.83415
		3.855	0.8346
		3.864	0.83277
		3.872	0.83552
		3.881	0.83781
		3.889	0.8369
		3.898	0.83644
		3.908	0.83781
		3.916	0.83965
		3.925	0.8401
		3.933	0.8401
		3.942	0.84102
		3.951	0.84283
		3.96	0.84329
		3.968	0.84467
		3.977	0.8465
		3.985	0.8465
		3.994	0.84558
		4.003	0.8465
		4.011	0.84879
		4.02	0.84879
		4.029	0.84833
		4.038	0.84879
		4.047	0.85154
		4.055	0.85383
		4.064	0.852
		4.072	0.85292
		4.081	0.85429
		4.09	0.85656
		4.099	0.85565
		4.107	0.85519
		4.115	0.85748
		4.123	0.85931
		4.132	0.85885
		4.141	0.85977
		4.15	0.86069
		4.159	0.86069
		4.167	0.86115
		4.176	0.86206
		4.185	0.86344
		4.194	0.8639
		4.203	0.86344
		4.211	0.86573
		4.22	0.86708
		4.229	0.86573
		4.237	0.86708
		4.245	0.86665
		4.254	0.86937
		4.262	0.86937
		4.271	0.86983
		4.28	0.87075
		4.289	0.87075
		4.298	0.87075
		4.307	0.87075
		4.316	0.87167
		4.325	0.87258
		4.333	0.87304
		4.342	0.8735
		4.35	0.87442
		4.359	0.87396
		4.368	0.87442
		4.376	0.87671
		4.385	0.87671
		4.393	0.87808
		4.401	0.87808
		4.41	0.87762
		4.419	0.8799
		4.428	0.88081
		4.437	0.87946
		4.445	0.88081
		4.454	0.88081
		4.463	0.8799
		4.471	0.88219
		4.48	0.88127
		4.489	0.88127
		4.497	0.88265
		4.506	0.8831
		4.515	0.88494
		4.523	0.88402
		4.532	0.88402
		4.541	0.88402
		4.55	0.8854
		4.558	0.88631
		4.567	0.88585
		4.576	0.88494
		4.584	0.88677
		4.593	0.88723
		4.602	0.88723
		4.611	0.88631
		4.619	0.88677
		4.628	0.88815
		4.636	0.88906
		4.645	0.8886
		4.654	0.88952
		4.663	0.88906
		4.671	0.88998
		4.679	0.89135
		4.688	0.88998
		4.697	0.8909
		4.705	0.89181
		4.714	0.89181
		4.723	0.89227
		4.731	0.89317
		4.74	0.89317
		4.749	0.89363
		4.758	0.89363
		4.767	0.89408
		4.775	0.89454
		4.784	0.89363
		4.793	0.89408
		4.801	0.895
		4.809	0.895
		4.818	0.89454
		4.827	0.89317
		4.836	0.89454
		4.845	0.89592
		4.853	0.89363
		4.862	0.89408
		4.871	0.89546
		4.88	0.895
		4.889	0.89454
		4.898	0.89408
		4.906	0.89546
		4.914	0.89638
		4.923	0.89454
		4.931	0.895
		4.94	0.89592
		4.948	0.89592
		4.957	0.895
		4.965	0.89546
		4.974	0.89546
		4.983	0.89546
		4.992	0.89638
		5.001	0.89592
		5.01	0.89408
		5.019	0.89317
		5.027	0.89271
		5.036	0.89408
		5.044	0.89408
		5.053	0.89227
		5.062	0.89227
		5.071	0.89408
		5.079	0.89227
		5.087	0.8909
		5.096	0.89181
		5.104	0.89135
		5.114	0.8909
		5.123	0.88952
		5.132	0.8886
		5.14	0.88815
		5.149	0.88631
		5.158	0.88631
		5.166	0.88677
		5.175	0.88585
		5.183	0.8831
		5.192	0.8831
		5.201	0.88356
		5.209	0.88173
		5.218	0.8799
		5.226	0.87946
		5.234	0.8799
		5.243	0.87808
		5.252	0.87579
		5.261	0.87579
		5.27	0.87396
		5.278	0.87212
		5.287	0.87167
		5.296	0.87075
		5.305	0.87075
		5.313	0.86892
		5.322	0.86754
		5.33	0.86619
		5.339	0.86481
		5.348	0.86344
		5.357	0.86252
		5.365	0.85977
		5.374	0.8584
		5.382	0.85702
		5.391	0.85473
		5.4	0.85292
		5.409	0.84925
		5.418	0.8465
		5.426	0.84513
		5.435	0.84375
		5.444	0.8401
		5.452	0.83781
		5.461	0.83781
		5.47	0.8369
		5.479	0.8314
		5.488	0.82867
		5.496	0.82775
		5.504	0.82546
		5.512	0.82225
		5.52	0.81904
		5.53	0.8154
		5.538	0.81081
		5.547	0.80715
		5.556	0.80531
		5.565	0.80258
		5.574	0.79617
		5.583	0.79115
		5.592	0.79023
		5.6	0.78748
		5.609	0.78244
		5.617	0.77833
		5.626	0.77696
		5.634	0.77604
		5.643	0.77146
		5.651	0.76598
		5.66	0.76369
		5.669	0.76048
		5.677	0.75727
		5.686	0.75133
		5.695	0.74721
		5.705	0.74354
		5.714	0.73944
		5.722	0.73669
		5.731	0.73302
		5.739	0.72846
		5.747	0.72479
		5.756	0.72204
		5.765	0.71975
		5.774	0.71654
		5.782	0.71015
		5.79	0.70648
		5.798	0.70283
		5.807	0.69779
		5.816	0.69458
		5.825	0.6891
		5.834	0.68406
		5.843	0.68131
		5.851	0.67767
		5.86	0.67538
		5.869	0.67125
		5.878	0.66623
		5.886	0.66165
		5.895	0.65844
		5.904	0.65431
		5.912	0.65021
		5.921	0.64654
		5.929	0.64425
		5.938	0.6406
		5.947	0.63877
		5.956	0.63419
		5.964	0.63006
		5.973	0.62733
		5.981	0.6255
		5.991	0.62046
		5.999	0.61817
		6.008	0.61498
		6.017	0.61131
		6.025	0.60902
		6.034	0.60398
		6.043	0.60308
		6.052	0.59988
		6.06	0.59483
		6.068	0.59117
		6.076	0.5889
		6.085	0.58477
		6.094	0.58156
		6.103	0.57927
		6.111	0.57517
		6.12	0.57104
		6.129	0.56602
		6.138	0.56327
		6.146	0.5596
		6.155	0.55275
		6.164	0.54633
		6.173	0.5404
		6.182	0.53719
		6.19
		6.199
		6.207
		6.215
		6.224
		6.233
		6.242
		6.25
		6.259
		6.268
		6.278
		6.286
		6.295
		6.303
		6.312
		6.32
		6.329
		6.337
		6.346
		6.354
		6.363
		6.371
		6.38
		6.389
		6.398
		6.407
		6.416
		6.425
		6.433
		6.442
		6.45
		6.459
		6.468
		6.476
		6.485
		6.493
		6.502
		6.511
		6.52
		6.529
		6.538
		6.546

## Sheet: Fig4d(inset)
	Wet tensile strength (MPa)	Error bars		Wet tensile strength (MPa)	Wet tensile strength (MPa)	Wet tensile strength (MPa)
Paper	0.95	0.12		0.88	0.85	1.1
Paper plastic	89	3.8		85	90.2	92.4
