# Supplementary material for: Rapidly making biodegradable and recyclable paper plastic based on microwave radiation driven dynamic carbamate chemistry
Source: Nat Commun. 2025 Jul 15;16:6523. doi: 10.1038/s41467-025-61722-0 (PMC12264110; doi:10.1038/s41467-025-61722-0)
Supplement: Supplementary file 4 — Source Data [file 41467_2025_61722_MOESM4_ESM.zip › Source Data/Source Data Fig. 5.xlsx]

## Sheet: Fig5c
Strain (%)	Compressive strength (MPa)
0	0.00159
0.05	0.00105
0.086	0.0021
0.121	0.00317
0.156	0.00369
0.192	0.00422
0.227	0.00527
0.263	0.00632
0.299	0.00789
0.334	0.00947
0.369	0.01106
0.405	0.01262
0.44	0.01526
0.475	0.01685
0.511	0.01949
0.547	0.0221
0.582	0.02422
0.617	0.02684
0.653	0.03106
0.688	0.03526
0.724	0.03948
0.759	0.04473
0.795	0.05052
0.83	0.05736
0.865	0.06578
0.901	0.07421
0.937	0.08368
0.972	0.09631
1.008	0.11
1.043	0.12473
1.078	0.14263
1.114	0.16158
1.149	0.18262
1.185	0.20682
1.22	0.23366
1.256	0.26313
1.291	0.2947
1.326	0.32945
1.362	0.36837
1.397	0.41101
1.433	0.45679
1.469	0.50995
1.504	0.56785
1.539	0.62887
1.575	0.69465
1.61	0.76729
1.646	0.84306
1.681	0.92357
1.717	1.01304
1.752	1.10988
1.787	1.21092
1.823	1.31932
1.858	1.43616
1.894	1.56089
1.929	1.69192
1.965	1.83244
2	1.9833
2.035	2.1394
2.071	2.30025
2.107	2.47271
2.142	2.65043
2.178	2.83239
2.213	3.02542
2.248	3.23056
2.284	3.43731
2.319	3.64984
2.355	3.8761
2.39	4.10761
2.426	4.34388
2.461	4.5907
2.497	4.85388
2.532	5.12075
2.567	5.3933
2.603	5.68217
2.638	5.981
2.674	6.27981
2.709	6.58914
2.745	6.91424
2.78	7.24404
2.816	7.57964
2.851	7.93204
2.887	8.28916
2.922	8.64523
2.957	9.01914
2.993	9.40517
3.028	9.79169
3.064	10.1845
3.1	10.5937
3.135	11.008
3.17	11.4224
3.205	11.8504
3.241	12.2856
3.277	12.7188
3.312	13.1556
3.348	13.6078
3.383	14.0621
3.418	14.5122
3.454	14.9786
3.489	15.4555
3.525	15.924
3.56	16.3972
3.596	16.8884
3.631	17.3738
3.667	17.8533
3.702	18.3492
3.738	18.8494
3.773	19.3421
3.809	19.8407
3.844	20.3513
3.879	20.8541
3.915	21.3526
3.95	21.8633
3.986	22.3766
4.021	22.8819
4.057	23.3926
4.092	23.917
4.128	24.4352
4.163	24.9463
4.198	25.4706
4.234	25.9949
4.27	26.5055
4.305	27.0208
4.34	27.5483
4.376	28.0689
4.411	28.5848
4.447	29.1144
4.482	29.6372
4.517	30.1466
4.553	30.6566
4.588	31.1688
4.624	31.6729
4.659	32.1718
4.695	32.6808
4.73	33.1913
4.766	33.6944
4.801	34.2023
4.837	34.7218
4.872	35.2324
4.908	35.7334
4.943	36.2428
4.979	36.7502
5.014	37.2464
5.049	37.7532
5.085	38.2707
5.12	38.7801
5.156	39.2886
5.191	39.8028
5.227	40.3118
5.262	40.8111
5.298	41.3148
5.333	41.8253
5.368	42.3274
5.404	42.8236
5.439	43.3315
5.475	43.8415
5.51	44.3424
5.546	44.8498
5.581	45.3625
5.617	45.8613
5.652	46.3517
5.688	46.858
5.723	47.3611
5.758	47.8515
5.794	48.3477
5.829	48.8524
5.865	49.3534
5.901	49.8506
5.936	50.3612
5.971	50.8675
6.007	51.3647
6.042	51.8636
6.077	52.3704
6.113	52.8688
6.149	53.3549
6.184	53.8553
6.219	54.3595
6.255	54.8499
6.29	55.3514
6.326	55.8593
6.362	56.3544
6.397	56.8469
6.432	57.3516
6.468	57.8478
6.503	58.3313
6.539	58.8238
6.574	59.3216
6.61	59.8178
6.645	60.314
6.68	60.8192
6.716	61.3269
6.751	61.8248
6.787	62.3227
6.822	62.8259
6.858	63.3185
6.893	63.8057
6.929	64.3063
6.964	64.8094
6.999	65.301
7.035	65.8026
7.07	66.3127
7.106	66.8079
7.141	67.3047
7.177	67.81
7.213	68.3106
7.248	68.8047
7.283	69.2994
7.319	69.8037
7.354	70.3047
7.389	70.801
7.425	71.3069
7.461	71.8143
7.496	72.3149
7.532	72.8186
7.567	73.334
7.602	73.8398
7.638	74.334
7.673	74.8425
7.709	75.3478
7.744	75.8457
7.78	76.3569
7.815	76.8728
7.85	77.3813
7.886	77.8845
7.921	78.3941
7.957	78.9021
7.992	79.4015
8.028	79.8989
8.063	80.4021
8.099	80.9042
8.134	81.4005
8.169	81.9133
8.205	82.4292
8.241	82.9281
8.276	83.4271
8.311	83.9319
8.347	84.4234
8.382	84.9112
8.418	85.4117
8.453	85.9133
8.489	86.4027
8.524	86.8931
8.56	87.3873
8.595	87.874
8.63	88.3517
8.666	88.8278
8.701	89.3033
8.737	89.7614
8.772	90.2061
8.808	90.6493
8.843	91.0664
8.879	91.4484
8.914	91.8204
8.95	92.161
8.985	92.4474
9.02	92.7056
9.056	92.9341
9.092	93.0914
9.127	93.1812
9.162	93.2354
9.198	93.2784
9.233	93.339
9.269	93.4564
9.304	93.6312
9.34	93.8348
9.375	94.0399
9.411	94.2572
9.446	94.4852
9.481	94.6993
9.517	94.8996
9.552	95.1015
9.588	95.2843
9.623	95.44
9.659	95.5835
9.694	95.7104
9.73	95.8008
9.765	95.8587
9.801	95.8927
9.836	95.889
9.871	95.8385
9.907	95.7439
9.942	95.6244
9.978	95.4665
10.013	95.2614
10.049	95.0314
10.084	94.7588
10.12	94.4182
10.155	94.0106
10.191	93.5372
10.226	92.9782
10.261	92.3315
10.297	91.6185
10.333	90.8252
10.368	89.925
10.403	88.8926
10.439	87.6896
10.474	86.2709
10.509	84.6598

## Sheet: Fig5d
Sample	Impact toughness (kJ/m2)	Error bars		Impact toughness (kJ/m2)	Impact toughness (kJ/m2)	Impact toughness (kJ/m2)
Paper Plastic	170	15		154.94	185	169
ABS	29.075	6		23.501	29.422	34.35
PVC	22.466	1.4		20.882	22.415	23.698
PC	23.702	5.5		17.885	23.969	28.942
PP	22.842	5.74		16.349	23.922	27.768

## Sheet: Fig5e
	Oxygen transmission rate (cm3/(m2·24h·0.1MPa))	Error bars		Oxygen transmission rate (cm3/(m2·24h·0.1MPa))	Oxygen transmission rate (cm3/(m2·24h·0.1MPa))	Oxygen transmission rate (cm3/(m2·24h·0.1MPa))
Paper Plastic	71.8157	2.79841		72.541	68.726	74.18
Paper	no barrier
HDPE	600	70		532	599	666
PP	860	120		731	876	973
PET	60	11		50	60	69
PVC	300	80		230	303	363
PA	60	20		43	61	76
PC	200	50		159	199	242

## Sheet: Fig5f
	Cell viability (%)	Error bars		Cell viability (%)	Cell viability (%)	Cell viability (%)
Blank control	100	3.1562		96.7526	100.191	103.056
Negative control	93.2	3.53391		89.5893	93.1232	96.6571
Positive control	4.8	0.1459		4.68004	4.87106	4.96657
100% ectract	80.5	3.83989		76.5043	80.9933	84.1452
75% ectract	87.8	2.92363		84.7182	88.0611	90.5444
50% ectract	89.5	2.62785		86.8195	89.5893	92.0726
25% ectract	90.7	2.3935		88.3477	90.4489	93.1232
