# Supplementary material for: Rapidly making biodegradable and recyclable paper plastic based on microwave radiation driven dynamic carbamate chemistry
Source: Nat Commun. 2025 Jul 15;16:6523. doi: 10.1038/s41467-025-61722-0 (PMC12264110; doi:10.1038/s41467-025-61722-0)
Supplement: Supplementary file 4 — Source Data [file 41467_2025_61722_MOESM4_ESM.zip › Source Data/Source Data Fig. 6.xlsx]

## Sheet: Fig6d
sample	Climate change potential (kg CO2 eq. per dm3/MPa)
Paper plastic	0.067
ABS	0.275
PP	0.276
PET	0.207
LDPE	0.275
PB	0.653
PC	0.225
PU	0.771
PLA	0.189
PVC	0.281
PVF	0.642
PVDC	0.239
PMMA	0.215
PA/GF	0.197
ABS/CF	0.375

## Sheet: Fig6e
sample	￥·kg-1
Paper plastic	13.1
PE	8.8
PET	7.8
PP	7.7
PLA	22.7
PCL	45
